# Supplementary material for: Characterization of Arabidopsis thaliana R2R3 S23 MYB Transcription Factors as Novel Targets of the Ubiquitin Proteasome-Pathway and Regulators of Salt Stress and Abscisic Acid Response
Source: Front Plant Sci. 2021 Aug 19;12:629208. doi: 10.3389/fpls.2021.629208 (PMC8417012; doi:10.3389/fpls.2021.629208)
Supplement: Supplementary file 7 [file Table_1.XLSX]

## Sheet: MYB25_Root
		Supplementary Table 1: Complete RNA-seq data for MYB25:GFP overexpressing seedlings in root
test_id	gene_id	gene annotation	AGI	locus	sample_1	sample_2	status	value_1	value_2	log2(fold_change)	test_stat	p_value	q_value	significant
XLOC_000001	XLOC_000001	NAC001	AT1G01010	1:3630-5937	2R	WR	OK	17.4941	14.7957	0.241685	-0.544694	0.34525	0.846167	no
XLOC_000002	XLOC_000002	gene:AT1G03987	AT1G03987	1:11100-11372	2R	WR	NOTEST	0.109238	0.130268	-0.254006	0	1	1	no
XLOC_000003	XLOC_000003	DCL1	AT1G01040	1:23120-33171	2R	WR	OK	8.10741	9.52423	-0.232361	0.305603	0.60295	0.965504	no
XLOC_000004	XLOC_000004	MIR838A	AT1G01046	1:23120-33171	2R	WR	OK	0.215248	1.29848	-2.59275	0.245657	0.5233	0.936881	no
XLOC_000005	XLOC_000005	gene:AT1G03997	AT1G03997	1:23120-33171	2R	WR	NOTEST	0.256168	0.180878	0.502069	0	1	1	no
XLOC_000006	XLOC_000006	IQD18	AT1G01110	1:51952-54737	2R	WR	OK	3.17514	3.13805	0.0169487	-0.0321616	0.9537	0.998132	no
XLOC_000007	XLOC_000007	GIF2	AT1G01160	1:72338-74825	2R	WR	OK	26.5582	21.2058	0.3247	-0.437869	0.40615	0.880649	no
XLOC_000008	XLOC_000008	gene:AT1G01180	AT1G01180	1:75389-76845	2R	WR	OK	8.10699	6.24002	0.377616	-0.738541	0.19555	0.705241	no
XLOC_000009	XLOC_000009	gene:AT1G01210	AT1G01210	1:88621-90744	2R	WR	OK	19.4837	24.0691	-0.30491	0.534963	0.36055	0.855476	no
XLOC_000010	XLOC_000010	FKGP	AT1G01220	1:91341-95681	2R	WR	OK	8.13637	10.4372	-0.359277	0.816589	0.15555	0.652778	no
XLOC_000011	XLOC_000011	gene:AT1G01225,gene:AT1G01230	AT1G01225,AT1G01230	1:95934-99241	2R	WR	OK	58.4656	41.0202	0.511255	-1.11335	0.0462	0.389885	no
XLOC_000012	XLOC_000012	gene:AT1G01240	AT1G01240	1:99864-101987	2R	WR	OK	21.5611	11.2161	0.942863	-2.10224	0.00015	0.0123286	yes
XLOC_000013	XLOC_000013	BHLH13	AT1G01260	1:108945-111699	2R	WR	OK	12.0752	17.2093	-0.51114	1.17873	0.0432	0.377508	no
XLOC_000014	XLOC_000014	CYP703A2	AT1G01280	1:112262-113947	2R	WR	NOTEST	0	0	0	0	1	1	no
XLOC_000015	XLOC_000015	CNX3	AT1G01290	1:114201-116407	2R	WR	OK	20.5422	19.5674	0.0701388	-0.158131	0.7814	0.992647	no
XLOC_000016	XLOC_000016	APF2	AT1G01300	1:116783-118845	2R	WR	OK	27.4124	26.932	0.0255068	-0.0608421	0.9194	0.998132	no
XLOC_000017	XLOC_000017	gene:AT1G01305	AT1G01305	1:119380-119997	2R	WR	NOTEST	0.0846144	0.0398342	1.08689	0	1	1	no
XLOC_000018	XLOC_000018	gene:AT1G01310	AT1G01310	1:120153-130577	2R	WR	NOTEST	0.0819208	0.0456467	0.843721	0	1	1	no
XLOC_000019	XLOC_000019	AREP1	AT1G01335	1:130735-130858	2R	WR	NOTEST	0	0	0	0	1	1	no
XLOC_000020	XLOC_000020	gene:AT1G01350	AT1G01350	1:136089-138162	2R	WR	OK	21.5604	14.2406	0.598376	-1.33656	0.01945	0.255977	no
XLOC_000021	XLOC_000021	gene:AT1G01355	AT1G01355	1:138488-139680	2R	WR	NOTEST	0.101933	0.221645	-1.12062	0	1	1	no
XLOC_000022	XLOC_000022	PYL9	AT1G01360	1:141869-143261	2R	WR	OK	24.6553	32.0323	-0.37763	0.871329	0.13155	0.606577	no
XLOC_000023	XLOC_000023	HTR12	AT1G01370	1:143488-146479	2R	WR	OK	8.68501	10.0688	-0.213286	0.406968	0.47995	0.918296	no
XLOC_000024	XLOC_000024	ETC1	AT1G01380	1:147042-149848	2R	WR	OK	3.03673	2.90531	0.0638272	-0.0867783	0.87355	0.998132	no
XLOC_000025	XLOC_000025	APUM22	AT1G01410	1:153112-154198	2R	WR	NOTEST	0	0	0	0	1	1	no
XLOC_000026	XLOC_000026	gene:AT1G01448	AT1G01448	1:163277-166353	2R	WR	OK	5.72839	4.72363	0.278234	-0.421051	0.47225	0.914086	no
XLOC_000027	XLOC_000027	PIP5K10	AT1G01460	1:168558-171386	2R	WR	NOTEST	0	0	0	0	1	1	no
XLOC_000028	XLOC_000028	ACS2	AT1G01480	1:175705-178406	2R	WR	OK	2.94565	1.9423	0.600818	-1.01478	0.0859	0.514742	no
XLOC_000029	XLOC_000029	AN,gene:AT1G01500,gene:AT1G01520	AT1G01510,AT1G01500,AT1G01520	1:185032-192451	2R	WR	OK	40.0047	47.605	-0.250943	0.562588	0.3277	0.834077	no
XLOC_000030	XLOC_000030	gene:AT1G01540	AT1G01540	1:195644-198787	2R	WR	OK	17.2329	19.7147	-0.194102	0.451668	0.4375	0.898785	no
XLOC_000031	XLOC_000031	BPS1	AT1G01550	1:199526-201775	2R	WR	OK	201.867	157.297	0.359917	-0.81062	0.1666	0.665721	no
XLOC_000032	XLOC_000032	MPK11	AT1G01560	1:202102-204440	2R	WR	OK	2.61359	1.79358	0.543189	-0.839516	0.14545	0.633995	no
XLOC_000033	XLOC_000033	gene:AT1G01570	AT1G01570	1:204934-207642	2R	WR	OK	3.07564	3.27541	-0.0907873	0.15632	0.7852	0.992647	no
XLOC_000034	XLOC_000034	FRO2	AT1G01580	1:208994-213082	2R	WR	OK	21.4925	5.71274	1.91158	-4.30864	5e-05	0.00544407	yes
XLOC_000035	XLOC_000035	FRO1	AT1G01590	1:214149-217734	2R	WR	NOTEST	0.0353196	0.0161029	1.13315	0	1	1	no
XLOC_000036	XLOC_000036	CYP86A4	AT1G01600	1:218833-221286	2R	WR	OK	2.28518	6.51335	-1.51109	2.85728	5e-05	0.00544407	yes
XLOC_000037	XLOC_000037	gene:AT1G01630	AT1G01630	1:228798-232630	2R	WR	OK	20.9418	17.0866	0.293522	-0.361899	0.4999	0.926074	no
XLOC_000038	XLOC_000038	ATPRD3	AT1G01690	1:249040-252522	2R	WR	OK	2.99417	4.01909	-0.424711	0.816699	0.16525	0.664819	no
XLOC_000039	XLOC_000039	gene:AT1G01695	AT1G01695	1:252625-254530	2R	WR	OK	0.495009	0.444479	0.15534	-0.187949	0.73925	0.989141	no
XLOC_000040	XLOC_000040	gene:AT1G04033	AT1G04033	1:255021-255384	2R	WR	NOTEST	0.0527076	0	#NAME?	0	1	1	no
XLOC_000041	XLOC_000041	gene:AT1G01710,gene:AT1G01715	AT1G01710,AT1G01715	1:262827-267883	2R	WR	OK	18.7688	13.1692	0.511172	-1.0996	0.05655	0.428138	no
XLOC_000043	XLOC_000043	ADF11	AT1G01750	1:275187-278599	2R	WR	OK	15.458	12.5333	0.302585	-0.320902	0.54045	0.944526	no
XLOC_000044	XLOC_000044	gene:AT1G04057	AT1G04057	1:275187-278599	2R	WR	NOTEST	0	0	0	0	1	1	no
XLOC_000046	XLOC_000046	gene:AT1G01800	AT1G01800	1:293245-295086	2R	WR	OK	24.4397	16.3794	0.57735	-1.24876	0.02885	0.310918	no
XLOC_000047	XLOC_000047	gene:AT1G01810	AT1G01810	1:295206-295859	2R	WR	OK	1.56421	2.46658	-0.657072	0.833064	0.1632	0.663744	no
XLOC_000048	XLOC_000048	gene:AT1G01840	AT1G01840	1:303462-306310	2R	WR	OK	1.53535	1.34732	0.18847	-0.100186	0.8634	0.998132	no
XLOC_000049	XLOC_000049	gene:AT1G04073	AT1G04073	1:303462-306310	2R	WR	NOTEST	0.684033	0.426552	0.681344	0	1	1	no
XLOC_000050	XLOC_000050	gene:AT1G01870	AT1G01870	1:306383-306456	2R	WR	NOTEST	0	0	0	0	1	1	no
XLOC_000051	XLOC_000051	SBTI1.1	AT1G01900	1:310168-319669	2R	WR	OK	0.988826	1.53777	-0.637055	0.255326	0.7873	0.992647	no
XLOC_000052	XLOC_000052	gene:AT1G04083	AT1G04083	1:310168-319669	2R	WR	OK	11.494	8.36899	0.45775	-0.0952348	0.7885	0.992647	no
XLOC_000053	XLOC_000053	gene:AT1G01920	AT1G01920	1:310168-319669	2R	WR	OK	20.998	20.0304	0.0680627	-0.100089	0.8744	0.998132	no
XLOC_000054	XLOC_000054	CYP18-1	AT1G01940	1:319768-324926	2R	WR	OK	14.7641	13.2378	0.157428	-0.195499	0.7286	0.989141	no
XLOC_000055	XLOC_000055	ARK2	AT1G01950	1:325315-337912	2R	WR	OK	11.5039	10.8517	0.0841996	-0.0583194	0.91595	0.998132	no
XLOC_000056	XLOC_000056	gene:AT1G01970	AT1G01970	1:338240-340088	2R	WR	OK	7.45638	8.90574	-0.25626	0.527701	0.3419	0.844969	no
XLOC_000057	XLOC_000057	GAE2	AT1G02000	1:345515-347603	2R	WR	OK	5.10763	5.21387	-0.0297012	0.0615843	0.91515	0.998132	no
XLOC_000058	XLOC_000058	SEC1A	AT1G01980	1:347612-357258	2R	WR	OK	4.6653	5.11647	-0.13318	0.178485	0.7633	0.990124	no
XLOC_000059	XLOC_000059	SPL8	AT1G02065	1:365164-367443	2R	WR	NOTEST	0.0167317	0.00480096	1.80119	0	1	1	no
XLOC_000060	XLOC_000060	gene:AT1G02080	AT1G02080	1:373334-387046	2R	WR	OK	17.4991	22.821	-0.38308	0.82698	0.15605	0.653757	no
XLOC_000061	XLOC_000061	LCMT1,VAD1,gene:AT1G02110	AT1G02100,AT1G02120,AT1G02110	1:387276-401919	2R	WR	OK	108.719	96.4152	0.173273	-0.264701	0.6666	0.981615	no
XLOC_000062	XLOC_000062	gene:AT1G04087	AT1G04087	1:402085-402294	2R	WR	NOTEST	0	0	0	0	1	1	no
XLOC_000063	XLOC_000063	ALG12,AMC1,gene:AT1G02150,gene:AT1G02160	AT1G02145,AT1G02170,AT1G02150,AT1G02160,	1:404599-414649	2R	WR	OK	125.647	107.249	0.228407	-0.39087	0.5101	0.929991	no
XLOC_000064	XLOC_000064	gene:AT1G02190	AT1G02190	1:415073-418027	2R	WR	NOTEST	0.00347807	0	#NAME?	0	1	1	no
XLOC_000065	XLOC_000065	CER1	AT1G02205	1:418415-422579	2R	WR	OK	0.563634	1.09728	-0.961102	1.34743	0.01665	0.234622	no
XLOC_000066	XLOC_000066	gene:AT1G04093	AT1G04093	1:424665-425164	2R	WR	NOTEST	0.052609	0	#NAME?	0	1	1	no
XLOC_000067	XLOC_000067	CATHB1,CATHB2	AT1G02300,AT1G02305	1:453106-464981	2R	WR	OK	227.737	176.283	0.369476	-0.737945	0.20405	0.714547	no
XLOC_000068	XLOC_000068	gene:AT1G04103	AT1G04103	1:453106-464981	2R	WR	OK	0.437441	0.271176	0.689856	-0.0469099	0.6308	0.973092	no
XLOC_000069	XLOC_000069	gene:AT1G02320	AT1G02320	1:453106-464981	2R	WR	OK	2.85847	1.67332	0.772528	-0.0806739	0.66625	0.981615	no
XLOC_000070	XLOC_000070	gene:AT1G02350	AT1G02350	1:469806-470791	2R	WR	OK	5.89985	5.01343	0.234881	-0.322758	0.5693	0.956532	no
XLOC_000071	XLOC_000071	gene:AT1G02370	AT1G02370	1:474372-476612	2R	WR	OK	9.5506	13.2721	-0.47473	1.0462	0.06785	0.465323	no
XLOC_000072	XLOC_000072	gene:AT1G02380	AT1G02380	1:476944-479112	2R	WR	OK	1.29151	0.875824	0.560348	-0.772619	0.18515	0.690854	no
XLOC_000073	XLOC_000073	GPAT2	AT1G02390	1:480649-483373	2R	WR	OK	0.704447	0.538391	0.387837	-0.523328	0.3703	0.859558	no
XLOC_000074	XLOC_000074	GA2OX6	AT1G02400	1:486799-489651	2R	WR	OK	10.5542	14.0189	-0.40955	0.869711	0.1269	0.598461	no
XLOC_000075	XLOC_000075	COX11	AT1G02410	1:490859-493067	2R	WR	OK	13.168	18.469	-0.488077	1.07072	0.06685	0.461462	no
XLOC_000076	XLOC_000076	gene:AT1G02420	AT1G02420	1:493638-496332	2R	WR	OK	1.15499	1.17257	-0.0217847	0.0153891	0.9802	0.998577	no
XLOC_000077	XLOC_000077	gene:AT1G04123	AT1G04123	1:493638-496332	2R	WR	OK	1.85861	1.25196	0.570036	-0.147934	0.803	0.993101	no
XLOC_000078	XLOC_000078	gene:AT1G02480	AT1G02480	1:515493-515566	2R	WR	NOTEST	0	0	0	0	1	1	no
XLOC_000079	XLOC_000079	gene:AT1G02490	AT1G02490	1:516568-516866	2R	WR	NOTEST	0	0	0	0	1	1	no
XLOC_000080	XLOC_000080	SAM1	AT1G02500	1:518090-520495	2R	WR	OK	439.99	477.357	-0.117598	0.232257	0.68855	0.984335	no
XLOC_000081	XLOC_000081	ABCB11	AT1G02520	1:523535-529069	2R	WR	OK	33.4598	22.2174	0.590741	-1.25798	0.02855	0.309739	no
XLOC_000082	XLOC_000082	ABCB12	AT1G02530	1:529678-534677	2R	WR	NOTEST	0.167257	0.261262	-0.643427	0	1	1	no
XLOC_000083	XLOC_000083	gene:AT1G02550	AT1G02550	1:536482-537211	2R	WR	NOTEST	0.0179094	0.0172475	0.0543311	0	1	1	no
XLOC_000084	XLOC_000084	CLPP5	AT1G02560	1:537739-540127	2R	WR	OK	67.6841	69.8712	-0.0458802	0.109394	0.84855	0.998132	no
XLOC_000085	XLOC_000085	gene:AT1G02570	AT1G02570	1:541235-542245	2R	WR	OK	0.519344	0.353476	0.555076	-0.566298	0.32175	0.829832	no
XLOC_000086	XLOC_000086	gene:AT1G02575	AT1G02575	1:543010-544057	2R	WR	OK	0.931488	0.565685	0.719539	-0.794499	0.1771	0.680242	no
XLOC_000087	XLOC_000087	MEA	AT1G02580	1:544732-549202	2R	WR	OK	0.529808	0.339104	0.643739	-0.839575	0.1471	0.637373	no
XLOC_000088	XLOC_000088	gene:AT1G02600	AT1G02600	1:552137-552761	2R	WR	NOTEST	0	0	0	0	1	1	no
XLOC_000089	XLOC_000089	gene:AT1G02620	AT1G02620	1:556916-559364	2R	WR	OK	0.991971	1.0443	-0.0741644	0.0931011	0.8736	0.998132	no
XLOC_000090	XLOC_000090	gene:AT1G04137	AT1G04137	1:559734-560251	2R	WR	NOTEST	0	0.02921	#VALUE!	0	1	1	no
XLOC_000091	XLOC_000091	BXL2	AT1G02640	1:564017-567771	2R	WR	OK	99.4155	37.3512	1.41232	-3.00239	5e-05	0.00544407	yes
XLOC_000092	XLOC_000092	gene:AT1G02650	AT1G02650	1:568557-570554	2R	WR	OK	0.439628	0.348979	0.333143	-0.370437	0.4974	0.925049	no
XLOC_000093	XLOC_000093	gene:AT1G02670	AT1G02670	1:575921-580532	2R	WR	OK	0.681543	0.559563	0.284504	-0.367388	0.5019	0.92654	no
XLOC_000094	XLOC_000094	TAF13	AT1G02680	1:580624-582310	2R	WR	OK	18.5733	11.6281	0.675619	-1.36629	0.02235	0.272417	no
XLOC_000095	XLOC_000095	IMPA-6	AT1G02690	1:584133-587327	2R	WR	OK	24.8031	26.0967	-0.0733459	0.172402	0.7622	0.990108	no
XLOC_000096	XLOC_000096	gene:AT1G02700	AT1G02700	1:588002-589480	2R	WR	NOTEST	0.15213	0.267626	-0.814917	0	1	1	no
XLOC_000097	XLOC_000097	gene:AT1G02705	AT1G02705	1:589583-590406	2R	WR	NOTEST	0.108878	0.245482	-1.17291	0	1	1	no
XLOC_000098	XLOC_000098	GATL5	AT1G02720	1:591681-594264	2R	WR	OK	4.23832	4.1582	0.0275333	-0.0542954	0.9271	0.998132	no
XLOC_000099	XLOC_000099	DI19-2	AT1G02750	1:602488-604387	2R	WR	OK	29.9224	40.907	-0.451118	1.00214	0.08555	0.513811	no
XLOC_000100	XLOC_000100	gene:AT1G02760	AT1G02760	1:604401-604474	2R	WR	NOTEST	0	0	0	0	1	1	no
XLOC_000101	XLOC_000101	PME7	AT1G02810	1:618060-620502	2R	WR	OK	6.71866	7.23347	-0.106515	0.226002	0.6894	0.984664	no
XLOC_000102	XLOC_000102	gene:AT1G02813	AT1G02813	1:620677-621329	2R	WR	NOTEST	0.153332	0.232795	-0.602404	0	1	1	no
XLOC_000103	XLOC_000103	gene:AT1G02816	AT1G02816	1:621452-623054	2R	WR	OK	24.0874	31.741	-0.398067	0.917687	0.1087	0.564821	no
XLOC_000104	XLOC_000104	SR34	AT1G02840	1:626638-630016	2R	WR	OK	187.027	141.765	0.399747	-0.863796	0.12475	0.594964	no
XLOC_000105	XLOC_000105	BGLU11	AT1G02850	1:630291-633420	2R	WR	OK	11.9136	15.5074	-0.380354	0.852235	0.1392	0.620151	no
XLOC_000106	XLOC_000106	BAH1	AT1G02860	1:635143-642238	2R	WR	OK	41.9119	29.5653	0.503455	-0.571356	0.286	0.801111	no
XLOC_000107	XLOC_000107	gene:AT1G04153	AT1G04153	1:635143-642238	2R	WR	OK	0.382851	0.660389	-0.786532	0.0620494	0.67695	0.983495	no
XLOC_000108	XLOC_000108	gene:AT1G02952	AT1G02952	1:665118-666471	2R	WR	OK	0.773241	0.77502	-0.00331523	0.000761129	0.99215	0.998864	no
XLOC_000109	XLOC_000109	WEE1	AT1G02970	1:673305-676419	2R	WR	OK	3.28588	4.0018	-0.284369	0.541633	0.34965	0.849121	no
XLOC_000110	XLOC_000110	CUL2	AT1G02980	1:677359-687385	2R	WR	OK	0.662707	0.747371	-0.173453	0.0724094	0.9083	0.998132	no
XLOC_000111	XLOC_000111	gene:AT1G03010	AT1G03010	1:693189-696518	2R	WR	OK	9.14963	7.34445	0.317059	-0.707222	0.22055	0.733336	no
XLOC_000112	XLOC_000112	gene:AT1G03030	AT1G03030	1:701364-706689	2R	WR	OK	16.7268	16.4079	0.0277705	-0.0259476	0.96385	0.998429	no
XLOC_000113	XLOC_000113	gene:AT1G03050	AT1G03050	1:707484-711857	2R	WR	NOTEST	0.197111	0.165586	0.251424	0	1	1	no
XLOC_000114	XLOC_000114	LFG4	AT1G03070	1:729829-738306	2R	WR	OK	1.09648	1.03206	0.087349	-0.0171118	0.95065	0.998132	no
XLOC_000115	XLOC_000115	MCCA	AT1G03090	1:739543-746701	2R	WR	OK	45.4484	26.393	0.784071	-1.62303	0.0061	0.138103	no
XLOC_000116	XLOC_000116	gene:AT1G04163	AT1G04163	1:739543-746701	2R	WR	OK	0.580685	0.906069	-0.641865	0.155816	0.7441	0.989699	no
XLOC_000117	XLOC_000117	gene:AT1G03103	AT1G03103	1:747196-748057	2R	WR	NOTEST	0	0	0	0	1	1	no
XLOC_000118	XLOC_000118	TRM82	AT1G03110	1:749245-751976	2R	WR	OK	13.0362	23.942	-0.877024	1.95752	0.00115	0.0496758	yes
XLOC_000119	XLOC_000119	ATRAB28	AT1G03120	1:752190-758678	2R	WR	OK	0.658159	0.43887	0.584643	-0.0615442	0.7707	0.991809	no
XLOC_000120	XLOC_000120	NAA20	AT1G03150	1:752190-758678	2R	WR	OK	25.6135	43.5968	-0.767315	0.817941	0.1583	0.657446	no
XLOC_000121	XLOC_000121	FZL,gene:AT1G03165	AT1G03160,AT1G03165	1:761136-767385	2R	WR	OK	6.81443	7.39484	-0.117927	0.243672	0.6728	0.983154	no
XLOC_000122	XLOC_000122	FAF2	AT1G03170	1:768375-770684	2R	WR	NOTEST	0.127317	0.117549	0.115163	0	1	1	no
XLOC_000123	XLOC_000123	gene:AT1G03180	AT1G03180	1:773357-775362	2R	WR	OK	5.23513	4.76907	0.134519	-0.241722	0.67475	0.983169	no
XLOC_000124	XLOC_000124	XPD	AT1G03190	1:775526-780062	2R	WR	OK	10.0385	12.317	-0.295107	0.670237	0.25305	0.767985	no
XLOC_000125	XLOC_000125	gene:AT1G04177	AT1G04177	1:780106-780409	2R	WR	NOTEST	0	0	0	0	1	1	no
XLOC_000126	XLOC_000126	gene:AT1G03200,gene:AT1G03210	AT1G03200,AT1G03210	1:780518-784367	2R	WR	OK	54.0345	48.2572	0.163136	-0.308306	0.5867	0.961507	no
XLOC_000127	XLOC_000127	gene:AT1G03220	AT1G03220	1:786831-788722	2R	WR	OK	617.861	512.549	0.269592	-0.535122	0.37085	0.859558	no
XLOC_000128	XLOC_000128	gene:AT1G03230	AT1G03230	1:789819-791689	2R	WR	OK	18.9755	14.9097	0.347878	-0.801526	0.15655	0.654813	no
XLOC_000129	XLOC_000129	CBSDUF4	AT1G03270	1:799114-802625	2R	WR	OK	1.93589	1.90899	0.0201901	-0.0332663	0.95305	0.998132	no
XLOC_000130	XLOC_000130	gene:AT1G03280	AT1G03280	1:802969-807066	2R	WR	OK	29.135	25.1492	0.212244	-0.493524	0.402	0.879159	no
XLOC_000131	XLOC_000131	gene:AT1G03290	AT1G03290	1:807360-813216	2R	WR	OK	35.8374	30.6796	0.224183	-0.518228	0.3762	0.862269	no
XLOC_000132	XLOC_000132	ISA2	AT1G03310	1:813412-816812	2R	WR	OK	4.01655	5.9928	-0.577274	1.25139	0.03145	0.324374	no
XLOC_000133	XLOC_000133	gene:AT1G03320	AT1G03320	1:816988-817767	2R	WR	NOTEST	0.0244538	0	#NAME?	0	1	1	no
XLOC_000134	XLOC_000134	gene:AT1G03340	AT1G03340	1:819611-821476	2R	WR	OK	3.47881	3.7269	-0.099381	0.184019	0.7463	0.989699	no
XLOC_000135	XLOC_000135	RRP4	AT1G03360	1:824516-826399	2R	WR	OK	29.8857	41.8254	-0.484925	1.12941	0.0561	0.427335	no
XLOC_000136	XLOC_000136	RF4	AT1G03365	1:826522-830393	2R	WR	OK	13.4286	10.0756	0.41444	-0.616001	0.2928	0.806575	no
XLOC_000137	XLOC_000137	gene:AT1G03370	AT1G03370	1:830549-835411	2R	WR	OK	14.7276	16.5869	-0.171521	0.390869	0.49565	0.924236	no
XLOC_000138	XLOC_000138	ATG18G	AT1G03380	1:835766-842418	2R	WR	OK	21.6991	24.6006	-0.181059	0.409667	0.4786	0.917309	no
XLOC_000139	XLOC_000139	gene:AT1G03395	AT1G03395	1:835766-842418	2R	WR	OK	0.614774	0	#NAME?	#NAME?	0.1692	0.668539	no
XLOC_000140	XLOC_000140	gene:AT1G04183	AT1G04183	1:844435-847683	2R	WR	OK	28.3273	27.9373	0.0199997	-0.0458966	0.9343	0.998132	no
XLOC_000141	XLOC_000141	AHP5	AT1G03430	1:847792-849621	2R	WR	OK	34.0358	34.6257	-0.0247879	0.0561763	0.9236	0.998132	no
XLOC_000142	XLOC_000142	gene:AT1G03440	AT1G03440	1:852150-854297	2R	WR	OK	2.63721	2.12645	0.310566	-0.568591	0.3285	0.835007	no
XLOC_000143	XLOC_000143	NAC006	AT1G03490	1:871873-872906	2R	WR	NOTEST	0.013102	0	#NAME?	0	1	1	no
XLOC_000144	XLOC_000144	gene:AT1G03495	AT1G03495	1:873165-875895	2R	WR	OK	3.86635	3.99219	-0.0462071	0.0651921	0.9089	0.998132	no
XLOC_000145	XLOC_000145	gene:AT1G03515	AT1G03515	1:877647-877719	2R	WR	NOTEST	0	0	0	0	1	1	no
XLOC_000146	XLOC_000146	PCMP-E4	AT1G03540	1:883682-890023	2R	WR	OK	4.98134	5.25844	-0.0781014	0.10266	0.8457	0.998132	no
XLOC_000147	XLOC_000147	gene:AT1G03570	AT1G03570	1:892513-892585	2R	WR	NOTEST	0	0	0	0	1	1	no
XLOC_000148	XLOC_000148	PSB27-1	AT1G03600	1:898479-899794	2R	WR	OK	5.37248	6.26909	-0.222667	0.427638	0.46705	0.91073	no
XLOC_000149	XLOC_000149	gene:AT1G03610	AT1G03610	1:900731-903070	2R	WR	OK	22.198	23.6383	-0.0906979	0.190695	0.7436	0.989699	no
XLOC_000150	XLOC_000150	PORC	AT1G03630	1:904031-909650	2R	WR	OK	3.61361	4.43625	-0.295901	0.302483	0.602	0.965504	no
XLOC_000151	XLOC_000151	gene:AT1G04203	AT1G04203	1:910022-913808	2R	WR	NOTEST	0.547332	0	#NAME?	0	1	1	no
XLOC_000152	XLOC_000152	gene:AT1G03687	AT1G03687	1:918284-920592	2R	WR	OK	13.942	18.122	-0.378306	0.84023	0.14685	0.636812	no
XLOC_000153	XLOC_000153	gene:AT1G03700	AT1G03700	1:920949-922396	2R	WR	OK	9.65288	14.4807	-0.585103	1.00719	0.08235	0.506399	no
XLOC_000154	XLOC_000154	gene:AT1G03710	AT1G03710	1:923389-924730	2R	WR	OK	0.269938	0.327961	-0.280898	0.213109	0.69465	0.985565	no
XLOC_000155	XLOC_000155	gene:AT1G03740	AT1G03740	1:933425-937152	2R	WR	OK	22.0251	15.9046	0.469702	-1.07967	0.0611	0.443663	no
XLOC_000156	XLOC_000156	SWI2	AT1G03750	1:937825-943396	2R	WR	OK	4.11746	3.95344	0.0586475	-0.0764966	0.8951	0.998132	no
XLOC_000157	XLOC_000157	RING1B	AT1G03770	1:944571-951850	2R	WR	OK	7.89269	7.30742	0.111155	-0.177975	0.7559	0.989699	no
XLOC_000158	XLOC_000158	SOM	AT1G03790	1:954289-956144	2R	WR	NOTEST	0.0260897	0.153958	-2.56099	0	1	1	no
XLOC_000159	XLOC_000159	gene:AT1G03810	AT1G03810	1:958758-959609	2R	WR	NOTEST	0	0	0	0	1	1	no
XLOC_000160	XLOC_000160	CRB	AT1G03880	1:985750-988146	2R	WR	NOTEST	0	0	0	0	1	1	no
XLOC_000161	XLOC_000161	CRD	AT1G03890	1:989197-991020	2R	WR	NOTEST	0	0	0	0	1	1	no
XLOC_000162	XLOC_000162	ATNAP4	AT1G03900	1:991105-993126	2R	WR	OK	99.9829	69.8404	0.51762	-1.20131	0.0335	0.3324	no
XLOC_000163	XLOC_000163	ABCI19	AT1G03905	1:993399-995989	2R	WR	OK	18.1185	21.1648	-0.224208	0.495902	0.3934	0.873336	no
XLOC_000164	XLOC_000164	CTN	AT1G03910	1:996075-1000629	2R	WR	OK	46.5141	45.5537	0.0301001	-0.0712817	0.90115	0.998132	no
XLOC_000165	XLOC_000165	gene:AT1G03920	AT1G03920	1:1001115-1004410	2R	WR	OK	8.13628	9.65238	-0.246516	0.534452	0.3661	0.857617	no
XLOC_000166	XLOC_000166	CKL9	AT1G03930	1:1004687-1008370	2R	WR	OK	17.0322	15.6695	0.120307	-0.284382	0.61985	0.969578	no
XLOC_000167	XLOC_000167	gene:AT1G03935,gene:AT1G04217,gene:AT1G04223,gene:AT1G04227	AT1G03935,AT1G04217,AT1G04223,AT1G04227	1:1008489-1013365	2R	WR	OK	68.7365	43.5408	0.658709	-0.167346	0.6747	0.983169	no
XLOC_000168	XLOC_000168	B''EPSILON	AT1G03960	1:1013642-1017964	2R	WR	OK	13.4255	14.893	-0.149658	0.317466	0.5848	0.960741	no
XLOC_000169	XLOC_000169	GBF4	AT1G03970	1:1018057-1019247	2R	WR	OK	10.7557	7.99063	0.428725	-0.634888	0.26715	0.782773	no
XLOC_000170	XLOC_000170	FAO1	AT1G03990	1:1024739-1029119	2R	WR	OK	1.22743	1.40132	-0.191144	0.176335	0.7614	0.990108	no
XLOC_000171	XLOC_000171	ATBARD1	AT1G04020	1:1036492-1040262	2R	WR	OK	2.93194	3.54906	-0.275579	0.539028	0.34125	0.844747	no
XLOC_000172	XLOC_000172	gene:AT1G04030	AT1G04030	1:1040374-1043887	2R	WR	OK	10.0744	7.60854	0.405009	-0.347906	0.55525	0.952302	no
XLOC_000173	XLOC_000173	gene:AT1G04237	AT1G04237	1:1040374-1043887	2R	WR	OK	12.9007	10.1198	0.350269	-0.0859692	0.8469	0.998132	no
XLOC_000174	XLOC_000174	PRP39	AT1G04080	1:1051311-1056827	2R	WR	OK	48.5858	81.2227	-0.741348	1.96703	0.00515	0.12404	no
XLOC_000175	XLOC_000175	IAA10,gene:AT1G04090	AT1G04100,AT1G04090	1:1057040-1061241	2R	WR	OK	11.9319	12.1977	-0.0317812	0.0591679	0.9195	0.998132	no
XLOC_000176	XLOC_000176	TPR2	AT1G04130	1:1073273-1080630	2R	WR	OK	9.74667	11.7779	-0.273097	0.166701	0.7691	0.991337	no
XLOC_000177	XLOC_000177	XI-B	AT1G04160	1:1086169-1096510	2R	WR	OK	2.88848	3.75813	-0.379708	0.815246	0.15805	0.657446	no
XLOC_000178	XLOC_000178	EIF2 GAMMA	AT1G04170	1:1096881-1099901	2R	WR	OK	81.1817	141.585	-0.802438	1.82155	0.0019	0.0684875	no
XLOC_000179	XLOC_000179	YUC9	AT1G04180	1:1104492-1106241	2R	WR	OK	2.75133	2.04797	0.425931	-0.691571	0.2332	0.746967	no
XLOC_000180	XLOC_000180	gene:AT1G04200	AT1G04200	1:1109394-1114155	2R	WR	OK	12.1385	13.5307	-0.156652	0.354863	0.53775	0.943661	no
XLOC_000181	XLOC_000181	gene:AT1G04210	AT1G04210	1:1114374-1122786	2R	WR	OK	27.1641	38.4933	-0.50291	0.636493	0.2607	0.775273	no
XLOC_000182	XLOC_000182	gene:AT1G04247	AT1G04247	1:1114374-1122786	2R	WR	OK	11.1484	20.0616	-0.847604	0.753595	0.23195	0.746531	no
XLOC_000183	XLOC_000183	gene:AT1G04230	AT1G04230	1:1125514-1129689	2R	WR	OK	6.45135	5.53018	0.222274	-0.131208	0.85585	0.998132	no
XLOC_000184	XLOC_000184	IAA17	AT1G04250	1:1136077-1138663	2R	WR	OK	152.049	138.99	0.129556	-0.292416	0.609	0.967436	no
XLOC_000185	XLOC_000185	gene:AT1G04295	AT1G04295	1:1147296-1154667	2R	WR	OK	20.2904	22.5668	-0.153407	0.083055	0.881	0.998132	no
XLOC_000186	XLOC_000186	gene:AT1G04320	AT1G04320	1:1159022-1159093	2R	WR	NOTEST	0	0	0	0	1	1	no
XLOC_000187	XLOC_000187	gene:AT1G04350	AT1G04350	1:1162904-1167135	2R	WR	OK	2.13872	2.50592	-0.228597	0.115494	0.8534	0.998132	no
XLOC_000188	XLOC_000188	ERF14	AT1G04370	1:1175032-1175768	2R	WR	NOTEST	0.0213718	0.0561315	-1.3931	0	1	1	no
XLOC_000189	XLOC_000189	gene:AT1G04257	AT1G04257	1:1178924-1179176	2R	WR	NOTEST	0	0	0	0	1	1	no
XLOC_000190	XLOC_000190	gene:AT1G04420	AT1G04420	1:1191518-1193897	2R	WR	OK	9.55413	9.35685	0.030102	-0.0627203	0.91585	0.998132	no
XLOC_000191	XLOC_000191	gene:AT1G04425	AT1G04425	1:1194182-1197117	2R	WR	OK	9.04165	12.8784	-0.510294	0.691149	0.2175	0.730447	no
XLOC_000192	XLOC_000192	gene:AT1G04430	AT1G04430	1:1197955-1201579	2R	WR	OK	105.891	135.664	-0.357455	0.771495	0.17805	0.680974	no
XLOC_000193	XLOC_000193	CKL13	AT1G04440	1:1202159-1206009	2R	WR	OK	56.6136	42.2517	0.422138	-0.977281	0.0838	0.509824	no
XLOC_000194	XLOC_000194	gene:AT1G04237	AT1G04237	1:1206759-1207939	2R	WR	OK	4.50777	4.70656	-0.0622579	0.0817274	0.8947	0.998132	no
XLOC_000195	XLOC_000195	RIC3	AT1G04450	1:1208520-1210026	2R	WR	NOTEST	0.00670489	0.0158941	-1.24521	0	1	1	no
XLOC_000196	XLOC_000196	gene:AT1G04455	AT1G04455	1:1210268-1210622	2R	WR	NOTEST	0.0509375	0.168327	-1.72447	0	1	1	no
XLOC_000197	XLOC_000197	RPL23A	AT1G04480	1:1215924-1217471	2R	WR	OK	205.053	199.508	0.0395505	-0.0889074	0.87375	0.998132	no
XLOC_000198	XLOC_000198	gene:AT1G04267	AT1G04267	1:1215924-1217471	2R	WR	OK	61.7591	66.8596	-0.114482	0.0194966	0.93885	0.998132	no
XLOC_000199	XLOC_000199	gene:AT1G04273	AT1G04273	1:1215924-1217471	2R	WR	OK	18.6779	3.98011	2.23045	-0.258649	0.3628	0.856169	no
XLOC_000200	XLOC_000200	gene:AT1G04277	AT1G04277	1:1215924-1217471	2R	WR	OK	15.2518	4.73125	1.68868	-0.177239	0.4856	0.920732	no
XLOC_000201	XLOC_000201	PRP19A	AT1G04510	1:1226482-1230947	2R	WR	OK	43.9598	44.9974	-0.0336569	0.0780217	0.89035	0.998132	no
XLOC_000202	XLOC_000202	CRRSP3	AT1G04520	1:1231451-1234032	2R	WR	OK	10.0612	15.9538	-0.665107	1.45994	0.01245	0.200749	no
XLOC_000203	XLOC_000203	gene:AT1G04540	AT1G04540	1:1236753-1239199	2R	WR	OK	4.08159	4.57363	-0.164208	0.342384	0.55365	0.951651	no
XLOC_000204	XLOC_000204	IAA12	AT1G04550	1:1240293-1242157	2R	WR	OK	34.1973	42.736	-0.321567	0.756248	0.1984	0.706474	no
XLOC_000205	XLOC_000205	gene:AT1G04555	AT1G04555	1:1242505-1244244	2R	WR	OK	11.5752	12.3547	-0.0940127	0.194745	0.734	0.989141	no
XLOC_000206	XLOC_000206	gene:AT1G04560	AT1G04560	1:1244946-1246059	2R	WR	NOTEST	0	0.093033	#VALUE!	0	1	1	no
XLOC_000207	XLOC_000207	XI-A	AT1G04600	1:1261761-1272588	2R	WR	OK	0.270579	0.320325	-0.243489	0.362998	0.52125	0.936335	no
XLOC_000208	XLOC_000208	YUC3	AT1G04610	1:1279350-1281618	2R	WR	OK	1.86909	2.37534	-0.345798	0.586827	0.3184	0.827965	no
XLOC_000209	XLOC_000209	EMB1687,LIP2	AT1G04635,AT1G04640	1:1291299-1293398	2R	WR	OK	11.6006	11.2971	0.0382456	-0.0760147	0.8942	0.998132	no
XLOC_000210	XLOC_000210	gene:AT1G04283	AT1G04283	1:1299552-1299796	2R	WR	NOTEST	0	0.159312	#VALUE!	0	1	1	no
XLOC_000211	XLOC_000211	gene:AT1G04670	AT1G04670	1:1301828-1302758	2R	WR	NOTEST	0.0914046	0	#NAME?	0	1	1	no
XLOC_000212	XLOC_000212	KAB1	AT1G04690	1:1313442-1315823	2R	WR	OK	58.4395	73.9511	-0.339628	0.795058	0.1608	0.660761	no
XLOC_000213	XLOC_000213	gene:AT1G04700	AT1G04700	1:1316138-1321000	2R	WR	OK	1.28804	1.228	0.0688659	-0.124072	0.82795	0.996209	no
XLOC_000214	XLOC_000214	KAT1	AT1G04710	1:1321884-1324840	2R	WR	OK	11.3843	9.24982	0.299543	-0.630056	0.26625	0.782529	no
XLOC_000215	XLOC_000215	gene:AT1G04720	AT1G04720	1:1324922-1325007	2R	WR	NOTEST	0	0	0	0	1	1	no
XLOC_000216	XLOC_000216	gene:AT1G04287	AT1G04287	1:1333695-1334012	2R	WR	NOTEST	0	0	0	0	1	1	no
XLOC_000217	XLOC_000217	VAMP726	AT1G04760	1:1334532-1337849	2R	WR	OK	3.69427	2.45298	0.590753	-0.333962	0.5082	0.929492	no
XLOC_000218	XLOC_000218	gene:AT1G04778	AT1G04778	1:1339587-1343793	2R	WR	OK	2.12986	1.43335	0.571369	-0.181861	0.8299	0.996588	no
XLOC_000219	XLOC_000219	gene:AT1G04790	AT1G04790	1:1344988-1349478	2R	WR	OK	13.2938	17.0987	-0.363134	0.836936	0.1453	0.633603	no
XLOC_000220	XLOC_000220	RPN2B	AT1G04810	1:1350079-1355466	2R	WR	OK	28.1453	36.2916	-0.36674	0.835473	0.14395	0.630671	no
XLOC_000221	XLOC_000221	gene:AT1G04900	AT1G04900	1:1383840-1391381	2R	WR	OK	20.5893	23.0593	-0.16345	0.289502	0.6179	0.96949	no
XLOC_000222	XLOC_000222	gene:AT1G04303	AT1G04303	1:1383840-1391381	2R	WR	NOTEST	0.559545	0.231009	1.2763	0	1	1	no
XLOC_000223	XLOC_000223	TIC20-I,gene:AT1G04945	AT1G04940,AT1G04945	1:1399173-1407531	2R	WR	OK	59.8271	102.892	-0.782263	1.38942	0.0207	0.264037	no
XLOC_000224	XLOC_000224	gene:AT1G04970	AT1G04970	1:1411087-1413627	2R	WR	OK	22.8798	22.4032	0.0303689	-0.0699495	0.9052	0.998132	no
XLOC_000225	XLOC_000225	gene:AT1G05000	AT1G05000	1:1425538-1428869	2R	WR	OK	2.36844	3.59123	-0.600539	0.977091	0.0965	0.537261	no
XLOC_000226	XLOC_000226	gene:AT1G05005	AT1G05005	1:1429047-1430056	2R	WR	NOTEST	0	0	0	0	1	1	no
XLOC_000227	XLOC_000227	gene:AT1G05035	AT1G05035	1:1444691-1446116	2R	WR	NOTEST	0.0943516	0	#NAME?	0	1	1	no
XLOC_000228	XLOC_000228	gene:AT1G04323	AT1G04323	1:1446834-1447073	2R	WR	NOTEST	0	0	0	0	1	1	no
XLOC_000229	XLOC_000229	gene:AT1G05080	AT1G05080	1:1459090-1460579	2R	WR	NOTEST	0	0	0	0	1	1	no
XLOC_000230	XLOC_000230	gene:AT1G05085	AT1G05085	1:1460987-1461670	2R	WR	NOTEST	0.108195	0	#NAME?	0	1	1	no
XLOC_000231	XLOC_000231	gene:AT1G04327	AT1G04327	1:1461933-1462340	2R	WR	NOTEST	0	0	0	0	1	1	no
XLOC_000232	XLOC_000232	gene:AT1G05087	AT1G05087	1:1463107-1464173	2R	WR	OK	1.48985	1.90535	-0.354889	0.475562	0.3945	0.874491	no
XLOC_000233	XLOC_000233	gene:AT1G05090	AT1G05090	1:1464238-1465875	2R	WR	OK	0.324667	0.451231	-0.474907	0.548712	0.3448	0.846167	no
XLOC_000234	XLOC_000234	MAPKKK18	AT1G05100	1:1469540-1470881	2R	WR	OK	0.922223	2.43703	-1.40194	1.78486	0.0029	0.0895566	no
XLOC_000235	XLOC_000235	gene:AT1G05136	AT1G05136	1:1478922-1479063	2R	WR	NOTEST	0	0	0	0	1	1	no
XLOC_000236	XLOC_000236	ARASP2	AT1G05140	1:1482545-1484059	2R	WR	OK	13.3972	12.4583	0.104816	-0.229906	0.68865	0.984335	no
XLOC_000237	XLOC_000237	gene:AT1G04337	AT1G04337	1:1496734-1497102	2R	WR	NOTEST	0	0	0	0	1	1	no
XLOC_000238	XLOC_000238	GLR3.4	AT1G05200	1:1504940-1511683	2R	WR	OK	7.03653	7.74626	-0.138637	0.192483	0.74315	0.989699	no
XLOC_000239	XLOC_000239	gene:AT1G05210	AT1G05210	1:1504940-1511683	2R	WR	OK	12.4197	13.1407	-0.0814163	0.0595826	0.9162	0.998132	no
XLOC_000240	XLOC_000240	gene:AT1G05220	AT1G05220	1:1511894-1518900	2R	WR	OK	16.5365	14.9808	0.142538	-0.245145	0.6716	0.983154	no
XLOC_000241	XLOC_000241	PER2	AT1G05240	1:1520277-1523023	2R	WR	NOTEST	0.0583976	0.062466	-0.0971623	0	1	1	no
XLOC_000242	XLOC_000242	gene:AT1G04363	AT1G04363	1:1523560-1524069	2R	WR	OK	0.391002	0.234936	0.734909	-0.232378	0.7242	0.988205	no
XLOC_000243	XLOC_000243	PER3	AT1G05260	1:1529766-1531508	2R	WR	OK	158.274	190.642	-0.268447	0.631965	0.2886	0.802858	no
XLOC_000244	XLOC_000244	gene:AT1G04383	AT1G04383	1:1542968-1543394	2R	WR	NOTEST	0	0	0	0	1	1	no
XLOC_000245	XLOC_000245	gene:AT1G04387	AT1G04387	1:1543642-1544093	2R	WR	NOTEST	0.0343188	0	#NAME?	0	1	1	no
XLOC_000246	XLOC_000246	gene:AT1G05320	AT1G05320	1:1553567-1557848	2R	WR	OK	9.33326	5.93962	0.65201	-1.45985	0.01375	0.212622	no
XLOC_000247	XLOC_000247	gene:AT1G05330	AT1G05330	1:1558057-1558745	2R	WR	NOTEST	0.25613	0	#NAME?	0	1	1	no
XLOC_000248	XLOC_000248	KMS2	AT1G05360	1:1564490-1567508	2R	WR	OK	15.5867	17.808	-0.192211	0.438971	0.45035	0.904984	no
XLOC_000249	XLOC_000249	gene:AT1G05380	AT1G05380	1:1576821-1583760	2R	WR	OK	15.5987	17.6669	-0.179623	0.394807	0.4971	0.925049	no
XLOC_000250	XLOC_000250	gene:AT1G05400	AT1G05400	1:1584072-1587794	2R	WR	OK	4.06513	4.68753	-0.205527	0.104146	0.86175	0.998132	no
XLOC_000251	XLOC_000251	ATOFP12	AT1G05420	1:1589972-1591012	2R	WR	OK	1.03617	1.09299	-0.0770216	0.0832109	0.87955	0.998132	no
XLOC_000252	XLOC_000252	gene:AT1G05450	AT1G05450	1:1599875-1605034	2R	WR	OK	1.35639	2.64755	-0.964889	0.399477	0.46185	0.908458	no
XLOC_000253	XLOC_000253	SYT5	AT1G05500	1:1624918-1629289	2R	WR	OK	34.098	30.2654	0.17202	-0.393835	0.49355	0.923547	no
XLOC_000254	XLOC_000254	OBAP1A	AT1G05510	1:1629445-1636018	2R	WR	NOTEST	0.0696243	0.0526711	0.402578	0	1	1	no
XLOC_000255	XLOC_000255	gene:AT1G05540	AT1G05540	1:1639222-1640879	2R	WR	NOTEST	0.268884	0.263516	0.0290922	0	1	1	no
XLOC_000256	XLOC_000256	gene:AT1G04397	AT1G04397	1:1661407-1664398	2R	WR	OK	1.19845	0	#NAME?	#NAME?	0.18715	0.693417	no
XLOC_000257	XLOC_000257	HEXO2,gene:AT1G05600	AT1G05590,AT1G05600	1:1669349-1676077	2R	WR	OK	15.4496	14.7135	0.0704344	-0.152137	0.7954	0.992841	no
XLOC_000258	XLOC_000258	URH2	AT1G05620	1:1678880-1681710	2R	WR	OK	21.831	37.7638	-0.790622	1.78387	0.0017	0.0641234	no
XLOC_000259	XLOC_000259	AT5PTASE13	AT1G05630	1:1682223-1687363	2R	WR	OK	4.17537	5.64283	-0.434515	0.936757	0.1038	0.552562	no
XLOC_000260	XLOC_000260	BT3	AT1G05690	1:1706735-1709360	2R	WR	OK	1.0464	1.21598	-0.216685	0.328744	0.5649	0.954217	no
XLOC_000261	XLOC_000261	gene:AT1G05700	AT1G05700	1:1709672-1713474	2R	WR	OK	6.29301	2.88595	1.1247	-2.29946	0.0001	0.00922402	yes
XLOC_000262	XLOC_000262	gene:AT1G05710	AT1G05710	1:1714817-1717290	2R	WR	OK	16.081	10.3882	0.630415	-1.2801	0.03755	0.352519	no
XLOC_000263	XLOC_000263	gene:AT1G04413	AT1G04413	1:1717388-1720587	2R	WR	OK	0.185843	0.598379	-1.68698	0.103117	0.357	0.85343	no
XLOC_000264	XLOC_000264	gene:AT1G05730	AT1G05730	1:1717388-1720587	2R	WR	OK	2.35912	2.54264	-0.10808	0.0513921	0.9535	0.998132	no
XLOC_000265	XLOC_000265	gene:AT1G05740	AT1G05740	1:1720592-1721309	2R	WR	NOTEST	0.052873	0.0383344	0.463891	0	1	1	no
XLOC_000266	XLOC_000266	PDE247	AT1G05750	1:1721508-1724734	2R	WR	OK	2.31376	2.25242	0.0387661	-0.0673518	0.90995	0.998132	no
XLOC_000267	XLOC_000267	gene:AT1G05780	AT1G05780	1:1726557-1729890	2R	WR	OK	6.284	4.17908	0.588498	-0.762691	0.1961	0.705717	no
XLOC_000268	XLOC_000268	gene:AT1G04423	AT1G04423	1:1726557-1729890	2R	WR	NOTEST	0	0	0	0	1	1	no
XLOC_000269	XLOC_000269	gene:AT1G04427	AT1G04427	1:1726557-1729890	2R	WR	OK	1.9094	1.97684	-0.0500764	0.018649	0.9276	0.998132	no
XLOC_000270	XLOC_000270	gene:AT1G05785	AT1G05785	1:1730241-1732657	2R	WR	OK	20.0851	20.1642	-0.00567278	0.0119767	0.984	0.998577	no
XLOC_000271	XLOC_000271	gene:AT1G05790	AT1G05790	1:1732801-1737657	2R	WR	OK	17.5444	20.9757	-0.257714	0.571328	0.3198	0.828871	no
XLOC_000272	XLOC_000272	DGL	AT1G05800	1:1741203-1742619	2R	WR	NOTEST	0.0468284	0	#NAME?	0	1	1	no
XLOC_000275	XLOC_000275	ATX2	AT1G05830	1:1754129-1761909	2R	WR	OK	14.2923	15.3082	-0.0990683	0.227085	0.70015	0.986698	no
XLOC_000276	XLOC_000276	gene:AT1G05835	AT1G05835	1:1762144-1766283	2R	WR	OK	0.643342	0.662757	-0.0428948	0.0081395	0.97885	0.998577	no
XLOC_000277	XLOC_000277	gene:AT1G04437	AT1G04437	1:1762144-1766283	2R	WR	OK	4.79727	4.66168	0.0413634	-0.00782003	0.97745	0.998577	no
XLOC_000278	XLOC_000278	gene:AT1G05860	AT1G05860	1:1768985-1771286	2R	WR	OK	7.15343	7.55365	-0.0785397	0.140816	0.8013	0.992917	no
XLOC_000279	XLOC_000279	ARI12	AT1G05880	1:1775642-1778553	2R	WR	OK	2.34381	1.60701	0.544478	-0.773918	0.15335	0.648881	no
XLOC_000280	XLOC_000280	ARI5	AT1G05890	1:1779255-1784675	2R	WR	OK	68.1584	58.3389	0.224434	-0.511916	0.3797	0.863978	no
XLOC_000281	XLOC_000281	gene:AT1G05894	AT1G05894	1:1784735-1786326	2R	WR	OK	0.42226	0.435363	-0.0440884	0.0545334	0.9239	0.998132	no
XLOC_000282	XLOC_000282	NTH2	AT1G05900	1:1786848-1789737	2R	WR	OK	14.2143	13.5103	0.0732793	-0.162251	0.77525	0.992093	no
XLOC_000283	XLOC_000283	gene:AT1G05910	AT1G05910	1:1790215-1796715	2R	WR	OK	12.7113	16.9755	-0.41734	0.995127	0.09075	0.526046	no
XLOC_000284	XLOC_000284	gene:AT1G05920	AT1G05920	1:1796777-1798254	2R	WR	NOTEST	0	0	0	0	1	1	no
XLOC_000285	XLOC_000285	gene:AT1G05930	AT1G05930	1:1799417-1800933	2R	WR	NOTEST	0	0	0	0	1	1	no
XLOC_000286	XLOC_000286	gene:AT1G05980	AT1G05980	1:1817399-1817471	2R	WR	NOTEST	0	0	0	0	1	1	no
XLOC_000287	XLOC_000287	CML7	AT1G05990	1:1818391-1819184	2R	WR	OK	0.474486	0.269772	0.814627	-0.68673	0.26925	0.784465	no
XLOC_000288	XLOC_000288	gene:AT1G06002	AT1G06002	1:1820253-1821894	2R	WR	NOTEST	0.0233132	0.0287919	-0.304517	0	1	1	no
XLOC_000289	XLOC_000289	gene:AT1G06010,gene:AT1G06020	AT1G06010,AT1G06020	1:1822582-1826163	2R	WR	OK	25.9058	23.8199	0.121108	-0.234919	0.68965	0.984688	no
XLOC_000290	XLOC_000290	gene:AT1G06030	AT1G06030	1:1826802-1828279	2R	WR	OK	0.677146	0.943065	-0.477891	0.523891	0.3696	0.859379	no
XLOC_000291	XLOC_000291	gene:AT1G06045	AT1G06045	1:1828339-1829983	2R	WR	OK	158.376	254.687	-0.685372	0.301016	0.69535	0.985565	no
XLOC_000292	XLOC_000292	gene:AT1G06060	AT1G06060	1:1832940-1837758	2R	WR	OK	47.4577	37.6857	0.332624	-0.603288	0.29615	0.809574	no
XLOC_000293	XLOC_000293	ADS1	AT1G06080	1:1843462-1846311	2R	WR	OK	1.85667	1.25373	0.566494	-0.820939	0.15155	0.645011	no
XLOC_000294	XLOC_000294	gene:AT1G06090	AT1G06090	1:1846700-1849693	2R	WR	OK	0.532785	0.302072	0.818662	-1.02405	0.07035	0.472948	no
XLOC_000295	XLOC_000295	gene:AT1G06100	AT1G06100	1:1851471-1853019	2R	WR	NOTEST	0.0584955	0.136706	-1.22468	0	1	1	no
XLOC_000296	XLOC_000296	gene:AT1G06120	AT1G06120	1:1855909-1860938	2R	WR	OK	5.65995	3.14796	0.846371	-0.443833	0.46025	0.907496	no
XLOC_000297	XLOC_000297	gene:AT1G06135	AT1G06135	1:1862183-1862742	2R	WR	NOTEST	0	0	0	0	1	1	no
XLOC_000298	XLOC_000298	PCMP-E61	AT1G06140	1:1864773-1873730	2R	WR	OK	1.39698	1.51448	-0.116506	0.0607491	0.92485	0.998132	no
XLOC_000299	XLOC_000299	ERF094	AT1G06160	1:1882906-1883992	2R	WR	OK	2.76124	1.70717	0.693711	-1.06308	0.07205	0.478138	no
XLOC_000300	XLOC_000300	gene:AT1G04447	AT1G04447	1:1887403-1887728	2R	WR	NOTEST	0	0	0	0	1	1	no
XLOC_000301	XLOC_000301	ATMYB13	AT1G06180	1:1889361-1891276	2R	WR	OK	9.27879	11.9967	-0.370624	0.755646	0.18925	0.696617	no
XLOC_000302	XLOC_000302	TOL2	AT1G06210	1:1894288-1899237	2R	WR	OK	23.9225	30.6022	-0.355268	0.349487	0.54065	0.944526	no
XLOC_000303	XLOC_000303	CLO	AT1G06220	1:1899950-1904897	2R	WR	OK	28.9581	35.0246	-0.274398	0.646416	0.26955	0.784581	no
XLOC_000304	XLOC_000304	CLE3	AT1G06225	1:1905917-1906298	2R	WR	OK	2.47936	0.229134	3.43571	-2.15109	0.0168	0.235792	no
XLOC_000306	XLOC_000306	gene:AT1G06260	AT1G06260	1:1914942-1919765	2R	WR	OK	1.72092	1.94502	-0.176602	0.122768	0.8339	0.997083	no
XLOC_000307	XLOC_000307	ACX3	AT1G06290	1:1922207-1926278	2R	WR	OK	22.5353	20.7546	0.118761	-0.270541	0.637	0.973685	no
XLOC_000309	XLOC_000309	gene:AT1G06380	AT1G06380	1:1942586-1946303	2R	WR	OK	7.26363	13.5751	-0.902205	1.53657	0.00965	0.176635	no
XLOC_000310	XLOC_000310	ASK9	AT1G06390	1:1946745-1952880	2R	WR	OK	40.413	43.4141	-0.103343	0.170587	0.7723	0.991826	no
XLOC_000311	XLOC_000311	TPS7	AT1G06410	1:1954673-1958866	2R	WR	OK	71.3451	81.105	-0.184976	0.419217	0.47285	0.91426	no
XLOC_000312	XLOC_000312	gene:AT1G06420	AT1G06420	1:1958877-1960027	2R	WR	OK	2.01879	1.30636	0.627937	-0.845592	0.16705	0.665721	no
XLOC_000313	XLOC_000313	CAF1-1	AT1G06450	1:1965839-1969656	2R	WR	OK	2.16103	4.04524	-0.904503	0.746796	0.1888	0.696111	no
XLOC_000314	XLOC_000314	gene:AT1G06470	AT1G06470	1:1969657-1974526	2R	WR	OK	20.0493	23.6127	-0.23601	0.516944	0.36715	0.858071	no
XLOC_000315	XLOC_000315	gene:AT1G06480	AT1G06480	1:1978083-1978157	2R	WR	NOTEST	0	0	0	0	1	1	no
XLOC_000317	XLOC_000317	gene:AT1G06510	AT1G06510	1:1978377-1996355	2R	WR	OK	13.392	14.5956	-0.124163	0.0688913	0.8857	0.998132	no
XLOC_000318	XLOC_000318	PMD2	AT1G06530	1:2001333-2007212	2R	WR	NOTEST	0.0563723	0.0323848	0.799672	0	1	1	no
XLOC_000319	XLOC_000319	gene:AT1G06560	AT1G06560	1:2007614-2013609	2R	WR	OK	15.745	12.7852	0.30042	-0.362155	0.5136	0.931545	no
XLOC_000320	XLOC_000320	gene:AT1G06610	AT1G06610	1:2025355-2025428	2R	WR	NOTEST	0	0	0	0	1	1	no
XLOC_000321	XLOC_000321	gene:AT1G06620	AT1G06620	1:2025541-2027413	2R	WR	OK	13.1339	18.2522	-0.474778	1.04493	0.07075	0.473978	no
XLOC_000322	XLOC_000322	gene:AT1G06630,gene:AT1G06640	AT1G06630,AT1G06640	1:2027605-2034123	2R	WR	OK	247.236	201.803	0.292943	-0.565936	0.3287	0.835013	no
XLOC_000323	XLOC_000323	gene:AT1G06645,gene:AT1G06650	AT1G06645,AT1G06650	1:2034155-2052170	2R	WR	OK	22.7974	22.6549	0.00904588	-0.00857703	0.98935	0.998672	no
XLOC_000324	XLOC_000324	NIH,PSBP1	AT1G06670,AT1G06680	1:2034155-2052170	2R	WR	OK	53.4755	67.4977	-0.335959	0.452651	0.43095	0.896143	no
XLOC_000325	XLOC_000325	gene:AT1G04493	AT1G04493	1:2055744-2067483	2R	WR	OK	0.290849	0.335838	-0.207494	0.0109179	0.89155	0.998132	no
XLOC_000326	XLOC_000326	gene:AT1G04497	AT1G04497	1:2055744-2067483	2R	WR	NOTEST	0.291714	0.149885	0.960697	0	1	1	no
XLOC_000327	XLOC_000327	gene:AT1G06730	AT1G06730	1:2067508-2070455	2R	WR	OK	11.452	14.1543	-0.30564	0.685186	0.23305	0.746967	no
XLOC_000328	XLOC_000328	gene:AT1G06740,gene:AT1G06750	AT1G06740,AT1G06750	1:2070736-2077767	2R	WR	OK	150.728	87.3581	0.786935	-0.998459	0.1178	0.583421	no
XLOC_000329	XLOC_000329	GAUT6	AT1G06780	1:2083310-2087141	2R	WR	OK	21.7363	25.8964	-0.252647	0.602112	0.30085	0.814462	no
XLOC_000330	XLOC_000330	gene:AT1G06790	AT1G06790	1:2087181-2091686	2R	WR	OK	21.3551	25.6464	-0.264181	0.468761	0.41265	0.883211	no
XLOC_000331	XLOC_000331	GRXS11	AT1G06830	1:2097105-2103507	2R	WR	OK	1.34837	3.93101	-1.54369	0.336455	0.64155	0.974458	no
XLOC_000332	XLOC_000332	AtbZIP52	AT1G06850	1:2105047-2107053	2R	WR	OK	7.12811	9.02971	-0.34116	0.762018	0.20545	0.716102	no
XLOC_000333	XLOC_000333	TPP2	AT1G06870	1:2108511-2110986	2R	WR	OK	15.6514	12.9696	0.271148	-0.599678	0.30225	0.815172	no
XLOC_000334	XLOC_000334	TRFL7	AT1G06910	1:2120933-2123801	2R	WR	OK	6.98156	10.2779	-0.557918	1.1726	0.0444	0.382957	no
XLOC_000335	XLOC_000335	gene:AT1G06923	AT1G06923	1:2126669-2128611	2R	WR	OK	1.00812	0.577864	0.802865	-0.824386	0.1889	0.696359	no
XLOC_000336	XLOC_000336	gene:AT1G06930	AT1G06930	1:2128842-2129883	2R	WR	OK	4.09358	4.54762	-0.151748	0.270712	0.63495	0.973325	no
XLOC_000337	XLOC_000337	gene:AT1G06960	AT1G06960	1:2135809-2137838	2R	WR	OK	13.8795	11.8057	0.233481	-0.480927	0.41175	0.883069	no
XLOC_000338	XLOC_000338	CHX14	AT1G06970	1:2137870-2140975	2R	WR	NOTEST	0.0296921	0.0268598	0.144631	0	1	1	no
XLOC_000339	XLOC_000339	gene:AT1G06990	AT1G06990	1:2148341-2150152	2R	WR	NOTEST	0.0226149	0.125003	-2.46662	0	1	1	no
XLOC_000340	XLOC_000340	gene:AT1G07010	AT1G07010	1:2152797-2156153	2R	WR	OK	2.93173	2.63714	0.152777	-0.0950187	0.8763	0.998132	no
XLOC_000341	XLOC_000341	MIR847A	AT1G07051	1:2165516-2165746	2R	WR	NOTEST	0	0	0	0	1	1	no
XLOC_000342	XLOC_000342	gene:AT1G04557	AT1G04557	1:2166347-2168397	2R	WR	NOTEST	0.507326	0.38801	0.386819	0	1	1	no
XLOC_000343	XLOC_000343	RPL35AA,gene:AT1G07080	AT1G07070,AT1G07080	1:2168560-2172246	2R	WR	OK	87.9034	79.5087	0.144805	-0.326185	0.5694	0.956532	no
XLOC_000344	XLOC_000344	gene:AT1G07100	AT1G07100	1:2177884-2177958	2R	WR	NOTEST	0	0	0	0	1	1	no
XLOC_000345	XLOC_000345	STN1	AT1G07130	1:2184317-2188740	2R	WR	OK	16.8053	12.9944	0.371033	-0.652683	0.2652	0.781286	no
XLOC_000346	XLOC_000346	gene:AT1G07170	AT1G07170	1:2199996-2201272	2R	WR	OK	47.0014	30.097	0.643085	-1.35641	0.02205	0.271722	no
XLOC_000347	XLOC_000347	gene:AT1G07175	AT1G07175	1:2202277-2203366	2R	WR	OK	1.05006	0.0601783	4.12509	-1.97167	0.2518	0.767265	no
XLOC_000348	XLOC_000348	NDA1	AT1G07180	1:2204103-2207099	2R	WR	OK	0.975989	2.07167	-1.08585	1.56753	0.0089	0.169365	no
XLOC_000349	XLOC_000349	gene:AT1G07190	AT1G07190	1:2208012-2208177	2R	WR	NOTEST	0	0	0	0	1	1	no
XLOC_000350	XLOC_000350	gene:AT1G07210	AT1G07210	1:2215215-2219649	2R	WR	OK	42.6553	40.8549	0.0622134	-0.11945	0.83785	0.998021	no
XLOC_000351	XLOC_000351	gene:AT1G04567	AT1G04567	1:2215215-2219649	2R	WR	OK	3.05688	3.00837	0.0230789	-0.00507887	0.98835	0.998672	no
XLOC_000352	XLOC_000352	UGT71C5	AT1G07240	1:2223624-2225524	2R	WR	OK	25.7487	19.0987	0.431025	-0.998308	0.0839	0.510012	no
XLOC_000353	XLOC_000353	UGT71C4	AT1G07250	1:2225758-2229357	2R	WR	OK	27.0088	24.5052	0.140337	-0.270919	0.6377	0.974139	no
XLOC_000354	XLOC_000354	gene:AT1G07280	AT1G07280	1:2238016-2241471	2R	WR	OK	2.69829	3.41448	-0.339617	0.658209	0.2685	0.783327	no
XLOC_000355	XLOC_000355	RPL4	AT1G07320	1:2248966-2250529	2R	WR	OK	49.0499	45.9094	0.0954584	-0.208989	0.71945	0.987848	no
XLOC_000356	XLOC_000356	gene:AT1G07330	AT1G07330	1:2250919-2254036	2R	WR	NOTEST	0.0358811	0.0156295	1.19895	0	1	1	no
XLOC_000357	XLOC_000357	STP2	AT1G07340	1:2254821-2256850	2R	WR	NOTEST	0.0161584	0	#NAME?	0	1	1	no
XLOC_000358	XLOC_000358	PCNA	AT1G07370	1:2263036-2264553	2R	WR	OK	20.9683	30.9269	-0.560657	1.24267	0.0327	0.329072	no
XLOC_000359	XLOC_000359	AtRLP1,HSP17.8	AT1G07390,AT1G07400	1:2269621-2275820	2R	WR	OK	1.57773	1.4282	0.143651	-0.144924	0.79875	0.992841	no
XLOC_000360	XLOC_000360	RABA2B	AT1G07410	1:2276029-2277524	2R	WR	OK	7.71636	7.79679	-0.0149583	0.0297348	0.9621	0.9984	no
XLOC_000361	XLOC_000361	SMO2-2	AT1G07420	1:2277554-2280502	2R	WR	OK	61.6066	59.4566	0.0512478	-0.122265	0.83495	0.997101	no
XLOC_000362	XLOC_000362	gene:AT1G07460	AT1G07460	1:2289958-2291101	2R	WR	NOTEST	0.197678	0.0475345	2.05611	0	1	1	no
XLOC_000363	XLOC_000363	gene:AT1G07470	AT1G07470	1:2291368-2294558	2R	WR	OK	20.3157	23.0185	-0.180198	0.413868	0.47615	0.915195	no
XLOC_000364	XLOC_000364	gene:AT1G04583	AT1G04583	1:2294565-2295489	2R	WR	NOTEST	0.0868763	0.115401	-0.409615	0	1	1	no
XLOC_000365	XLOC_000365	gene:AT1G07476	AT1G07476	1:2295552-2299544	2R	WR	NOTEST	0.0250618	0.0126165	0.99018	0	1	1	no
XLOC_000366	XLOC_000366	gene:AT1G04587	AT1G04587	1:2295552-2299544	2R	WR	OK	2.26765	1.56028	0.539392	-0.0994518	0.76715	0.991337	no
XLOC_000367	XLOC_000367	gene:AT1G07485	AT1G07485	1:2301374-2302121	2R	WR	NOTEST	0	0.0869187	#VALUE!	0	1	1	no
XLOC_000368	XLOC_000368	FTSH10	AT1G07510	1:2304434-2312399	2R	WR	OK	7.4266	7.61087	-0.0353604	0.0540955	0.9261	0.998132	no
XLOC_000369	XLOC_000369	gene:AT1G04593	AT1G04593	1:2318142-2321961	2R	WR	NOTEST	0	0	0	0	1	1	no
XLOC_000370	XLOC_000370	gene:AT1G07560	AT1G07560	1:2327297-2333767	2R	WR	OK	10.8547	6.91076	0.6514	-0.871077	0.14085	0.623033	no
XLOC_000371	XLOC_000371	gene:AT1G04597	AT1G04597	1:2334332-2334599	2R	WR	NOTEST	0	0	0	0	1	1	no
XLOC_000372	XLOC_000372	gene:AT1G07580	AT1G07580	1:2334821-2334894	2R	WR	NOTEST	0	0	0	0	1	1	no
XLOC_000373	XLOC_000373	gene:AT1G04603	AT1G04603	1:2340558-2341109	2R	WR	NOTEST	0	0	0	0	1	1	no
XLOC_000374	XLOC_000374	MT1C	AT1G07610	1:2341446-2342148	2R	WR	OK	530.355	214.101	1.30867	-2.77622	5e-05	0.00544407	yes
XLOC_000375	XLOC_000375	PLL5	AT1G07630	1:2348914-2351799	2R	WR	OK	16.2297	15.8962	0.0299509	-0.0690651	0.9027	0.998132	no
XLOC_000376	XLOC_000376	gene:AT1G07660	AT1G07660	1:2368832-2369735	2R	WR	OK	12.7622	10.9185	0.225097	-0.408201	0.472	0.914086	no
XLOC_000377	XLOC_000377	gene:AT1G07680	AT1G07680	1:2376011-2377186	2R	WR	NOTEST	0.032398	0.0164013	0.982096	0	1	1	no
XLOC_000378	XLOC_000378	gene:AT1G07690	AT1G07690	1:2377975-2379207	2R	WR	OK	2.04819	0.8828	1.21419	-1.14477	0.02775	0.303869	no
XLOC_000379	XLOC_000379	gene:AT1G07700	AT1G07700	1:2379594-2381390	2R	WR	OK	21.7472	18.5392	0.230251	-0.505626	0.38635	0.869196	no
XLOC_000380	XLOC_000380	gene:AT1G07705	AT1G07705	1:2381554-2388350	2R	WR	OK	8.39268	9.76076	-0.217863	0.469345	0.4244	0.892089	no
XLOC_000381	XLOC_000381	gene:AT1G07728	AT1G07728	1:2394800-2402942	2R	WR	OK	10.8547	10.7427	0.0149628	-0.0226067	0.9674	0.998429	no
XLOC_000382	XLOC_000382	gene:AT1G07747	AT1G07747	1:2403557-2403845	2R	WR	NOTEST	0	0	0	0	1	1	no
XLOC_000383	XLOC_000383	HTB1	AT1G07790	1:2412937-2413790	2R	WR	OK	39.5468	54.5787	-0.464778	1.03484	0.0733	0.481891	no
XLOC_000384	XLOC_000384	gene:AT1G07795	AT1G07795	1:2414142-2414967	2R	WR	OK	0.823094	0.418103	0.977199	-0.924287	0.10875	0.564821	no
XLOC_000385	XLOC_000385	ECA1	AT1G07810	1:2416177-2420829	2R	WR	OK	35.864	43.3886	-0.274777	0.640271	0.2615	0.775814	no
XLOC_000386	XLOC_000386	gene:AT1G07830	AT1G07830	1:2422125-2423803	2R	WR	OK	44.6836	36.7101	0.283567	-0.651158	0.2529	0.767985	no
XLOC_000387	XLOC_000387	gene:AT1G07840,gene:AT1G07850	AT1G07840,AT1G07850	1:2424039-2432091	2R	WR	OK	17.3484	20.538	-0.243492	0.379132	0.5292	0.940063	no
XLOC_000388	XLOC_000388	APX1	AT1G07890	1:2437280-2439806	2R	WR	OK	988.628	971.465	0.0252662	-0.0490514	0.93125	0.998132	no
XLOC_000389	XLOC_000389	LBD1	AT1G07900	1:2442569-2443746	2R	WR	NOTEST	0.0127224	0	#NAME?	0	1	1	no
XLOC_000390	XLOC_000390	gene:AT1G07902	AT1G07902	1:2443812-2445192	2R	WR	OK	5.9635	5.50446	0.115557	-0.212924	0.71	0.987603	no
XLOC_000391	XLOC_000391	ATRNL	AT1G07910	1:2445436-2454645	2R	WR	OK	7.08006	8.21903	-0.215206	0.487985	0.40725	0.881568	no
XLOC_000392	XLOC_000392	A1	AT1G07920	1:2454770-2457381	2R	WR	OK	374.26	292.773	0.354255	-0.688712	0.22025	0.733336	no
XLOC_000393	XLOC_000393	A1	AT1G07920	1:2458183-2460817	2R	WR	OK	391.889	395.769	-0.0142167	0.0280074	0.9624	0.998429	no
XLOC_000394	XLOC_000394	PDIL5-1	AT1G07960	1:2465728-2472806	2R	WR	OK	39.0791	35.8643	0.12385	-0.157099	0.7789	0.992442	no
XLOC_000395	XLOC_000395	gene:AT1G07985	AT1G07985	1:2475225-2476167	2R	WR	OK	1.32443	2.38202	-0.846821	1.16403	0.04575	0.388728	no
XLOC_000396	XLOC_000396	gene:AT1G07990	AT1G07990	1:2476952-2483196	2R	WR	OK	28.1404	23.2211	0.277209	-0.65063	0.26095	0.775471	no
XLOC_000397	XLOC_000397	gene:AT1G08005	AT1G08005	1:2483239-2485726	2R	WR	NOTEST	0.166039	0.134536	0.30353	0	1	1	no
XLOC_000398	XLOC_000398	SMR16	AT1G08035	1:2494401-2498764	2R	WR	OK	0.710931	0.611285	0.217865	-0.0585531	0.8973	0.998132	no
XLOC_000399	XLOC_000399	NRT2.1	AT1G08090	1:2524022-2526322	2R	WR	OK	246.981	133.396	0.888678	-1.92857	0.00125	0.0521813	no
XLOC_000400	XLOC_000400	gene:AT1G08110	AT1G08110	1:2535250-2537932	2R	WR	OK	171.536	150.021	0.193348	-0.443665	0.44095	0.900879	no
XLOC_000401	XLOC_000401	gene:AT1G08120	AT1G08120	1:2538614-2542362	2R	WR	NOTEST	0.0287225	0.0551573	-0.94137	0	1	1	no
XLOC_000402	XLOC_000402	VPS41	AT1G08190	1:2567419-2573448	2R	WR	OK	72.7472	92.5758	-0.347742	0.780771	0.17365	0.674887	no
XLOC_000403	XLOC_000403	gene:AT1G08240	AT1G08240	1:2588524-2588596	2R	WR	NOTEST	0	0	0	0	1	1	no
XLOC_000404	XLOC_000404	POL2A	AT1G08260	1:2588775-2607507	2R	WR	OK	5.22485	6.33316	-0.277536	0.582556	0.313	0.823555	no
XLOC_000405	XLOC_000405	GALT29A	AT1G08280	1:2607876-2609971	2R	WR	OK	3.41292	5.23411	-0.616936	1.24952	0.0345	0.337225	no
XLOC_000406	XLOC_000406	NVL,gene:AT1G08310	AT1G08300,AT1G08310	1:2614773-2621644	2R	WR	OK	20.3683	16.2723	0.323902	-0.57689	0.3163	0.826512	no
XLOC_000407	XLOC_000407	gene:AT1G04653	AT1G04653	1:2629835-2630042	2R	WR	NOTEST	0	0	0	0	1	1	no
XLOC_000408	XLOC_000408	ROPGAP5	AT1G08340	1:2630890-2635866	2R	WR	OK	7.91064	7.14661	0.146535	-0.172204	0.76285	0.990108	no
XLOC_000409	XLOC_000409	RPL10AA	AT1G08360	1:2635938-2638004	2R	WR	OK	203.244	178.977	0.183443	-0.413907	0.46155	0.908458	no
XLOC_000410	XLOC_000410	DCP1	AT1G08370	1:2638036-2640663	2R	WR	OK	31.1573	41.4504	-0.411816	0.978039	0.09435	0.533018	no
XLOC_000411	XLOC_000411	gene:AT1G08390	AT1G08390	1:2642071-2646048	2R	WR	OK	3.97213	3.23934	0.294213	-0.159005	0.76275	0.990108	no
XLOC_000412	XLOC_000412	BSL2,LSG1-2	AT1G08420,AT1G08410	1:2646143-2657132	2R	WR	OK	33.8207	39.736	-0.232539	0.5306	0.36105	0.855701	no
XLOC_000413	XLOC_000413	ALMT1	AT1G08430	1:2658601-2661310	2R	WR	NOTEST	0.133066	0.256735	-0.948133	0	1	1	no
XLOC_000414	XLOC_000414	ALMT2	AT1G08440	1:2662966-2665584	2R	WR	OK	0.471635	1.93597	-2.03731	2.73419	5e-05	0.00544407	yes
XLOC_000415	XLOC_000415	HDA8	AT1G08460	1:2672197-2674721	2R	WR	OK	53.3757	58.6914	-0.136966	0.311868	0.58845	0.961562	no
XLOC_000416	XLOC_000416	YAB2	AT1G08465	1:2675812-2679824	2R	WR	OK	0.0517584	0.301911	-2.54426	1.701	0.01775	0.243621	no
XLOC_000417	XLOC_000417	SDH6	AT1G08480	1:2684175-2688658	2R	WR	OK	163.696	150.079	0.125301	-0.249842	0.67535	0.983169	no
XLOC_000418	XLOC_000418	ENODL18	AT1G08500	1:2688879-2690250	2R	WR	OK	11.6072	17.5089	-0.593061	1.31662	0.0245	0.283992	no
XLOC_000419	XLOC_000419	CHLD,gene:AT1G08530	AT1G08520,AT1G08530	1:2696380-2703177	2R	WR	OK	28.7088	37.7617	-0.395433	0.830799	0.15005	0.64173	no
XLOC_000420	XLOC_000420	SIGB	AT1G08540	1:2703294-2706860	2R	WR	OK	7.52978	6.06246	0.312705	-0.652509	0.26905	0.78399	no
XLOC_000421	XLOC_000421	VDE1	AT1G08550	1:2706867-2711000	2R	WR	OK	7.22909	6.67555	0.114927	-0.146126	0.80055	0.992917	no
XLOC_000422	XLOC_000422	ACHT4	AT1G08570	1:2712693-2714889	2R	WR	OK	68.5178	66.1944	0.0497685	-0.109844	0.84915	0.998132	no
XLOC_000423	XLOC_000423	PXL1	AT1G08590	1:2718537-2722280	2R	WR	OK	1.34504	0.856727	0.650747	-0.356742	0.5363	0.943158	no
XLOC_000424	XLOC_000424	ATRX	AT1G08600	1:2723676-2735819	2R	WR	OK	11.4828	13.3015	-0.212111	0.452018	0.43375	0.897433	no
XLOC_000425	XLOC_000425	PKDM7D	AT1G08620	1:2736597-2747967	2R	WR	OK	11.8054	17.3026	-0.551549	1.22874	0.03355	0.3324	no
XLOC_000426	XLOC_000426	PPCK1	AT1G08650	1:2751812-2753809	2R	WR	OK	124.874	155.286	-0.314454	0.71372	0.2002	0.709117	no
XLOC_000427	XLOC_000427	ZIGA4	AT1G08680	1:2762583-2769508	2R	WR	OK	12.1799	9.49974	0.35854	-0.828995	0.1586	0.657787	no
XLOC_000428	XLOC_000428	SKIP24	AT1G08710	1:2771619-2773531	2R	WR	OK	10.5039	9.60783	0.128647	-0.261515	0.6471	0.976754	no
XLOC_000429	XLOC_000429	EDR1	AT1G08720	1:2773940-2779308	2R	WR	OK	11.2713	9.33313	0.272222	-0.586487	0.31075	0.821729	no
XLOC_000430	XLOC_000430	XI-C	AT1G08730	1:2779437-2788477	2R	WR	OK	0.228143	0.373354	-0.710606	1.01222	0.08235	0.506399	no
XLOC_000431	XLOC_000431	gene:AT1G08750	AT1G08750	1:2801041-2804711	2R	WR	OK	10.5917	9.31464	0.185362	-0.401081	0.4954	0.924236	no
XLOC_000432	XLOC_000432	PRA1E,gene:AT1G08760	AT1G08770,AT1G08760	1:2805043-2811313	2R	WR	OK	60.97	74.9031	-0.296924	0.520739	0.36865	0.858726	no
XLOC_000433	XLOC_000433	gene:AT1G08790	AT1G08790	1:2811988-2812782	2R	WR	NOTEST	0	0.0645153	#VALUE!	0	1	1	no
XLOC_000434	XLOC_000434	gene:AT1G04667	AT1G04667	1:2825587-2825978	2R	WR	NOTEST	0	0	0	0	1	1	no
XLOC_000435	XLOC_000435	CSD1	AT1G08830	1:2827059-2841134	2R	WR	OK	924.84	734.273	0.332886	-0.58995	0.3037	0.816892	no
XLOC_000436	XLOC_000436	gene:AT1G08845	AT1G08845	1:2827059-2841134	2R	WR	OK	8.71264	11.0907	-0.348166	0.0946484	0.7973	0.992841	no
XLOC_000437	XLOC_000437	BON3	AT1G08860	1:2841968-2846350	2R	WR	NOTEST	0.089916	0.104131	-0.211755	0	1	1	no
XLOC_000438	XLOC_000438	SUGTL4	AT1G08890	1:2848148-2852270	2R	WR	OK	32.0556	30.4204	0.0755404	-0.175378	0.75595	0.989699	no
XLOC_000439	XLOC_000439	SUGTL3	AT1G08900	1:2852362-2855941	2R	WR	OK	10.908	7.3352	0.572482	-1.12433	0.0448	0.384523	no
XLOC_000440	XLOC_000440	gene:AT1G08910	AT1G08910	1:2856161-2861170	2R	WR	OK	7.62322	8.41022	-0.141743	0.327013	0.58935	0.961924	no
XLOC_000441	XLOC_000441	ESL1	AT1G08920	1:2867202-2870745	2R	WR	OK	90.0442	138.427	-0.620419	1.33857	0.02095	0.265304	no
XLOC_000442	XLOC_000442	ERD6	AT1G08930	1:2873299-2877270	2R	WR	OK	395.796	298.112	0.408901	-0.830321	0.1581	0.657446	no
XLOC_000443	XLOC_000443	gene:AT1G08940	AT1G08940	1:2877429-2879169	2R	WR	OK	21.3657	13.1298	0.702449	-1.49246	0.00915	0.171953	no
XLOC_000444	XLOC_000444	gene:AT1G08950	AT1G08950	1:2879302-2879374	2R	WR	NOTEST	0	0	0	0	1	1	no
XLOC_000445	XLOC_000445	CCX5	AT1G08960	1:2879505-2882235	2R	WR	OK	9.20144	15.1589	-0.720232	1.59122	0.0065	0.14302	no
XLOC_000447	XLOC_000447	gene:AT1G08985	AT1G08985	1:2887244-2887706	2R	WR	NOTEST	0	0	0	0	1	1	no
XLOC_000449	XLOC_000449	gene:AT1G09040	AT1G09040	1:2911249-2915406	2R	WR	OK	2.53802	2.71464	-0.0970577	0.19226	0.7365	0.989141	no
XLOC_000450	XLOC_000450	gene:AT1G09050	AT1G09050	1:2916967-2925826	2R	WR	OK	2.20931	2.80258	-0.343159	0.284475	0.64415	0.975578	no
XLOC_000451	XLOC_000451	SRC2	AT1G09070	1:2927501-2929107	2R	WR	OK	84.1835	75.6718	0.153782	-0.361737	0.517	0.933703	no
XLOC_000452	XLOC_000452	RBOHB	AT1G09090	1:2932701-2942371	2R	WR	OK	6.55022	5.35448	0.290796	-0.19778	0.74785	0.989699	no
XLOC_000453	XLOC_000453	gene:AT1G09110	AT1G09110	1:2932701-2942371	2R	WR	NOTEST	0	0	0	0	1	1	no
XLOC_000454	XLOC_000454	gene:AT1G09150	AT1G09150	1:2946029-2949159	2R	WR	OK	23.8776	20.9505	0.188676	-0.439955	0.45325	0.906022	no
XLOC_000455	XLOC_000455	gene:AT1G09176	AT1G09176	1:2964014-2964727	2R	WR	OK	0.300709	0.161559	0.896305	-0.572576	0.3052	0.818382	no
XLOC_000456	XLOC_000456	ATSAR1	AT1G09180	1:2965022-2965972	2R	WR	NOTEST	0.150752	0.284604	-0.916776	0	1	1	no
XLOC_000457	XLOC_000457	NAS3	AT1G09240	1:2984828-2986231	2R	WR	OK	0.228102	0.53114	-1.21941	1.23059	0.04405	0.381183	no
XLOC_000458	XLOC_000458	gene:AT1G04693	AT1G04693	1:2987675-2988104	2R	WR	NOTEST	0.0344426	0	#NAME?	0	1	1	no
XLOC_000459	XLOC_000459	BHLH149	AT1G09250	1:2989140-2990427	2R	WR	OK	19.5845	18.0421	0.118348	-0.259746	0.6521	0.978011	no
XLOC_000460	XLOC_000460	gene:AT1G09260	AT1G09260	1:2993380-2993820	2R	WR	NOTEST	0	0	0	0	1	1	no
XLOC_000461	XLOC_000461	IMPA4	AT1G09270	1:2994330-3001362	2R	WR	OK	57.8493	59.4826	-0.0401678	0.0795193	0.8903	0.998132	no
XLOC_000462	XLOC_000462	ICP55	AT1G09300	1:3001438-3008381	2R	WR	OK	13.0985	14.9877	-0.194381	0.375996	0.5162	0.933067	no
XLOC_000463	XLOC_000463	gene:AT1G09310	AT1G09310	1:3008909-3012407	2R	WR	OK	3.3301	6.03178	-0.857017	0.608639	0.30855	0.82117	no
XLOC_000464	XLOC_000464	CRB	AT1G03880	1:3012738-3018542	2R	WR	OK	8.84992	10.1887	-0.203232	0.212288	0.72145	0.987848	no
XLOC_000465	XLOC_000465	GOLS3	AT1G09350	1:3019638-3021443	2R	WR	OK	2.46185	3.02537	-0.297368	0.466294	0.42715	0.894164	no
XLOC_000466	XLOC_000466	gene:AT1G09360	AT1G09360	1:3021801-3022368	2R	WR	NOTEST	0	0	0	0	1	1	no
XLOC_000467	XLOC_000467	gene:AT1G09370	AT1G09370	1:3024876-3025539	2R	WR	OK	0.45484	0.733601	-0.689636	0.630742	0.3092	0.821229	no
XLOC_000468	XLOC_000468	gene:AT1G09390	AT1G09390	1:3031045-3035396	2R	WR	OK	11.7779	9.41128	0.323621	-0.694959	0.2315	0.74638	no
XLOC_000469	XLOC_000469	PCMP-H18	AT1G09410	1:3035399-3041873	2R	WR	OK	1.33895	1.31997	0.0205902	-0.0190238	0.97465	0.998577	no
XLOC_000470	XLOC_000470	gene:AT1G09421	AT1G09421	1:3035399-3041873	2R	WR	OK	1.94976	1.58411	0.299622	-0.14141	0.8432	0.998132	no
XLOC_000471	XLOC_000471	ACLA-3	AT1G09430	1:3041995-3048006	2R	WR	OK	56.7726	56.319	0.0115729	-0.0263639	0.963	0.998429	no
XLOC_000472	XLOC_000472	HASPIN	AT1G09450	1:3048965-3053163	2R	WR	OK	2.58588	2.69875	-0.0616367	0.115934	0.84075	0.998132	no
XLOC_000473	XLOC_000473	gene:AT1G09460	AT1G09460	1:3053697-3057543	2R	WR	OK	28.5763	28.4272	0.00754687	-0.0154537	0.9781	0.998577	no
XLOC_000474	XLOC_000474	gene:AT1G09480	AT1G09480	1:3057974-3060757	2R	WR	OK	9.11824	7.40378	0.300493	-0.605791	0.28605	0.801126	no
XLOC_000475	XLOC_000475	gene:AT1G09490	AT1G09490	1:3063935-3065949	2R	WR	OK	10.6822	7.84513	0.445337	-0.924737	0.11	0.56713	no
XLOC_000476	XLOC_000476	gene:AT1G09500	AT1G09500	1:3066673-3068796	2R	WR	OK	0.258856	0.461281	-0.833498	0.83907	0.1139	0.576128	no
XLOC_000477	XLOC_000477	gene:AT1G09510	AT1G09510	1:3069356-3072086	2R	WR	NOTEST	0	0.0289348	#VALUE!	0	1	1	no
XLOC_000478	XLOC_000478	PIF3	AT1G09530	1:3075767-3079654	2R	WR	OK	1.08138	1.12801	-0.0609084	0.0957618	0.8688	0.998132	no
XLOC_000479	XLOC_000479	gene:AT1G04703	AT1G04703	1:3083819-3084222	2R	WR	NOTEST	0	0	0	0	1	1	no
XLOC_000480	XLOC_000480	MYB61	AT1G09540	1:3086100-3087914	2R	WR	OK	1.17571	1.05027	0.162768	-0.25062	0.6557	0.979612	no
XLOC_000481	XLOC_000481	GLP4	AT1G09560	1:3093638-3094954	2R	WR	OK	141.196	77.4228	0.86687	-1.96789	0.00055	0.0306534	yes
XLOC_000482	XLOC_000482	gene:AT1G09580	AT1G09580	1:3104491-3106366	2R	WR	OK	22.3876	29.6541	-0.405535	0.883215	0.12505	0.595051	no
XLOC_000483	XLOC_000483	RPL21A,gene:AT1G09600	AT1G09590,AT1G09600	1:3106366-3111552	2R	WR	OK	457.619	579.448	-0.340532	0.725289	0.22655	0.739452	no
XLOC_000484	XLOC_000484	GXM1	AT1G09610	1:3111693-3116699	2R	WR	NOTEST	0.190088	0.146052	0.380189	0	1	1	no
XLOC_000485	XLOC_000485	gene:AT1G09640	AT1G09640	1:3118154-3122542	2R	WR	OK	345.861	409.152	-0.242445	0.413541	0.47895	0.917309	no
XLOC_000486	XLOC_000486	gene:AT1G09645	AT1G09645	1:3122925-3124667	2R	WR	OK	41.6955	30.1597	0.467269	-1.06542	0.0621	0.446169	no
XLOC_000487	XLOC_000487	gene:AT1G09650	AT1G09650	1:3125174-3127284	2R	WR	OK	0.222138	0.346746	-0.642425	0.69547	0.2181	0.730447	no
XLOC_000488	XLOC_000488	gene:AT1G09665	AT1G09665	1:3133007-3133674	2R	WR	NOTEST	0	0.0320537	#VALUE!	0	1	1	no
XLOC_000489	XLOC_000489	gene:AT1G09710	AT1G09710	1:3140861-3144381	2R	WR	OK	3.5738	2.23665	0.676119	-1.26789	0.0295	0.313287	no
XLOC_000490	XLOC_000490	gene:AT1G09740	AT1G09740	1:3147636-3156376	2R	WR	OK	67.984	63.5134	0.0981335	-0.125875	0.82455	0.996209	no
XLOC_000491	XLOC_000491	AED3	AT1G09750	1:3157500-3161692	2R	WR	OK	7.29471	5.76189	0.34031	-0.205303	0.7333	0.989141	no
XLOC_000492	XLOC_000492	CDC5	AT1G09770	1:3161825-3167924	2R	WR	OK	49.1802	44.8892	0.131711	-0.109462	0.8488	0.998132	no
XLOC_000493	XLOC_000493	gene:AT1G09794	AT1G09794	1:3171904-3173510	2R	WR	OK	11.7177	9.67755	0.275976	-0.511488	0.3797	0.863978	no
XLOC_000494	XLOC_000494	HISN1B	AT1G09795	1:3173533-3180736	2R	WR	OK	11.5405	9.32936	0.30685	-0.540521	0.34645	0.846704	no
XLOC_000495	XLOC_000495	gene:AT1G09812	AT1G09812	1:3187441-3188854	2R	WR	OK	1.7878	2.49029	-0.478126	0.728396	0.2072	0.71713	no
XLOC_000496	XLOC_000496	POLD4	AT1G09815	1:3189300-3190242	2R	WR	OK	10.163	7.76521	0.388228	-0.666321	0.2338	0.74715	no
XLOC_000497	XLOC_000497	XBCP3	AT1G09850	1:3201684-3205411	2R	WR	OK	15.9906	17.5045	-0.1305	0.296447	0.5954	0.963653	no
XLOC_000498	XLOC_000498	gene:AT1G04743	AT1G04743	1:3201684-3205411	2R	WR	OK	0.363362	0.47832	-0.39657	0.0968272	0.85105	0.998132	no
XLOC_000499	XLOC_000499	gene:AT1G09870	AT1G09870	1:3205578-3213468	2R	WR	OK	18.5211	20.3604	-0.136591	0.313627	0.5894	0.961924	no
XLOC_000500	XLOC_000500	gene:AT1G04747	AT1G04747	1:3205578-3213468	2R	WR	NOTEST	0	0	0	0	1	1	no
XLOC_000501	XLOC_000501	gene:AT1G09900	AT1G09900	1:3218132-3227083	2R	WR	OK	5.07011	7.73052	-0.608547	0.365283	0.49305	0.923547	no
XLOC_000502	XLOC_000502	SUC4	AT1G09960	1:3243985-3247216	2R	WR	OK	16.8743	18.4875	-0.131726	0.3035	0.59585	0.963864	no
XLOC_000503	XLOC_000503	LRR XI-23	AT1G09970	1:3252097-3255782	2R	WR	OK	176.481	242.34	-0.457518	0.875027	0.13035	0.605006	no
XLOC_000504	XLOC_000504	AAP8	AT1G10010	1:3265885-3268823	2R	WR	NOTEST	0.0305072	0	#NAME?	0	1	1	no
XLOC_000505	XLOC_000505	ERG28	AT1G10030	1:3273730-3278779	2R	WR	OK	57.0297	66.6991	-0.225953	0.482064	0.40285	0.879543	no
XLOC_000506	XLOC_000506	gene:AT1G10050	AT1G10050	1:3278791-3283631	2R	WR	OK	9.73017	8.15251	0.25522	-0.582558	0.3159	0.826302	no
XLOC_000507	XLOC_000507	ATBCAT-1	AT1G10060	1:3284072-3287292	2R	WR	OK	0.926427	0.842546	0.136921	-0.18385	0.7515	0.989699	no
XLOC_000508	XLOC_000508	BCAT2	AT1G10070	1:3288086-3296258	2R	WR	OK	6.45235	8.89971	-0.463934	0.441086	0.4635	0.909302	no
XLOC_000509	XLOC_000509	gene:AT1G10110	AT1G10110	1:3302563-3306956	2R	WR	NOTEST	0.0679941	0.245506	-1.85227	0	1	1	no
XLOC_000510	XLOC_000510	gene:AT1G04773	AT1G04773	1:3302563-3306956	2R	WR	OK	5.33972	10.243	-0.939797	0.745237	0.2211	0.733336	no
XLOC_000511	XLOC_000511	ECA3	AT1G10130	1:3310929-3322402	2R	WR	OK	24.5475	26.0281	-0.0844961	0.198821	0.7298	0.989141	no
XLOC_000512	XLOC_000512	PP2A10	AT1G10150	1:3325798-3328448	2R	WR	NOTEST	0	0	0	0	1	1	no
XLOC_000513	XLOC_000513	MPK1	AT1G10210	1:3349081-3351192	2R	WR	OK	26.1991	25.2167	0.0551418	-0.129131	0.81835	0.995601	no
XLOC_000514	XLOC_000514	gene:AT1G10220	AT1G10220	1:3351922-3353122	2R	WR	OK	5.18973	3.00036	0.790523	-1.3355	0.01875	0.25051	no
XLOC_000515	XLOC_000515	gene:AT1G10225	AT1G10225	1:3354242-3354856	2R	WR	NOTEST	0.0445001	0.0244787	0.862282	0	1	1	no
XLOC_000516	XLOC_000516	ASK18	AT1G10230	1:3355674-3356151	2R	WR	OK	6.47752	5.43349	0.253563	-0.359063	0.5246	0.937818	no
XLOC_000517	XLOC_000517	GRP23	AT1G10270	1:3363431-3369125	2R	WR	OK	5.25555	8.96974	-0.771225	1.53127	0.0093	0.172774	no
XLOC_000518	XLOC_000518	DRP2A	AT1G10290	1:3370401-3377471	2R	WR	OK	47.5022	70.0329	-0.560038	1.27254	0.0267	0.29746	no
XLOC_000519	XLOC_000519	gene:AT1G10300	AT1G10300	1:3377877-3380622	2R	WR	OK	1.00268	1.15238	-0.200757	0.302354	0.58855	0.961562	no
XLOC_000520	XLOC_000520	PCMP-E71	AT1G10330	1:3381446-3392633	2R	WR	OK	2.31432	2.66432	-0.203184	0.146731	0.8032	0.993101	no
XLOC_000521	XLOC_000521	gene:AT1G10380	AT1G10380	1:3400553-3402420	2R	WR	OK	48.3877	46.738	0.0500422	-0.119047	0.8369	0.997564	no
XLOC_000522	XLOC_000522	EXO84A	AT1G10385	1:3403131-3405920	2R	WR	NOTEST	0.24006	0.236407	0.0221245	0	1	1	no
XLOC_000523	XLOC_000523	gene:AT1G04787	AT1G04787	1:3406208-3406622	2R	WR	NOTEST	0	0	0	0	1	1	no
XLOC_000524	XLOC_000524	gene:AT1G10395	AT1G10395	1:3406955-3412874	2R	WR	OK	0.892359	0	#NAME?	#NAME?	0.08855	0.521175	no
XLOC_000525	XLOC_000525	gene:AT1G04793	AT1G04793	1:3422719-3423058	2R	WR	NOTEST	0.159921	0	#NAME?	0	1	1	no
XLOC_000526	XLOC_000526	SNL6	AT1G10450	1:3431763-3438370	2R	WR	OK	11.3558	10.4309	0.122568	-0.289598	0.61755	0.96949	no
XLOC_000527	XLOC_000527	gene:AT1G10455	AT1G10455	1:3438554-3439013	2R	WR	OK	0.446512	0.320686	0.477537	-0.286751	0.6177	0.96949	no
XLOC_000528	XLOC_000528	ZFP5	AT1G10480	1:3449566-3451226	2R	WR	OK	14.9689	9.59703	0.641306	-1.40907	0.01475	0.220968	no
XLOC_000529	XLOC_000529	gene:AT1G10490	AT1G10490	1:3453190-3461485	2R	WR	OK	28.8713	44.1822	-0.613829	1.14026	0.05075	0.409314	no
XLOC_000530	XLOC_000530	emb2004	AT1G10510	1:3461634-3465786	2R	WR	OK	17.1816	17.9811	-0.0656133	0.152025	0.7936	0.992685	no
XLOC_000531	XLOC_000531	POLL	AT1G10520	1:3465925-3469455	2R	WR	OK	3.39788	4.87117	-0.519634	1.00199	0.08925	0.522079	no
XLOC_000532	XLOC_000532	PRIN2	AT1G10522	1:3469511-3472674	2R	WR	OK	16.3115	19.1477	-0.231282	0.464542	0.4155	0.886068	no
XLOC_000533	XLOC_000533	gene:AT1G04803	AT1G04803	1:3469511-3472674	2R	WR	OK	0.747773	0.27873	1.42373	-0.314403	0.62985	0.973092	no
XLOC_000534	XLOC_000534	PUB18	AT1G10560	1:3484398-3486965	2R	WR	OK	4.21059	6.35145	-0.593064	1.21359	0.0358	0.344512	no
XLOC_000535	XLOC_000535	ULP1C	AT1G10570	1:3487385-3495244	2R	WR	OK	16.408	21.039	-0.358668	0.549636	0.35	0.849581	no
XLOC_000536	XLOC_000536	gene:AT1G10588	AT1G10588	1:3501144-3501904	2R	WR	NOTEST	0	0.042126	#VALUE!	0	1	1	no
XLOC_000537	XLOC_000537	AMSH2,BHLH90	AT1G10600,AT1G10610	1:3503639-3512321	2R	WR	OK	26.9131	26.2185	0.0377215	-0.0728389	0.9045	0.998132	no
XLOC_000538	XLOC_000538	gene:AT1G04807	AT1G04807	1:3512738-3518035	2R	WR	NOTEST	0	0	0	0	1	1	no
XLOC_000539	XLOC_000539	gene:AT1G10657	AT1G10657	1:3530352-3532017	2R	WR	OK	0.344633	0.454933	-0.400595	0.405813	0.4735	0.91457	no
XLOC_000540	XLOC_000540	gene:AT1G10660	AT1G10660	1:3532228-3535137	2R	WR	OK	12.2168	12.9443	-0.0834459	0.184232	0.75775	0.989961	no
XLOC_000541	XLOC_000541	ACLA-1	AT1G10670	1:3535287-3543925	2R	WR	OK	133.423	175.768	-0.397664	0.898246	0.1322	0.607585	no
XLOC_000542	XLOC_000542	PRS3	AT1G10700	1:3554103-3556544	2R	WR	OK	25.8026	32.6238	-0.338409	0.775295	0.1668	0.665721	no
XLOC_000543	XLOC_000543	PHS1	AT1G10710	1:3558357-3560705	2R	WR	NOTEST	0.256901	0.179785	0.514945	0	1	1	no
XLOC_000544	XLOC_000544	ESFL2	AT1G10715	1:3561148-3561495	2R	WR	NOTEST	0.26134	0.213822	0.289519	0	1	1	no
XLOC_000545	XLOC_000545	ESF1.3	AT1G10717	1:3562179-3562554	2R	WR	NOTEST	0	0	0	0	1	1	no
XLOC_000546	XLOC_000546	gene:AT1G10720	AT1G10720	1:3562840-3564850	2R	WR	OK	23.5503	24.7864	-0.0738057	0.174005	0.76155	0.990108	no
XLOC_000547	XLOC_000547	AP1M1	AT1G10730	1:3565256-3571053	2R	WR	OK	7.94898	8.24389	-0.0525555	0.073312	0.8996	0.998132	no
XLOC_000548	XLOC_000548	ESF1.2	AT1G10745	1:3572673-3573173	2R	WR	NOTEST	0	0	0	0	1	1	no
XLOC_000549	XLOC_000549	ESF1.1	AT1G10747	1:3574311-3578783	2R	WR	NOTEST	0.0605853	0.0269087	1.1709	0	1	1	no
XLOC_000550	XLOC_000550	gene:AT1G04817	AT1G04817	1:3574311-3578783	2R	WR	OK	0.329411	0.500071	-0.602244	0.140903	0.76975	0.99144	no
XLOC_000551	XLOC_000551	gene:AT1G10790	AT1G10790	1:3596263-3597847	2R	WR	OK	3.33038	3.18221	0.065658	-0.108959	0.84645	0.998132	no
XLOC_000552	XLOC_000552	gene:AT1G10810	AT1G10810	1:3599082-3605076	2R	WR	OK	3.22329	3.10369	0.0545464	-0.0357814	0.9726	0.998577	no
XLOC_000553	XLOC_000553	gene:AT1G10850	AT1G10850	1:3611489-3616308	2R	WR	OK	8.87661	13.8368	-0.64043	1.27744	0.0277	0.303794	no
XLOC_000554	XLOC_000554	gene:AT1G04827	AT1G04827	1:3611489-3616308	2R	WR	OK	0.620506	0.774335	-0.319514	0.0866549	0.87995	0.998132	no
XLOC_000555	XLOC_000555	gene:AT1G10890	AT1G10890	1:3627645-3630808	2R	WR	OK	41.778	40.4264	0.0474444	-0.0928954	0.8663	0.998132	no
XLOC_000556	XLOC_000556	gene:AT1G10910	AT1G10910	1:3639834-3647784	2R	WR	OK	12.8822	16.8714	-0.389199	0.803756	0.15825	0.657446	no
XLOC_000557	XLOC_000557	FD1,TMN1	AT1G10960,AT1G10950	1:3659192-3667170	2R	WR	OK	109.739	133.499	-0.282756	0.51116	0.36115	0.855701	no
XLOC_000558	XLOC_000558	gene:AT1G11020	AT1G11020	1:3676606-3678567	2R	WR	OK	29.1226	30.4253	-0.0631316	0.145113	0.8013	0.992917	no
XLOC_000559	XLOC_000559	gene:AT1G11050	AT1G11050	1:3681678-3684169	2R	WR	NOTEST	0.00764131	0	#NAME?	0	1	1	no
XLOC_000560	XLOC_000560	gene:AT1G11060	AT1G11060	1:3684567-3689908	2R	WR	OK	9.94825	10.0405	-0.0133189	0.0312783	0.95695	0.998132	no
XLOC_000561	XLOC_000561	gene:AT1G11090	AT1G11090	1:3702553-3709586	2R	WR	OK	24.1847	25.4346	-0.0726974	0.125375	0.826	0.996209	no
XLOC_000562	XLOC_000562	gene:AT1G11110	AT1G11110	1:3710207-3712503	2R	WR	NOTEST	0	0.00956549	#VALUE!	0	1	1	no
XLOC_000563	XLOC_000563	gene:AT1G11120	AT1G11120	1:3715083-3717659	2R	WR	OK	3.08397	2.97123	0.0537273	-0.0832779	0.8814	0.998132	no
XLOC_000564	XLOC_000564	gene:AT1G11125	AT1G11125	1:3718651-3719832	2R	WR	OK	1.32679	1.35362	-0.0288835	0.0380994	0.9495	0.998132	no
XLOC_000565	XLOC_000565	SUB	AT1G11130	1:3722707-3727450	2R	WR	OK	17.8771	16.2299	0.139458	-0.320245	0.5749	0.958008	no
XLOC_000566	XLOC_000566	-	-	1:3728951-3730402	2R	WR	OK	2.1165	2.15012	-0.022738	0.0360109	0.95105	0.998132	no
XLOC_000567	XLOC_000567	gene:AT1G11160	AT1G11160	1:3733043-3739850	2R	WR	OK	2.05083	2.48584	-0.277526	0.556053	0.342	0.844969	no
XLOC_000568	XLOC_000568	gene:AT1G11170	AT1G11170	1:3740663-3744675	2R	WR	OK	2.71747	1.97912	0.457408	-0.796938	0.1636	0.663744	no
XLOC_000569	XLOC_000569	gene:AT1G11180	AT1G11180	1:3744857-3748581	2R	WR	OK	40.6422	25.6419	0.664475	-1.37209	0.0225	0.273614	no
XLOC_000570	XLOC_000570	gene:AT1G11185	AT1G11185	1:3749509-3752780	2R	WR	OK	40.9257	25.6782	0.672465	-0.989048	0.0867	0.516915	no
XLOC_000571	XLOC_000571	gene:AT1G11200	AT1G11200	1:3753212-3755658	2R	WR	OK	8.45269	6.62755	0.350936	-0.702464	0.22095	0.733336	no
XLOC_000572	XLOC_000572	SYP125	AT1G11250	1:3766726-3770102	2R	WR	NOTEST	0.0379572	0	#NAME?	0	1	1	no
XLOC_000573	XLOC_000573	STP1	AT1G11260	1:3777235-3787099	2R	WR	OK	75.8317	63.0068	0.267293	-0.536257	0.35415	0.851629	no
XLOC_000574	XLOC_000574	gene:AT1G11300	AT1G11300	1:3794242-3797507	2R	WR	OK	5.82389	4.45586	0.386277	-0.766643	0.17725	0.680242	no
XLOC_000575	XLOC_000575	gene:AT1G11303	AT1G11303	1:3797666-3804233	2R	WR	NOTEST	0.0718501	0.169189	-1.23557	0	1	1	no
XLOC_000576	XLOC_000576	gene:AT1G11320	AT1G11320	1:3806821-3808940	2R	WR	OK	1.60504	1.62759	-0.0201236	0.033297	0.9541	0.998132	no
XLOC_000577	XLOC_000577	gene:AT1G11330	AT1G11330	1:3809794-3813809	2R	WR	OK	14.4669	16.9398	-0.227657	0.518932	0.36225	0.856098	no
XLOC_000578	XLOC_000578	gene:AT1G11380	AT1G11380	1:3832562-3837676	2R	WR	OK	34.4426	19.7003	0.805979	-1.06081	0.0693	0.469927	no
XLOC_000579	XLOC_000579	PYM,gene:AT1G11410	AT1G11400,AT1G11410	1:3837693-3846956	2R	WR	OK	66.2203	45.014	0.556898	-0.965562	0.1032	0.550617	no
XLOC_000580	XLOC_000580	MORF9,gene:AT1G11440	AT1G11430,AT1G11440	1:3847219-3851209	2R	WR	OK	33.2044	36.9936	-0.155904	0.364554	0.52705	0.938612	no
XLOC_000581	XLOC_000581	gene:AT1G11450	AT1G11450	1:3853183-3855507	2R	WR	OK	46.3065	63.916	-0.464963	1.07429	0.06645	0.460204	no
XLOC_000582	XLOC_000582	gene:AT1G11460	AT1G11460	1:3856941-3859465	2R	WR	OK	19.1172	32.2506	-0.754454	1.67297	0.0047	0.118754	no
XLOC_000583	XLOC_000583	NRPB10	AT1G11475	1:3862398-3867000	2R	WR	OK	28.1427	24.7569	0.184929	-0.134986	0.81745	0.995601	no
XLOC_000584	XLOC_000584	gene:AT1G11500	AT1G11500	1:3870678-3871702	2R	WR	OK	0.527287	0.566264	-0.102888	0.087266	0.8808	0.998132	no
XLOC_000585	XLOC_000585	gene:AT1G11520	AT1G11520	1:3873028-3873619	2R	WR	NOTEST	0.0409647	0	#NAME?	0	1	1	no
XLOC_000586	XLOC_000586	CXXS1	AT1G11530	1:3874395-3877337	2R	WR	OK	99.6735	59.4739	0.744955	-1.28146	0.03185	0.326539	no
XLOC_000587	XLOC_000587	gene:AT1G11550	AT1G11550	1:3881528-3881608	2R	WR	NOTEST	0	0	0	0	1	1	no
XLOC_000588	XLOC_000588	OST3A	AT1G11560	1:3881626-3882819	2R	WR	NOTEST	0.030842	0.0248886	0.309413	0	1	1	no
XLOC_000589	XLOC_000589	NTL	AT1G11570	1:3883166-3884129	2R	WR	OK	1.04907	0.825609	0.345579	-0.319046	0.53375	0.941826	no
XLOC_000590	XLOC_000590	gene:AT1G11572	AT1G11572	1:3884341-3884960	2R	WR	OK	0.353358	0.158456	1.15705	-0.771913	0.19765	0.706242	no
XLOC_000591	XLOC_000591	ATPMEPCRA	AT1G11580	1:3888609-3890824	2R	WR	OK	317.915	228.71	0.475121	-1.02746	0.0801	0.500874	no
XLOC_000592	XLOC_000592	PME19	AT1G11590	1:3892579-3894677	2R	WR	NOTEST	0.0206764	0	#NAME?	0	1	1	no
XLOC_000593	XLOC_000593	gene:AT1G11591	AT1G11591	1:3895129-3896934	2R	WR	NOTEST	0.150723	0.190486	-0.337782	0	1	1	no
XLOC_000594	XLOC_000594	gene:AT1G11593	AT1G11593	1:3898001-3898609	2R	WR	NOTEST	0	0	0	0	1	1	no
XLOC_000595	XLOC_000595	CYP77B1	AT1G11600	1:3901949-3903895	2R	WR	OK	2.70047	3.4094	-0.336307	0.597384	0.2965	0.809829	no
XLOC_000596	XLOC_000596	gene:AT1G11608	AT1G11608	1:3905578-3906818	2R	WR	NOTEST	0	0	0	0	1	1	no
XLOC_000597	XLOC_000597	gene:AT1G11620	AT1G11620	1:3910832-3911924	2R	WR	NOTEST	0	0.0478615	#VALUE!	0	1	1	no
XLOC_000598	XLOC_000598	RBP45B	AT1G11650	1:3914773-3918243	2R	WR	OK	163.139	221.5	-0.441207	0.987496	0.09375	0.532188	no
XLOC_000599	XLOC_000599	gene:AT1G11655	AT1G11655	1:3919236-3919869	2R	WR	OK	0.452529	0.895936	-0.985385	0.905922	0.1749	0.67688	no
XLOC_000600	XLOC_000600	HSP70-16	AT1G11660	1:3920477-3924566	2R	WR	OK	20.0814	23.874	-0.249575	0.571179	0.32015	0.828871	no
XLOC_000601	XLOC_000601	CYP51G1	AT1G11680	1:3938421-3940875	2R	WR	OK	87.0055	84.9961	0.03371	-0.0783931	0.8933	0.998132	no
XLOC_000602	XLOC_000602	gene:AT1G11690	AT1G11690	1:3941468-3942212	2R	WR	NOTEST	0.0778289	0.0719497	0.113319	0	1	1	no
XLOC_000603	XLOC_000603	gene:AT1G04867	AT1G04867	1:3943178-3943430	2R	WR	NOTEST	0	0	0	0	1	1	no
XLOC_000604	XLOC_000604	gene:AT1G11700	AT1G11700	1:3945583-3946757	2R	WR	OK	3.34948	4.89043	-0.546023	0.844588	0.13705	0.615283	no
XLOC_000605	XLOC_000605	gene:AT1G11710	AT1G11710	1:3948713-3951359	2R	WR	OK	2.99925	3.87251	-0.368668	0.732385	0.20735	0.717186	no
XLOC_000606	XLOC_000606	ATSS3	AT1G11720	1:3951365-3957044	2R	WR	OK	5.48214	6.33227	-0.207984	0.46053	0.42295	0.890952	no
XLOC_000607	XLOC_000607	B3GALT1	AT1G11730	1:3957283-3960464	2R	WR	OK	3.17605	3.04917	0.0588142	-0.104343	0.85455	0.998132	no
XLOC_000608	XLOC_000608	gene:AT1G04877	AT1G04877	1:3960943-3961245	2R	WR	OK	2.20785	0.869574	1.34426	-0.966193	0.1028	0.550011	no
XLOC_000609	XLOC_000609	CLPP6	AT1G11750	1:3967475-3971911	2R	WR	OK	30.0577	23.1469	0.376914	-0.662166	0.25545	0.769683	no
XLOC_000610	XLOC_000610	gene:AT1G11765	AT1G11765	1:3973873-3974594	2R	WR	NOTEST	0	0	0	0	1	1	no
XLOC_000611	XLOC_000611	gene:AT1G11770	AT1G11770	1:3975606-3979240	2R	WR	NOTEST	0.00584995	0	#NAME?	0	1	1	no
XLOC_000612	XLOC_000612	ADT1	AT1G11790	1:3981152-3987290	2R	WR	OK	13.4688	16.4029	-0.284335	0.526145	0.3631	0.856191	no
XLOC_000613	XLOC_000613	gene:AT1G11810	AT1G11810	1:3989762-3993707	2R	WR	NOTEST	0.0215103	0	#NAME?	0	1	1	no
XLOC_000614	XLOC_000614	gene:AT1G04893	AT1G04893	1:3989762-3993707	2R	WR	OK	1.82551	1.31742	0.470584	-0.0852931	0.7835	0.992647	no
XLOC_000615	XLOC_000615	ATGLX1	AT1G11840	1:3995157-3997965	2R	WR	OK	926.154	1220.21	-0.397804	0.752211	0.1939	0.702711	no
XLOC_000616	XLOC_000616	gene:AT1G11850	AT1G11850	1:3999156-4000024	2R	WR	OK	0.270064	0.589286	-1.12567	0.723337	0.12385	0.59241	no
XLOC_000617	XLOC_000617	gene:AT1G11860	AT1G11860	1:4001112-4003748	2R	WR	OK	112.694	141.233	-0.325671	0.750556	0.19825	0.706356	no
XLOC_000618	XLOC_000618	OVA7	AT1G11870	1:4003756-4007020	2R	WR	OK	12.6249	13.0302	-0.0455958	0.0969516	0.86455	0.998132	no
XLOC_000619	XLOC_000619	SEC22	AT1G11890	1:4010756-4014688	2R	WR	OK	47.7335	48.846	-0.0332377	0.0741517	0.9007	0.998132	no
XLOC_000620	XLOC_000620	gene:AT1G11905	AT1G11905	1:4014781-4016577	2R	WR	OK	19.5424	19.2656	0.0205819	-0.0452355	0.93375	0.998132	no
XLOC_000621	XLOC_000621	gene:AT1G11915	AT1G11915	1:4021749-4023292	2R	WR	OK	1.87791	1.49966	0.32449	-0.477722	0.3875	0.869336	no
XLOC_000622	XLOC_000622	gene:AT1G11930	AT1G11930	1:4028594-4030656	2R	WR	OK	100.016	119.38	-0.255338	0.56836	0.3178	0.827526	no
XLOC_000623	XLOC_000623	gene:AT1G11970	AT1G11970	1:4044369-4044669	2R	WR	NOTEST	0	0	0	0	1	1	no
XLOC_000624	XLOC_000624	RUB3	AT1G11980	1:4045618-4045855	2R	WR	NOTEST	0	0	0	0	1	1	no
XLOC_000625	XLOC_000625	gene:AT1G12010	AT1G12010	1:4056164-4057968	2R	WR	OK	86.9549	47.8842	0.860716	-2.02617	0.00045	0.0270038	yes
XLOC_000626	XLOC_000626	SNOR111	AT1G12013	1:4058286-4058416	2R	WR	NOTEST	2.68162	0	#NAME?	0	1	1	no
XLOC_000627	XLOC_000627	gene:AT1G12015	AT1G12015	1:4058486-4058576	2R	WR	NOTEST	0	0	0	0	1	1	no
XLOC_000629	XLOC_000629	gene:AT1G12080	AT1G12080	1:4084161-4085185	2R	WR	OK	96.5139	94.2404	0.034391	-0.0759057	0.89225	0.998132	no
XLOC_000630	XLOC_000630	gene:AT1G12100	AT1G12100	1:4095245-4095883	2R	WR	OK	1.06051	1.04375	0.0229942	-0.0188297	0.96575	0.998429	no
XLOC_000631	XLOC_000631	NPF6.3	AT1G12110	1:4105222-4109601	2R	WR	OK	58.9931	55.2574	0.0943786	-0.218502	0.7005	0.986707	no
XLOC_000632	XLOC_000632	gene:AT1G12130	AT1G12130	1:4118593-4120959	2R	WR	OK	1.03536	0.649902	0.67184	-0.876844	0.13665	0.615096	no
XLOC_000633	XLOC_000633	FMOGS-OX5	AT1G12140	1:4121284-4125651	2R	WR	OK	25.8167	25.1713	0.0365266	-0.0776202	0.88705	0.998132	no
XLOC_000634	XLOC_000634	gene:AT1G12160	AT1G12160	1:4125989-4128310	2R	WR	OK	26.2357	27.8771	-0.0875454	0.199668	0.7311	0.989141	no
XLOC_000635	XLOC_000635	gene:AT1G12180	AT1G12180	1:4130395-4131168	2R	WR	NOTEST	0	0	0	0	1	1	no
XLOC_000636	XLOC_000636	gene:AT1G12200	AT1G12200	1:4137369-4140176	2R	WR	OK	23.0555	24.5027	-0.0878304	0.200293	0.7232	0.987853	no
XLOC_000637	XLOC_000637	RFL1	AT1G12210	1:4140215-4144114	2R	WR	OK	0.532442	0.473104	0.170465	-0.132513	0.81435	0.995107	no
XLOC_000638	XLOC_000638	RPS5,gene:AT1G12230	AT1G12220,AT1G12230	1:4144256-4151056	2R	WR	OK	99.3368	84.9513	0.225692	-0.494818	0.4	0.878295	no
XLOC_000639	XLOC_000639	BFRUCT4,TL20.3,gene:AT1G12244	AT1G12240,AT1G12250,AT1G12244	1:4153640-4161506	2R	WR	OK	81.2446	107.02	-0.397538	0.760975	0.17835	0.680999	no
XLOC_000640	XLOC_000640	HOP1	AT1G12270	1:4172034-4182646	2R	WR	OK	24.7593	28.4351	-0.1997	0.314358	0.5858	0.961001	no
XLOC_000641	XLOC_000641	gene:AT1G12320	AT1G12320	1:4186623-4190342	2R	WR	OK	1.75825	1.64406	0.0968842	-0.0557082	0.9216	0.998132	no
XLOC_000642	XLOC_000642	gene:AT1G04947	AT1G04947	1:4191470-4191780	2R	WR	NOTEST	0	0	0	0	1	1	no
XLOC_000643	XLOC_000643	gene:AT1G12330	AT1G12330	1:4194419-4196749	2R	WR	OK	3.18145	3.44792	-0.116044	0.227063	0.69355	0.985565	no
XLOC_000644	XLOC_000644	PPCS1,gene:AT1G12340	AT1G12350,AT1G12340	1:4197395-4200849	2R	WR	OK	15.8855	14.4832	0.133329	-0.298102	0.6101	0.967589	no
XLOC_000645	XLOC_000645	KEU	AT1G12360	1:4200863-4208999	2R	WR	OK	35.7785	32.7115	0.129296	-0.263553	0.64985	0.977691	no
XLOC_000646	XLOC_000646	gene:AT1G12390,gene:AT1G12400	AT1G12390,AT1G12400	1:4220043-4222887	2R	WR	OK	48.4774	42.8202	0.17902	-0.409367	0.4846	0.92069	no
XLOC_000647	XLOC_000647	CLPR2	AT1G12410	1:4223029-4225254	2R	WR	OK	46.3641	40.8653	0.182132	-0.427071	0.4516	0.905816	no
XLOC_000648	XLOC_000648	gene:AT1G12450	AT1G12450	1:4243903-4245993	2R	WR	OK	9.18017	17.7345	-0.94997	2.06321	0.00035	0.0225398	yes
XLOC_000649	XLOC_000649	gene:AT1G12460	AT1G12460	1:4247217-4250758	2R	WR	OK	2.66407	3.44397	-0.370437	0.765052	0.18205	0.685951	no
XLOC_000650	XLOC_000650	VPS18	AT1G12470	1:4250944-4259300	2R	WR	OK	28.8532	33.91	-0.232981	0.539039	0.35385	0.851489	no
XLOC_000651	XLOC_000651	gene:AT1G04953	AT1G04953	1:4250944-4259300	2R	WR	NOTEST	0.064981	0.018678	1.79867	0	1	1	no
XLOC_000652	XLOC_000652	gene:AT1G12490	AT1G12490	1:4260782-4261869	2R	WR	NOTEST	0.0706827	0.0263856	1.42161	0	1	1	no
XLOC_000653	XLOC_000653	gene:AT1G04957	AT1G04957	1:4261917-4262359	2R	WR	NOTEST	0	0	0	0	1	1	no
XLOC_000654	XLOC_000654	BHLH55	AT1G12540	1:4272887-4274206	2R	WR	NOTEST	0	0	0	0	1	1	no
XLOC_000655	XLOC_000655	HPR3	AT1G12550	1:4274530-4276031	2R	WR	OK	3.92484	4.29284	-0.129298	0.223069	0.6978	0.986404	no
XLOC_000656	XLOC_000656	EXPA7	AT1G12560	1:4276504-4281131	2R	WR	OK	6.44142	2.41253	1.41683	-2.22574	0.00015	0.0123286	yes
XLOC_000657	XLOC_000657	PEPKR1	AT1G12580	1:4282793-4285876	2R	WR	OK	39.1445	49.5808	-0.340971	0.772308	0.1709	0.671114	no
XLOC_000658	XLOC_000658	gene:AT1G04963	AT1G04963	1:4289279-4289536	2R	WR	NOTEST	0	0	0	0	1	1	no
XLOC_000659	XLOC_000659	ERF027	AT1G12630	1:4298665-4299571	2R	WR	OK	0.231641	0.576282	-1.31488	1.10495	0.0592	0.437537	no
XLOC_000660	XLOC_000660	gene:AT1G12650	AT1G12650	1:4303279-4308009	2R	WR	OK	31.6274	34.6717	-0.132586	0.141863	0.8129	0.995107	no
XLOC_000661	XLOC_000661	gene:AT1G12660	AT1G12660	1:4308942-4309749	2R	WR	NOTEST	0	0.038562	#VALUE!	0	1	1	no
XLOC_000662	XLOC_000662	gene:AT1G12663	AT1G12663	1:4310968-4311519	2R	WR	NOTEST	0.253535	0.318373	-0.328537	0	1	1	no
XLOC_000663	XLOC_000663	gene:AT1G12665	AT1G12665	1:4312330-4312935	2R	WR	NOTEST	0	0	0	0	1	1	no
XLOC_000664	XLOC_000664	gene:AT1G12672	AT1G12672	1:4318308-4319090	2R	WR	NOTEST	0.0416614	0	#NAME?	0	1	1	no
XLOC_000665	XLOC_000665	gene:AT1G12730	AT1G12730	1:4334498-4337957	2R	WR	OK	4.50884	2.89964	0.636882	-1.17447	0.0417	0.372759	no
XLOC_000666	XLOC_000666	CYP87A2	AT1G12740	1:4342208-4344892	2R	WR	OK	7.3111	6.72276	0.121033	-0.25468	0.6655	0.981615	no
XLOC_000667	XLOC_000667	RH47,gene:AT1G12760	AT1G12770,AT1G12760	1:4348497-4353797	2R	WR	OK	64.1069	52.1918	0.296657	-0.67118	0.2522	0.767584	no
XLOC_000668	XLOC_000668	gene:AT1G12775	AT1G12775	1:4353841-4365414	2R	WR	OK	1.63687	1.68388	-0.0408432	0.0152291	0.9711	0.998577	no
XLOC_000669	XLOC_000669	gene:AT1G12805	AT1G12805	1:4366576-4367136	2R	WR	OK	0.782949	0.0674734	3.53653	-2.0455	0.2177	0.730447	no
XLOC_000670	XLOC_000670	gene:AT1G12810	AT1G12810	1:4367255-4371298	2R	WR	OK	49.363	40.5955	0.28211	-0.318341	0.5781	0.958576	no
XLOC_000671	XLOC_000671	gene:AT1G04977	AT1G04977	1:4367255-4371298	2R	WR	OK	44.333	33.4606	0.40592	-0.399398	0.48045	0.91842	no
XLOC_000672	XLOC_000672	VHA-C	AT1G12840	1:4374204-4378514	2R	WR	OK	43.4369	39.7718	0.127172	-0.27159	0.63615	0.973325	no
XLOC_000673	XLOC_000673	gene:AT1G12855	AT1G12855	1:4382159-4383673	2R	WR	NOTEST	0.0074867	0	#NAME?	0	1	1	no
XLOC_000674	XLOC_000674	SCRM2	AT1G12860	1:4384303-4386651	2R	WR	OK	1.16751	1.4029	-0.26497	0.42465	0.46695	0.91073	no
XLOC_000675	XLOC_000675	NUDT12	AT1G12880	1:4389677-4391344	2R	WR	OK	21.7166	21.316	0.0268606	-0.026959	0.96165	0.9984	no
XLOC_000676	XLOC_000676	ERF088	AT1G12890	1:4391437-4394454	2R	WR	NOTEST	0.117993	0.246775	-1.0645	0	1	1	no
XLOC_000677	XLOC_000677	NRT2.5	AT1G12940	1:4416314-4418590	2R	WR	NOTEST	0.224469	0.092649	1.27667	0	1	1	no
XLOC_000678	XLOC_000678	DTX31	AT1G12950	1:4419713-4422684	2R	WR	OK	4.02276	4.78398	-0.250027	0.471961	0.40285	0.879543	no
XLOC_000679	XLOC_000679	PIRL3	AT1G12970	1:4423539-4425936	2R	WR	OK	12.7495	14.4316	-0.178786	0.4032	0.48295	0.920155	no
XLOC_000680	XLOC_000680	ESR1	AT1G12980	1:4429717-4430965	2R	WR	NOTEST	0	0	0	0	1	1	no
XLOC_000681	XLOC_000681	gene:AT1G12990	AT1G12990	1:4433604-4439639	2R	WR	OK	8.90438	12.6171	-0.502795	0.873139	0.1413	0.624018	no
XLOC_000682	XLOC_000682	gene:AT1G13010	AT1G13010	1:4440213-4440286	2R	WR	NOTEST	0	0	0	0	1	1	no
XLOC_000683	XLOC_000683	gene:AT1G13040,gene:AT1G13050	AT1G13040,AT1G13050	1:4447548-4451742	2R	WR	OK	6.91901	8.74501	-0.337894	0.636233	0.27585	0.790608	no
XLOC_000684	XLOC_000684	PBE1	AT1G13060	1:4452189-4454900	2R	WR	OK	102.057	76.0349	0.424642	-0.973902	0.08825	0.521175	no
XLOC_000685	XLOC_000685	CYP71B2	AT1G13080	1:4459001-4460996	2R	WR	OK	22.5156	26.4468	-0.23217	0.534463	0.35995	0.855256	no
XLOC_000686	XLOC_000686	CYP71B28	AT1G13090	1:4461737-4463469	2R	WR	OK	31.8631	28.4537	0.16327	-0.38776	0.4991	0.925754	no
XLOC_000687	XLOC_000687	CYP71B29	AT1G13100	1:4463858-4465725	2R	WR	OK	13.0082	7.53433	0.787869	-1.72774	0.0032	0.0952023	no
XLOC_000688	XLOC_000688	CYP71B7	AT1G13110	1:4467093-4469033	2R	WR	OK	81.6431	47.5339	0.780374	-1.74617	0.00265	0.0844283	no
XLOC_000689	XLOC_000689	gene:AT1G13130	AT1G13130	1:4474683-4478005	2R	WR	NOTEST	0.021999	0.0172374	0.351898	0	1	1	no
XLOC_000690	XLOC_000690	gene:AT1G13143	AT1G13143	1:4478123-4480375	2R	WR	OK	1.79106	2.55804	-0.514224	0.509253	0.38015	0.864267	no
XLOC_000691	XLOC_000691	CYP86C4	AT1G13150	1:4480706-4483812	2R	WR	OK	10.7547	8.9387	0.266835	-0.358224	0.5295	0.94023	no
XLOC_000692	XLOC_000692	gene:AT1G13160	AT1G13160	1:4484583-4492667	2R	WR	OK	15.6212	26.2275	-0.74757	1.28593	0.0291	0.311704	no
XLOC_000693	XLOC_000693	ARP3	AT1G13180	1:4494923-4498517	2R	WR	OK	10.453	13.4377	-0.362369	0.806025	0.16405	0.664346	no
XLOC_000694	XLOC_000694	gene:AT1G13190	AT1G13190	1:4498763-4503676	2R	WR	OK	15.3745	13.3899	0.199397	-0.31607	0.57325	0.957548	no
XLOC_000695	XLOC_000695	LINC2	AT1G13220	1:4515463-4520311	2R	WR	OK	11.1083	11.3733	-0.0340214	0.0782274	0.8973	0.998132	no
XLOC_000696	XLOC_000696	PII-2	AT1G13230	1:4520558-4522644	2R	WR	OK	0.276245	0.362048	-0.390231	0.392603	0.4978	0.925049	no
XLOC_000697	XLOC_000697	RAV1	AT1G13260	1:4542167-4543970	2R	WR	OK	85.6629	69.7397	0.296691	-0.641109	0.27585	0.790608	no
XLOC_000698	XLOC_000698	AOC4,MAP1B	AT1G13280,AT1G13270	1:4544888-4548906	2R	WR	OK	49.592	39.8167	0.316731	-0.745055	0.20035	0.709233	no
XLOC_000699	XLOC_000699	HRS1	AT1G13300	1:4556877-4558793	2R	WR	OK	111.3	73.5461	0.597728	-1.37625	0.0169	0.236566	no
XLOC_000700	XLOC_000700	HOP2	AT1G13330	1:4567934-4571229	2R	WR	OK	2.86912	3.1356	-0.128132	0.0711583	0.90685	0.998132	no
XLOC_000701	XLOC_000701	JGL	AT1G13400	1:4597566-4599141	2R	WR	NOTEST	0.0078995	0.00745807	0.0829599	0	1	1	no
XLOC_000702	XLOC_000702	gene:AT1G13410	AT1G13410	1:4601234-4603635	2R	WR	OK	2.42533	2.42109	0.00252136	-0.00449522	0.99605	0.998864	no
XLOC_000703	XLOC_000703	SOT8	AT1G13420	1:4604687-4606067	2R	WR	OK	21.0096	33.3772	-0.667814	1.46441	0.0137	0.212159	no
XLOC_000704	XLOC_000704	STO9	AT1G13430	1:4606499-4607780	2R	WR	OK	2.7618	2.20511	0.324758	-0.537183	0.3391	0.842386	no
XLOC_000705	XLOC_000705	gene:AT1G05013	AT1G05013	1:4611525-4611773	2R	WR	NOTEST	0	0	0	0	1	1	no
XLOC_000706	XLOC_000706	gene:AT1G13448	AT1G13448	1:4612242-4615353	2R	WR	OK	2.37507	3.30447	-0.476449	0.174685	0.84265	0.998132	no
XLOC_000707	XLOC_000707	B'THETA	AT1G13460	1:4615766-4618449	2R	WR	OK	7.64929	8.18888	-0.0983411	0.215888	0.70625	0.987283	no
XLOC_000708	XLOC_000708	PSK1	AT1G13590	1:4647814-4649287	2R	WR	OK	12.0968	9.1682	0.399918	-0.781202	0.1765	0.679462	no
XLOC_000709	XLOC_000709	gene:AT1G13605	AT1G13605	1:4658537-4659115	2R	WR	NOTEST	0.0294236	0.0619473	-1.07407	0	1	1	no
XLOC_000710	XLOC_000710	gene:AT1G13607	AT1G13607	1:4660777-4661331	2R	WR	NOTEST	0	0	0	0	1	1	no
XLOC_000711	XLOC_000711	gene:AT1G13608	AT1G13608	1:4661681-4662428	2R	WR	NOTEST	0	0	0	0	1	1	no
XLOC_000712	XLOC_000712	gene:AT1G13609	AT1G13609	1:4662697-4663253	2R	WR	NOTEST	0.0491708	0.152644	-1.6343	0	1	1	no
XLOC_000713	XLOC_000713	RGF2	AT1G13620	1:4668365-4673073	2R	WR	OK	1.72496	1.87459	-0.12001	0.0780658	0.9061	0.998132	no
XLOC_000714	XLOC_000714	gene:AT1G13635	AT1G13635	1:4674106-4676484	2R	WR	OK	6.00854	6.47927	-0.108817	0.220165	0.69865	0.986681	no
XLOC_000715	XLOC_000715	gene:AT1G13670	AT1G13670	1:4688017-4689265	2R	WR	OK	57.6101	42.0637	0.453747	-1.00441	0.07715	0.49236	no
XLOC_000716	XLOC_000716	gene:AT1G13680	AT1G13680	1:4690292-4692841	2R	WR	NOTEST	0.0235758	0.0608205	-1.36725	0	1	1	no
XLOC_000717	XLOC_000717	ATE1	AT1G13690	1:4693281-4696496	2R	WR	OK	27.0876	23.2236	0.222041	-0.252366	0.6573	0.980727	no
XLOC_000718	XLOC_000718	gene:AT1G05023	AT1G05023	1:4693281-4696496	2R	WR	OK	19.7826	22.2169	-0.167428	0.0742359	0.91485	0.998132	no
XLOC_000719	XLOC_000719	gene:AT1G13720	AT1G13720	1:4709634-4709706	2R	WR	NOTEST	0	0	0	0	1	1	no
XLOC_000720	XLOC_000720	gene:AT1G13730	AT1G13730	1:4709756-4712672	2R	WR	OK	19.5539	19.6843	-0.00958844	0.0217403	0.9687	0.998532	no
XLOC_000721	XLOC_000721	AFP2	AT1G13740	1:4713432-4718269	2R	WR	OK	8.08092	8.42154	-0.0595649	0.0775259	0.88945	0.998132	no
XLOC_000722	XLOC_000722	RUS3	AT1G13770	1:4721573-4724520	2R	WR	OK	5.27091	4.68248	0.170781	-0.342048	0.5686	0.956253	no
XLOC_000723	XLOC_000723	gene:AT1G13780	AT1G13780	1:4724543-4726558	2R	WR	OK	8.46845	7.23905	0.226298	-0.477257	0.4137	0.884114	no
XLOC_000724	XLOC_000724	FDM4	AT1G13790	1:4726769-4733869	2R	WR	NOTEST	0.0708428	0.0666605	0.0877889	0	1	1	no
XLOC_000725	XLOC_000725	gene:AT1G13805	AT1G13805	1:4726769-4733869	2R	WR	NOTEST	0	0	0	0	1	1	no
XLOC_000726	XLOC_000726	gene:AT1G13810	AT1G13810	1:4733990-4735453	2R	WR	OK	10.7344	13.3762	-0.317426	0.671765	0.2599	0.774311	no
XLOC_000727	XLOC_000727	gene:AT1G13820	AT1G13820	1:4735473-4737910	2R	WR	OK	6.58737	7.28333	-0.144895	0.289415	0.6136	0.968558	no
XLOC_000728	XLOC_000728	gene:AT1G13840	AT1G13840	1:4741998-4742071	2R	WR	NOTEST	0	0	0	0	1	1	no
XLOC_000729	XLOC_000729	gene:AT1G13850	AT1G13850	1:4743094-4743167	2R	WR	NOTEST	0	0	0	0	1	1	no
XLOC_000730	XLOC_000730	gene:AT1G13880	AT1G13880	1:4748830-4751234	2R	WR	OK	21.9242	23.0717	-0.073602	0.173198	0.76255	0.990108	no
XLOC_000731	XLOC_000731	SNAP30	AT1G13890	1:4751431-4753018	2R	WR	NOTEST	0.0216484	0	#NAME?	0	1	1	no
XLOC_000732	XLOC_000732	gene:AT1G13910	AT1G13910	1:4755776-4758076	2R	WR	OK	13.4365	10.6789	0.331397	-0.721566	0.21465	0.726916	no
XLOC_000733	XLOC_000733	gene:AT1G13920	AT1G13920	1:4758083-4760238	2R	WR	OK	8.61523	6.04893	0.51021	-0.921985	0.1228	0.589926	no
XLOC_000734	XLOC_000734	gene:AT1G13930	AT1G13930	1:4760956-4766852	2R	WR	OK	1328.23	1463.16	-0.139584	0.272643	0.63105	0.973092	no
XLOC_000735	XLOC_000735	ELF5A-1	AT1G13950	1:4773433-4774935	2R	WR	OK	26.4192	20.1317	0.392117	-0.856863	0.14045	0.622608	no
XLOC_000736	XLOC_000736	WRKY4	AT1G13960	1:4776282-4782546	2R	WR	OK	17.9848	17.0272	0.078943	-0.141478	0.8137	0.995107	no
XLOC_000737	XLOC_000737	GN,gene:AT1G13990	AT1G13980,AT1G13990	1:4788462-4796658	2R	WR	OK	55.2316	44.483	0.312241	-0.437432	0.42065	0.889161	no
XLOC_000738	XLOC_000738	VIK	AT1G14000	1:4797357-4801850	2R	WR	OK	43.2383	41.7378	0.0509547	-0.0875465	0.88115	0.998132	no
XLOC_000739	XLOC_000739	gene:AT1G05043	AT1G05043	1:4797357-4801850	2R	WR	OK	2.00233	1.69566	0.239833	-0.0387967	0.86985	0.998132	no
XLOC_000740	XLOC_000740	OFUT3	AT1G14020	1:4802719-4807517	2R	WR	OK	12.6544	17.4781	-0.465908	0.873072	0.12785	0.599595	no
XLOC_000741	XLOC_000741	gene:AT1G05047	AT1G05047	1:4802719-4807517	2R	WR	OK	3.73346	3.44849	0.114547	-0.0425229	0.907	0.998132	no
XLOC_000742	XLOC_000742	PHO1%3BH3	AT1G14040	1:4810114-4814780	2R	WR	OK	8.84252	8.67559	0.0274953	-0.0597395	0.9219	0.998132	no
XLOC_000743	XLOC_000743	FUT6	AT1G14080	1:4822438-4827455	2R	WR	OK	10.0603	7.25877	0.470877	-0.738617	0.2149	0.726916	no
XLOC_000744	XLOC_000744	FUT8	AT1G14100	1:4827960-4829587	2R	WR	NOTEST	0	0	0	0	1	1	no
XLOC_000745	XLOC_000745	FUT9	AT1G14110	1:4830296-4831915	2R	WR	NOTEST	0	0.00622069	#VALUE!	0	1	1	no
XLOC_000746	XLOC_000746	gene:AT1G05053	AT1G05053	1:4832650-4832858	2R	WR	NOTEST	0	0	0	0	1	1	no
XLOC_000747	XLOC_000747	PNSL2	AT1G14150	1:4839800-4841848	2R	WR	OK	0.745688	0.663414	0.168662	-0.0684421	0.93705	0.998132	no
XLOC_000748	XLOC_000748	gene:AT1G05057	AT1G05057	1:4842274-4842469	2R	WR	OK	2.91904	3.05436	-0.0653746	0.103562	0.9358	0.998132	no
XLOC_000749	XLOC_000749	gene:AT1G14180	AT1G14180	1:4847161-4849936	2R	WR	OK	5.61338	6.72255	-0.26014	0.512137	0.3869	0.869196	no
XLOC_000750	XLOC_000750	gene:AT1G14185	AT1G14185	1:4850116-4852096	2R	WR	OK	12.5519	12.0281	0.0614923	-0.139461	0.8121	0.995107	no
XLOC_000751	XLOC_000751	gene:AT1G14190	AT1G14190	1:4852521-4855287	2R	WR	OK	9.25313	8.39558	0.140311	-0.176301	0.76295	0.990108	no
XLOC_000752	XLOC_000752	gene:AT1G14205	AT1G14205	1:4855532-4856762	2R	WR	OK	2.07015	1.93503	0.0973805	-0.121038	0.83355	0.99689	no
XLOC_000753	XLOC_000753	APY4	AT1G14230	1:4861167-4864141	2R	WR	OK	24.5804	20.9452	0.230888	-0.537306	0.3578	0.854076	no
XLOC_000754	XLOC_000754	APY3	AT1G14240	1:4864880-4868011	2R	WR	OK	15.3529	26.0453	-0.762516	1.73707	0.00195	0.0699318	no
XLOC_000755	XLOC_000755	APY5	AT1G14250	1:4868345-4871488	2R	WR	NOTEST	0.108662	0.158604	-0.545588	0	1	1	no
XLOC_000756	XLOC_000756	gene:AT1G14260	AT1G14260	1:4872855-4877256	2R	WR	OK	3.11679	3.16847	-0.0237244	0.0253742	0.96575	0.998429	no
XLOC_000757	XLOC_000757	PKS2	AT1G14280	1:4877505-4879307	2R	WR	OK	2.84483	5.74774	-1.01465	1.98643	0.00065	0.0340694	yes
XLOC_000758	XLOC_000758	gene:AT1G14310	AT1G14310	1:4884950-4887933	2R	WR	OK	13.389	9.34416	0.518913	-1.03812	0.083	0.507294	no
XLOC_000759	XLOC_000759	RPL10A	AT1G14320	1:4888113-4889777	2R	WR	OK	1034.96	1208.98	-0.22422	0.437203	0.44695	0.90403	no
XLOC_000760	XLOC_000760	gene:AT1G14340,gene:AT1G14345	AT1G14340,AT1G14345	1:4897345-4900054	2R	WR	OK	39.9091	24.1015	0.727593	-1.64373	0.0051	0.12354	no
XLOC_000761	XLOC_000761	gene:AT1G05067	AT1G05067	1:4902918-4903476	2R	WR	NOTEST	0	0	0	0	1	1	no
XLOC_000762	XLOC_000762	MYB124	AT1G14350	1:4907886-4913167	2R	WR	OK	5.08143	7.7723	-0.613105	0.675131	0.24895	0.764259	no
XLOC_000763	XLOC_000763	PBL2	AT1G14370	1:4915490-4921682	2R	WR	OK	8.76306	7.25846	0.271771	-0.238819	0.69395	0.985565	no
XLOC_000764	XLOC_000764	gene:AT1G05083	AT1G05083	1:4915490-4921682	2R	WR	OK	0.537075	0.551233	-0.0375393	0.00551642	0.97995	0.998577	no
XLOC_000765	XLOC_000765	gene:AT1G14390	AT1G14390	1:4924036-4928812	2R	WR	OK	3.02193	4.02117	-0.412144	0.181239	0.78015	0.992598	no
XLOC_000766	XLOC_000766	gene:AT1G14430	AT1G14430	1:4934119-4936194	2R	WR	OK	0.276133	0.204803	0.431129	-0.409976	0.48025	0.91842	no
XLOC_000767	XLOC_000767	gene:AT1G14453	AT1G14453	1:4946191-4948400	2R	WR	OK	78.9461	66.9146	0.238548	-0.263677	0.64225	0.974616	no
XLOC_000768	XLOC_000768	gene:AT1G05093	AT1G05093	1:4948637-4953522	2R	WR	NOTEST	0.0249216	0.284451	-3.51271	0	1	1	no
XLOC_000769	XLOC_000769	PCMP-A4,gene:AT1G14480	AT1G14470,AT1G14480	1:4954036-4958076	2R	WR	OK	6.83739	6.76583	0.015178	-0.0276153	0.96435	0.998429	no
XLOC_000770	XLOC_000770	gene:AT1G14500	AT1G14500	1:4960307-4964515	2R	WR	OK	0.578098	0.508429	0.18527	-0.0586795	0.9331	0.998132	no
XLOC_000771	XLOC_000771	PER5	AT1G14550	1:4978921-4980466	2R	WR	OK	2.0836	0.840779	1.30928	-1.89041	0.00235	0.0792956	no
XLOC_000772	XLOC_000772	COAC1	AT1G14560	1:4980623-4983367	2R	WR	OK	16.6763	18.8644	-0.17787	0.402352	0.48465	0.92069	no
XLOC_000773	XLOC_000773	PUX7	AT1G14570	1:4983488-4987375	2R	WR	OK	28.21	24.9193	0.17894	-0.418104	0.474	0.914623	no
XLOC_000774	XLOC_000774	gene:AT1G14580	AT1G14580	1:4989561-4992805	2R	WR	OK	4.74612	4.66033	0.0263159	-0.0505671	0.93065	0.998132	no
XLOC_000775	XLOC_000775	gene:AT1G05103	AT1G05103	1:4996757-4997187	2R	WR	NOTEST	0	0	0	0	1	1	no
XLOC_000776	XLOC_000776	gene:AT1G14630	AT1G14630	1:5019799-5021653	2R	WR	OK	8.0173	3.39487	1.23976	-2.07354	0.0006	0.0325805	yes
XLOC_000777	XLOC_000777	gene:AT1G14640,gene:AT1G14642,gene:AT1G14650	AT1G14640,AT1G14642,AT1G14650	1:5023425-5031894	2R	WR	OK	19.0355	19.7289	-0.0516118	0.109983	0.84685	0.998132	no
XLOC_000778	XLOC_000778	gene:AT1G05113	AT1G05113	1:5031942-5036720	2R	WR	NOTEST	0	0	0	0	1	1	no
XLOC_000779	XLOC_000779	TMN2	AT1G14670	1:5037575-5040597	2R	WR	OK	78.7996	82.636	-0.0685823	0.155806	0.78375	0.992647	no
XLOC_000780	XLOC_000780	gene:AT1G14680	AT1G14680	1:5040753-5041967	2R	WR	OK	1.26609	1.13195	0.161562	-0.214481	0.7085	0.987375	no
XLOC_000781	XLOC_000781	BPC2	AT1G14685	1:5042239-5045556	2R	WR	OK	31.1066	28.4248	0.130071	-0.304488	0.6004	0.965097	no
XLOC_000782	XLOC_000782	ZHD14	AT1G14687	1:5047781-5048753	2R	WR	OK	2.64513	2.11416	0.323253	-0.45534	0.40795	0.881728	no
XLOC_000783	XLOC_000783	gene:AT1G05117	AT1G05117	1:5051297-5051561	2R	WR	NOTEST	0	0	0	0	1	1	no
XLOC_000784	XLOC_000784	PAP3	AT1G14700	1:5058582-5061140	2R	WR	OK	2.2136	1.71978	0.364175	-0.541307	0.3502	0.849773	no
XLOC_000785	XLOC_000785	CYB561C	AT1G14730	1:5073030-5074798	2R	WR	OK	150.168	128.229	0.227849	-0.523067	0.35695	0.853407	no
XLOC_000786	XLOC_000786	gene:AT1G14755	AT1G14755	1:5083675-5085263	2R	WR	NOTEST	0	0	0	0	1	1	no
XLOC_000787	XLOC_000787	gene:AT1G14780	AT1G14780	1:5090808-5098270	2R	WR	OK	12.8925	16.8488	-0.38612	0.516008	0.3822	0.865932	no
XLOC_000788	XLOC_000788	gene:AT1G14800	AT1G14800	1:5099571-5104850	2R	WR	NOTEST	0.0268722	0	#NAME?	0	1	1	no
XLOC_000789	XLOC_000789	gene:AT1G05123	AT1G05123	1:5099571-5104850	2R	WR	OK	0.265905	0.449556	-0.757591	0.0499427	0.70355	0.98719	no
XLOC_000790	XLOC_000790	NUDT18	AT1G14860	1:5124669-5126280	2R	WR	OK	24.7528	18.484	0.421316	-0.939288	0.1037	0.552448	no
XLOC_000791	XLOC_000791	gene:AT1G05127	AT1G05127	1:5131511-5131859	2R	WR	NOTEST	0	0	0	0	1	1	no
XLOC_000792	XLOC_000792	gene:AT1G14890	AT1G14890	1:5136873-5137982	2R	WR	OK	93.0184	58.5826	0.667043	-1.439	0.0102	0.181818	no
XLOC_000793	XLOC_000793	gene:AT1G05133	AT1G05133	1:5146657-5147266	2R	WR	NOTEST	0	0	0	0	1	1	no
XLOC_000794	XLOC_000794	GAI	AT1G14920	1:5148981-5151415	2R	WR	OK	17.7019	19.0047	-0.102453	0.235438	0.68355	0.983617	no
XLOC_000795	XLOC_000795	SCPL50	AT1G15000	1:5168463-5170571	2R	WR	NOTEST	0.0185836	0	#NAME?	0	1	1	no
XLOC_000796	XLOC_000796	gene:AT1G15010	AT1G15010	1:5171180-5171956	2R	WR	OK	1.59667	1.70543	-0.0950713	0.126007	0.8285	0.996209	no
XLOC_000797	XLOC_000797	gene:AT1G15015	AT1G15015	1:5172080-5176479	2R	WR	NOTEST	0	0	0	0	1	1	no
XLOC_000798	XLOC_000798	gene:AT1G15030	AT1G15030	1:5177479-5181461	2R	WR	OK	26.4406	26.0617	0.0208261	-0.0296122	0.9515	0.998132	no
XLOC_000799	XLOC_000799	gene:AT1G05147	AT1G05147	1:5177479-5181461	2R	WR	OK	16.0366	6.19292	1.37268	-0.811608	0.35495	0.852315	no
XLOC_000800	XLOC_000800	LPP2	AT1G15080	1:5187548-5189843	2R	WR	OK	5.54437	4.69477	0.23997	-0.442951	0.4398	0.899808	no
XLOC_000801	XLOC_000801	gene:AT1G05153	AT1G05153	1:5191673-5192854	2R	WR	OK	0.180582	0.53838	-1.57597	0.956058	0.5114	0.930511	no
XLOC_000802	XLOC_000802	gene:AT1G15085	AT1G15085	1:5191673-5192854	2R	WR	NOTEST	0.399186	0.76472	-0.937871	0	1	1	no
XLOC_000803	XLOC_000803	gene:AT1G15110	AT1G15110	1:5198939-5202385	2R	WR	OK	25.699	24.3619	0.0770868	-0.179947	0.75815	0.989961	no
XLOC_000804	XLOC_000804	gene:AT1G15120,gene:AT1G15125	AT1G15120,AT1G15125	1:5202592-5209979	2R	WR	OK	70.2816	56.0883	0.325448	-0.398692	0.478	0.91714	no
XLOC_000805	XLOC_000805	DTX10	AT1G15150	1:5212474-5215042	2R	WR	NOTEST	0.0207581	0.0240102	-0.209971	0	1	1	no
XLOC_000806	XLOC_000806	DTX11	AT1G15160	1:5215313-5220113	2R	WR	OK	2.21099	3.76773	-0.769003	0.946596	0.115	0.578506	no
XLOC_000807	XLOC_000807	DTX12	AT1G15170	1:5220402-5224143	2R	WR	OK	11.7228	13.5841	-0.212596	0.442916	0.44735	0.90403	no
XLOC_000808	XLOC_000808	DTX13	AT1G15180	1:5224293-5226778	2R	WR	OK	1.3184	2.29994	-0.802806	1.24821	0.03245	0.328434	no
XLOC_000809	XLOC_000809	FLA19	AT1G15190	1:5226981-5231227	2R	WR	OK	1.55942	1.09292	0.512822	-0.204598	0.8391	0.998132	no
XLOC_000810	XLOC_000810	gene:AT1G15215	AT1G15215	1:5238043-5241629	2R	WR	OK	11.6426	12.0496	-0.049572	0.0702778	0.9059	0.998132	no
XLOC_000811	XLOC_000811	gene:AT1G15240	AT1G15240	1:5243382-5249676	2R	WR	OK	11.9435	13.848	-0.213456	0.416848	0.4811	0.918998	no
XLOC_000812	XLOC_000812	gene:AT1G15260	AT1G15260	1:5249759-5252121	2R	WR	OK	0.55554	1.03207	-0.893577	0.156449	0.60745	0.966493	no
XLOC_000813	XLOC_000813	gene:AT1G15280	AT1G15280	1:5252284-5265155	2R	WR	OK	25.5254	27.1007	-0.0863929	0.132479	0.81625	0.995246	no
XLOC_000814	XLOC_000814	PV42A	AT1G15330	1:5274270-5275602	2R	WR	OK	4.45391	2.90881	0.614646	-0.99357	0.0817	0.504605	no
XLOC_000815	XLOC_000815	WIN1	AT1G15360	1:5283267-5284736	2R	WR	NOTEST	0	0	0	0	1	1	no
XLOC_000816	XLOC_000816	gene:AT1G15370	AT1G15370	1:5286865-5288640	2R	WR	OK	47.6338	46.4217	0.0371854	-0.0885124	0.8768	0.998132	no
XLOC_000817	XLOC_000817	gene:AT1G15380	AT1G15380	1:5290558-5292582	2R	WR	OK	319.082	168.521	0.920998	-2.00334	0.00065	0.0340694	yes
XLOC_000818	XLOC_000818	PDF1A	AT1G15390	1:5294628-5297175	2R	WR	OK	13.7853	15.8174	-0.198377	0.124794	0.81095	0.994879	no
XLOC_000819	XLOC_000819	gene:AT1G15410	AT1G15410	1:5297846-5303522	2R	WR	OK	8.80194	11.98	-0.444734	0.455441	0.4345	0.897697	no
XLOC_000820	XLOC_000820	gene:AT1G15430	AT1G15430	1:5304097-5309558	2R	WR	OK	15.2973	18.8812	-0.30367	0.331403	0.56595	0.954818	no
XLOC_000821	XLOC_000821	gene:AT1G15470	AT1G15470	1:5315498-5317941	2R	WR	OK	11.292	11.234	0.00742107	-0.0154647	0.98015	0.998577	no
XLOC_000822	XLOC_000822	gene:AT1G15480	AT1G15480	1:5317972-5323895	2R	WR	OK	7.41731	6.56942	0.175129	-0.232196	0.6832	0.983617	no
XLOC_000823	XLOC_000823	AATP2	AT1G15500	1:5326289-5328875	2R	WR	OK	96.7669	109.788	-0.182139	0.410868	0.47215	0.914086	no
XLOC_000824	XLOC_000824	PCMP-H73	AT1G15510	1:5329063-5331711	2R	WR	OK	1.42546	2.0026	-0.490449	0.821962	0.1532	0.648636	no
XLOC_000825	XLOC_000825	ABCG40	AT1G15520	1:5331857-5338326	2R	WR	OK	0.616834	0.616985	-0.000353412	0.000166996	0.98535	0.998635	no
XLOC_000826	XLOC_000826	ABCG40	AT1G15520	1:5331857-5338326	2R	WR	OK	7.14866	9.53619	-0.415741	0.759583	0.7904	0.992647	no
XLOC_000827	XLOC_000827	gene:AT1G15540	AT1G15540	1:5342089-5343876	2R	WR	OK	0.619305	0.380227	0.703791	-0.684962	0.2348	0.747887	no
XLOC_000828	XLOC_000828	gene:AT1G05173	AT1G05173	1:5356373-5356587	2R	WR	NOTEST	0	0	0	0	1	1	no
XLOC_000829	XLOC_000829	CYCA2-3	AT1G15570	1:5361864-5366497	2R	WR	OK	5.72479	6.26513	-0.130122	0.273583	0.6298	0.973092	no
XLOC_000830	XLOC_000830	gene:AT1G15590	AT1G15590	1:5367296-5368670	2R	WR	NOTEST	0.0270478	0	#NAME?	0	1	1	no
XLOC_000831	XLOC_000831	gene:AT1G15600	AT1G15600	1:5368922-5370344	2R	WR	NOTEST	0.00808498	0.0102967	-0.348867	0	1	1	no
XLOC_000832	XLOC_000832	gene:AT1G15610	AT1G15610	1:5370676-5371859	2R	WR	NOTEST	0.0140011	0	#NAME?	0	1	1	no
XLOC_000833	XLOC_000833	gene:AT1G15620	AT1G15620	1:5373458-5374575	2R	WR	NOTEST	0.0543198	0.0256309	1.08359	0	1	1	no
XLOC_000834	XLOC_000834	gene:AT1G15625	AT1G15625	1:5374754-5375910	2R	WR	OK	6.39277	2.02381	1.65937	-2.69627	5e-05	0.00544407	yes
XLOC_000835	XLOC_000835	gene:AT1G15630	AT1G15630	1:5376792-5378056	2R	WR	OK	1.05894	0.842324	0.330168	-0.409693	0.49235	0.923159	no
XLOC_000836	XLOC_000836	gene:AT1G15640	AT1G15640	1:5378885-5380239	2R	WR	OK	1.16233	0.806132	0.527936	-0.67132	0.22435	0.736891	no
XLOC_000837	XLOC_000837	gene:AT1G15650	AT1G15650	1:5380906-5380988	2R	WR	NOTEST	0	0	0	0	1	1	no
XLOC_000838	XLOC_000838	CENP-C	AT1G15660	1:5381031-5385380	2R	WR	OK	7.71945	8.39054	-0.120266	0.27052	0.63075	0.973092	no
XLOC_000839	XLOC_000839	gene:AT1G15670	AT1G15670	1:5389951-5391672	2R	WR	OK	87.7202	57.6243	0.606231	-1.4375	0.01305	0.205713	no
XLOC_000840	XLOC_000840	gene:AT1G15680	AT1G15680	1:5393406-5394639	2R	WR	NOTEST	0.0279756	0	#NAME?	0	1	1	no
XLOC_000841	XLOC_000841	AVP1	AT1G15690	1:5398925-5403853	2R	WR	OK	255.512	356.76	-0.481564	0.956376	0.09885	0.542199	no
XLOC_000842	XLOC_000842	TYRAAT2	AT1G15710	1:5404129-5405910	2R	WR	OK	4.08333	4.09771	-0.00507096	0.00993538	0.9863	0.998672	no
XLOC_000843	XLOC_000843	TRFL5	AT1G15720	1:5406024-5410043	2R	WR	OK	0.905695	0.976797	-0.109034	0.0600201	0.91795	0.998132	no
XLOC_000844	XLOC_000844	gene:AT1G15740	AT1G15740	1:5410907-5421033	2R	WR	OK	273.583	176.583	0.631631	-0.973166	0.0913	0.526921	no
XLOC_000845	XLOC_000845	gene:AT1G05197	AT1G05197	1:5421187-5421431	2R	WR	NOTEST	0	0	0	0	1	1	no
XLOC_000846	XLOC_000846	gene:AT1G15760	AT1G15760	1:5425615-5426666	2R	WR	OK	5.79606	6.60531	-0.188554	0.336714	0.56705	0.955396	no
XLOC_000847	XLOC_000847	gene:AT1G15810	AT1G15810	1:5444219-5447880	2R	WR	OK	37.5198	41.5867	-0.148471	0.187877	0.72005	0.987848	no
XLOC_000848	XLOC_000848	gene:AT1G05207	AT1G05207	1:5444219-5447880	2R	WR	OK	5.44462	3.22771	0.75432	-0.106775	0.61115	0.967854	no
XLOC_000849	XLOC_000849	gene:AT1G15830	AT1G15830	1:5448059-5450617	2R	WR	OK	0.393052	0.436811	-0.152286	0.147198	0.7966	0.992841	no
XLOC_000850	XLOC_000850	gene:AT1G15840	AT1G15840	1:5451431-5452374	2R	WR	NOTEST	0.268169	0.166771	0.685269	0	1	1	no
XLOC_000851	XLOC_000851	gene:AT1G15860	AT1G15860	1:5454765-5457022	2R	WR	OK	61.4777	142.632	-1.21416	2.52285	5e-05	0.00544407	yes
XLOC_000852	XLOC_000852	gene:AT1G15870	AT1G15870	1:5457083-5464947	2R	WR	OK	1.393	2.47531	-0.829411	0.255797	0.71695	0.987848	no
XLOC_000853	XLOC_000853	gene:AT1G15885,gene:AT1G15890,gene:AT1G15900	AT1G15885,AT1G15890,AT1G15900	1:5457083-5464947	2R	WR	OK	10.2647	6.7527	0.60416	-0.325697	0.51815	0.934342	no
XLOC_000854	XLOC_000854	FDM1	AT1G15910	1:5465250-5469180	2R	WR	OK	22.6084	25.4007	-0.168005	0.382764	0.4981	0.925525	no
XLOC_000855	XLOC_000855	CAF1-2	AT1G15920	1:5469254-5471149	2R	WR	OK	35.397	36.2948	-0.0361327	0.0857531	0.8847	0.998132	no
XLOC_000856	XLOC_000856	RPS12A	AT1G15930	1:5471315-5473048	2R	WR	OK	727.605	1086.62	-0.578619	1.17672	0.03855	0.356364	no
XLOC_000857	XLOC_000857	gene:AT1G15940	AT1G15940	1:5473358-5478405	2R	WR	OK	10.3666	9.64963	0.103391	-0.242634	0.6835	0.983617	no
XLOC_000858	XLOC_000858	CCR1	AT1G15950	1:5478602-5486105	2R	WR	OK	85.2004	96.1354	-0.174208	0.193235	0.71945	0.987848	no
XLOC_000859	XLOC_000859	PNSB1	AT1G15980	1:5489144-5494192	2R	WR	OK	2.08027	2.84578	-0.452056	0.716601	0.21315	0.724659	no
XLOC_000860	XLOC_000860	gene:AT1G16000	AT1G16000	1:5494532-5497723	2R	WR	OK	33.8141	35.1006	-0.0538701	0.041178	0.94225	0.998132	no
XLOC_000861	XLOC_000861	CCZ1A	AT1G16020	1:5498011-5501959	2R	WR	OK	9.01096	10.6245	-0.237647	0.480727	0.4168	0.886256	no
XLOC_000862	XLOC_000862	gene:AT1G16025	AT1G16025	1:5498011-5501959	2R	WR	OK	1.20558	0.126383	3.25385	-0.504155	0.3187	0.82844	no
XLOC_000863	XLOC_000863	gene:AT1G16040	AT1G16040	1:5504607-5507059	2R	WR	OK	24.4779	20.9033	0.227753	-0.525597	0.3711	0.859558	no
XLOC_000864	XLOC_000864	ADAP	AT1G16060	1:5508310-5513980	2R	WR	OK	6.1529	8.53299	-0.471783	0.465944	0.4075	0.881692	no
XLOC_000865	XLOC_000865	WAKL7,gene:AT1G16080	AT1G16090,AT1G16080	1:5514261-5517901	2R	WR	OK	25.545	21.4423	0.252584	-0.563062	0.33335	0.837186	no
XLOC_000866	XLOC_000866	WAKL6	AT1G16110	1:5518218-5520929	2R	WR	OK	5.15006	3.09855	0.732997	-1.47627	0.0112	0.189565	no
XLOC_000867	XLOC_000867	WAKL1,WAKL2	AT1G16120,AT1G16130	1:5522563-5528227	2R	WR	OK	7.37266	5.50818	0.42061	-0.783068	0.1794	0.682172	no
XLOC_000868	XLOC_000868	-	-	1:5528797-5531415	2R	WR	OK	3.75573	3.21585	0.223893	-0.445113	0.43265	0.897261	no
XLOC_000869	XLOC_000869	WAKL4	AT1G16150	1:5532297-5535060	2R	WR	OK	6.75056	5.33782	0.338756	-0.662684	0.25325	0.768371	no
XLOC_000870	XLOC_000870	WAKL5	AT1G16160	1:5535765-5538501	2R	WR	OK	2.28386	1.44349	0.661914	-1.11973	0.04625	0.389996	no
XLOC_000871	XLOC_000871	gene:AT1G16180	AT1G16180	1:5540049-5542902	2R	WR	OK	376.615	308.701	0.28688	-0.622037	0.29595	0.809236	no
XLOC_000872	XLOC_000872	RAD23A	AT1G16190	1:5543118-5547753	2R	WR	OK	19.069	22.0499	-0.209543	0.302735	0.5914	0.9622	no
XLOC_000873	XLOC_000873	gene:AT1G16220	AT1G16220	1:5548261-5552414	2R	WR	OK	7.44992	8.47904	-0.186675	0.415337	0.48575	0.920732	no
XLOC_000874	XLOC_000874	gene:AT1G05223	AT1G05223	1:5552867-5553111	2R	WR	NOTEST	0	0	0	0	1	1	no
XLOC_000875	XLOC_000875	gene:AT1G16250	AT1G16250	1:5556963-5562192	2R	WR	OK	12.5388	12.4353	0.0119542	-0.0243984	0.96705	0.998429	no
XLOC_000876	XLOC_000876	gene:AT1G16270	AT1G16270	1:5562860-5570679	2R	WR	OK	12.1348	13.4619	-0.14973	0.293739	0.6162	0.968747	no
XLOC_000877	XLOC_000877	GAPCP2	AT1G16300	1:5574256-5577622	2R	WR	OK	8.77091	7.47905	0.229871	-0.492152	0.3866	0.869196	no
XLOC_000878	XLOC_000878	MTP10,gene:AT1G16320	AT1G16310,AT1G16320	1:5578264-5587461	2R	WR	OK	42.5847	44.1476	-0.0519986	0.110867	0.851	0.998132	no
XLOC_000879	XLOC_000879	gene:AT1G16350	AT1G16350	1:5587715-5593098	2R	WR	OK	58.1902	62.2945	-0.0983278	0.210448	0.7197	0.987848	no
XLOC_000882	XLOC_000882	CYP79F2	AT1G16400	1:5605043-5607498	2R	WR	OK	15.1604	17.135	-0.17664	0.40728	0.49485	0.924038	no
XLOC_000883	XLOC_000883	CYP79F1	AT1G16410	1:5608681-5612064	2R	WR	NOTEST	0.0696177	0.285475	-2.03584	0	1	1	no
XLOC_000884	XLOC_000884	MED22A	AT1G16430	1:5614592-5615660	2R	WR	OK	14.1167	14.5086	-0.0395057	0.0770805	0.8955	0.998132	no
XLOC_000885	XLOC_000885	RHS3,gene:AT1G16445	AT1G16440,AT1G16445	1:5615807-5619456	2R	WR	OK	1.38168	1.25648	0.137035	-0.163537	0.778	0.992261	no
XLOC_000886	XLOC_000886	PAB1	AT1G16470	1:5622745-5625683	2R	WR	OK	109.047	97.2704	0.164874	-0.382772	0.50735	0.928662	no
XLOC_000887	XLOC_000887	gene:AT1G05227,gene:AT1G16489	AT1G05227,AT1G16489	1:5625698-5631131	2R	WR	OK	0.853349	0.818663	0.0598669	-0.0335463	0.9642	0.998429	no
XLOC_000888	XLOC_000888	gene:AT1G16500	AT1G16500	1:5638778-5640202	2R	WR	OK	7.92509	7.66424	0.0482846	-0.0968834	0.86385	0.998132	no
XLOC_000889	XLOC_000889	gene:AT1G05233	AT1G05233	1:5642763-5642985	2R	WR	NOTEST	0	0	0	0	1	1	no
XLOC_000890	XLOC_000890	gene:AT1G05237	AT1G05237	1:5646665-5646969	2R	WR	NOTEST	0	0	0	0	1	1	no
XLOC_000891	XLOC_000891	gene:AT1G16520	AT1G16520	1:5648635-5651167	2R	WR	OK	25.436	30.403	-0.257342	0.594424	0.30895	0.82117	no
XLOC_000892	XLOC_000892	SIR3	AT1G16540	1:5659369-5667016	2R	WR	OK	10.9565	11.4	-0.0572475	0.129389	0.8212	0.995984	no
XLOC_000893	XLOC_000893	-	-	1:5667152-5668247	2R	WR	OK	5.5379	5.59554	-0.0149372	0.0257796	0.9654	0.998429	no
XLOC_000894	XLOC_000894	gene:AT1G16560	AT1G16560	1:5668383-5673600	2R	WR	OK	48.7304	46.1639	0.0780575	-0.154097	0.80355	0.993101	no
XLOC_000895	XLOC_000895	REV7	AT1G16590	1:5673706-5675143	2R	WR	OK	2.5561	1.99429	0.358066	-0.52946	0.35665	0.85327	no
XLOC_000896	XLOC_000896	gene:AT1G16640	AT1G16640	1:5686524-5687727	2R	WR	OK	1.95755	1.38148	0.50283	-0.685934	0.23485	0.747887	no
XLOC_000897	XLOC_000897	gene:AT1G16650	AT1G16650	1:5687870-5691392	2R	WR	OK	4.9627	4.52763	0.132368	-0.298708	0.6378	0.974139	no
XLOC_000898	XLOC_000898	CRPK1	AT1G16670	1:5697215-5699879	2R	WR	OK	10.8004	8.12086	0.41138	-0.906878	0.1159	0.580332	no
XLOC_000899	XLOC_000899	gene:AT1G16680,gene:AT1G16690,gene:AT1G16700,gene:AT1G16705	AT1G16680,AT1G16690,AT1G16700,AT1G16705	1:5702143-5713752	2R	WR	OK	112.318	129.263	-0.202722	0.434222	0.45755	0.906615	no
XLOC_000900	XLOC_000900	HAC12	AT1G16710	1:5713793-5722614	2R	WR	OK	13.0085	14.4237	-0.148991	0.348996	0.5451	0.946887	no
XLOC_000901	XLOC_000901	HCF173	AT1G16720	1:5722890-5727406	2R	WR	OK	20.7142	26.3706	-0.34831	0.783373	0.1716	0.672862	no
XLOC_000902	XLOC_000902	gene:AT1G05257	AT1G05257	1:5722890-5727406	2R	WR	NOTEST	1.54733	2.27471	-0.555901	0	1	1	no
XLOC_000903	XLOC_000903	gene:AT1G16740	AT1G16740	1:5727621-5731934	2R	WR	OK	47.3561	48.518	-0.0349713	0.0716602	0.9028	0.998132	no
XLOC_000904	XLOC_000904	gene:AT1G16760	AT1G16760	1:5734189-5737704	2R	WR	NOTEST	0	0	0	0	1	1	no
XLOC_000905	XLOC_000905	gene:AT1G16770	AT1G16770	1:5737838-5755468	2R	WR	NOTEST	0.179818	0.0647656	1.47324	0	1	1	no
XLOC_000906	XLOC_000906	gene:AT1G16790	AT1G16790	1:5737838-5755468	2R	WR	NOTEST	0.200301	0	#NAME?	0	1	1	no
XLOC_000907	XLOC_000907	gene:AT1G16810	AT1G16810	1:5755587-5760509	2R	WR	OK	222.636	250.214	-0.16847	0.378393	0.51645	0.933268	no
XLOC_000908	XLOC_000908	RTNLB23	AT1G16825	1:5755587-5760509	2R	WR	OK	28.8228	16.3957	0.813893	-0.254052	0.50005	0.926074	no
XLOC_000909	XLOC_000909	gene:AT1G16830	AT1G16830	1:5760625-5762619	2R	WR	OK	3.12517	3.92997	-0.330583	0.608179	0.2926	0.806234	no
XLOC_000910	XLOC_000910	gene:AT1G16860	AT1G16860	1:5767299-5770602	2R	WR	OK	24.8189	30.8182	-0.312341	0.740923	0.19465	0.703859	no
XLOC_000911	XLOC_000911	ACR11	AT1G16880	1:5773511-5778578	2R	WR	OK	73.8726	70.926	0.0587254	-0.0634744	0.91055	0.998132	no
XLOC_000912	XLOC_000912	gene:AT1G05277	AT1G05277	1:5773511-5778578	2R	WR	OK	3.21446	3.12854	0.0390898	-0.00736239	0.9774	0.998577	no
XLOC_000913	XLOC_000913	LSH8	AT1G16910	1:5785002-5785959	2R	WR	NOTEST	0.0391999	0.0270617	0.534598	0	1	1	no
XLOC_000914	XLOC_000914	gene:AT1G16930	AT1G16930	1:5789678-5791752	2R	WR	OK	6.78016	5.92833	0.193693	-0.401474	0.48465	0.92069	no
XLOC_000915	XLOC_000915	gene:AT1G16940	AT1G16940	1:5791982-5793491	2R	WR	NOTEST	0	0	0	0	1	1	no
XLOC_000916	XLOC_000916	gene:AT1G16945	AT1G16945	1:5793904-5794197	2R	WR	NOTEST	0	0	0	0	1	1	no
XLOC_000917	XLOC_000917	CEP13	AT1G16950	1:5795878-5796666	2R	WR	NOTEST	0	0	0	0	1	1	no
XLOC_000918	XLOC_000918	gene:AT1G16960	AT1G16960	1:5799740-5805811	2R	WR	OK	0.709618	0.760714	-0.100311	0.0314183	0.9571	0.998132	no
XLOC_000919	XLOC_000919	TPS2	AT1G16980	1:5807199-5811610	2R	WR	NOTEST	0.0217624	0.0038502	2.49883	0	1	1	no
XLOC_000920	XLOC_000920	ATTPS3	AT1G17000	1:5812727-5816662	2R	WR	NOTEST	0	0.005042	#VALUE!	0	1	1	no
XLOC_000921	XLOC_000921	gene:AT1G17010	AT1G17010	1:5817566-5819352	2R	WR	NOTEST	0	0	0	0	1	1	no
XLOC_000922	XLOC_000922	SRG1	AT1G17020	1:5820079-5822013	2R	WR	OK	6.74654	5.90378	0.192509	-0.383579	0.50375	0.927376	no
XLOC_000923	XLOC_000923	gene:AT1G17030	AT1G17030	1:5822308-5824464	2R	WR	OK	0.989239	0.510152	0.955393	-1.22258	0.03825	0.355145	no
XLOC_000924	XLOC_000924	SHA	AT1G17040	1:5824770-5828266	2R	WR	OK	5.10681	6.1751	-0.27404	0.595696	0.308	0.821169	no
XLOC_000925	XLOC_000925	SPS2	AT1G17050	1:5828816-5831383	2R	WR	OK	12.7544	17.1919	-0.430732	0.999237	0.0955	0.535075	no
XLOC_000926	XLOC_000926	gene:AT1G17065	AT1G17065	1:5832083-5835488	2R	WR	OK	3.97312	4.76195	-0.261281	0.205658	0.72785	0.989087	no
XLOC_000927	XLOC_000927	STIPL1	AT1G17070	1:5837484-5841745	2R	WR	OK	5.30977	5.45637	-0.0392908	0.031847	0.9561	0.998132	no
XLOC_000928	XLOC_000928	gene:AT1G17100	AT1G17100	1:5844645-5850934	2R	WR	OK	4.55539	5.36138	-0.23503	0.102796	0.87805	0.998132	no
XLOC_000929	XLOC_000929	CAT8	AT1G17120	1:5851859-5853987	2R	WR	OK	22.6706	25.2269	-0.15414	0.351268	0.5229	0.936881	no
XLOC_000930	XLOC_000930	gene:AT1G17130	AT1G17130	1:5854092-5858550	2R	WR	OK	13.7098	16.8929	-0.301201	0.551531	0.3363	0.840869	no
XLOC_000931	XLOC_000931	gene:AT1G05297	AT1G05297	1:5854092-5858550	2R	WR	OK	0.622303	0.682013	-0.132183	0.0193103	0.93595	0.998132	no
XLOC_000932	XLOC_000932	gene:AT1G17150	AT1G17150	1:5865706-5867495	2R	WR	NOTEST	0	0	0	0	1	1	no
XLOC_000933	XLOC_000933	gene:AT1G17160	AT1G17160	1:5867534-5869436	2R	WR	OK	11.3888	12.6981	-0.156992	0.325772	0.57245	0.957548	no
XLOC_000934	XLOC_000934	GSTU24	AT1G17170	1:5869542-5870883	2R	WR	OK	43.6825	62.3191	-0.512618	1.18797	0.0426	0.376314	no
XLOC_000935	XLOC_000935	GSTU25	AT1G17180	1:5872023-5873124	2R	WR	OK	19.4447	32.9484	-0.760832	1.57545	0.00695	0.148438	no
XLOC_000936	XLOC_000936	GSTU26	AT1G17190	1:5875294-5876620	2R	WR	OK	36.8556	43.2076	-0.229401	0.515227	0.37235	0.859579	no
XLOC_000937	XLOC_000937	gene:AT1G17200	AT1G17200	1:5878389-5884773	2R	WR	OK	3.15723	3.51687	-0.155634	0.0518872	0.92485	0.998132	no
XLOC_000938	XLOC_000938	FUG1	AT1G17220	1:5885006-5890500	2R	WR	OK	14.1622	18.6743	-0.399012	0.934258	0.0981	0.539908	no
XLOC_000939	XLOC_000939	RTFL11,gene:AT1G17230	AT1G17235,AT1G17230	1:5890574-5898931	2R	WR	OK	1.80941	1.95494	-0.111611	0.1635	0.74535	0.989699	no
XLOC_000940	XLOC_000940	gene:AT1G17255	AT1G17255	1:5899971-5903773	2R	WR	OK	0.318539	0.286644	0.152213	-0.111514	0.8568	0.998132	no
XLOC_000941	XLOC_000941	AHA10	AT1G17260	1:5904057-5911708	2R	WR	OK	0.728674	0.743025	-0.0281383	0.0203168	0.9735	0.998577	no
XLOC_000942	XLOC_000942	gene:AT1G17285	AT1G17285	1:5920541-5921483	2R	WR	OK	31.3947	33.0964	-0.0761528	0.164754	0.77335	0.991927	no
XLOC_000943	XLOC_000943	ALAAT1	AT1G17290	1:5922331-5926400	2R	WR	OK	44.6458	49.9807	-0.162847	0.376334	0.5046	0.927486	no
XLOC_000944	XLOC_000944	gene:AT1G17300	AT1G17300	1:5926635-5927784	2R	WR	OK	24.2435	20.3871	0.249944	-0.511544	0.3906	0.871332	no
XLOC_000945	XLOC_000945	gene:AT1G17330	AT1G17330	1:5929727-5931926	2R	WR	OK	13.8536	12.3754	0.162785	-0.329965	0.5589	0.953642	no
XLOC_000946	XLOC_000946	SAC5	AT1G17340	1:5933779-5938817	2R	WR	OK	12.6924	14.5952	-0.201531	0.446751	0.4363	0.898417	no
XLOC_000947	XLOC_000947	SAUR77	AT1G17345	1:5940291-5941525	2R	WR	OK	0.403667	0.459833	-0.187946	0.191813	0.7334	0.989141	no
XLOC_000948	XLOC_000948	gene:AT1G17350	AT1G17350	1:5941548-5944465	2R	WR	OK	22.3969	16.4794	0.442637	-0.948205	0.1077	0.562271	no
XLOC_000949	XLOC_000949	gene:AT1G17360	AT1G17360	1:5946447-5955143	2R	WR	OK	8.51114	12.2175	-0.52153	0.64173	0.2705	0.785834	no
XLOC_000950	XLOC_000950	gene:AT1G05307	AT1G05307	1:5962529-5962906	2R	WR	NOTEST	0.112808	0.190058	-0.752567	0	1	1	no
XLOC_000951	XLOC_000951	LOX3	AT1G17420	1:5977322-5981521	2R	WR	OK	0.10876	0.366757	-1.75368	1.8238	0.00375	0.1045	no
XLOC_000952	XLOC_000952	gene:AT1G17430	AT1G17430	1:5982144-5987934	2R	WR	OK	31.7919	23.6828	0.42482	-0.558955	0.3132	0.823773	no
XLOC_000953	XLOC_000953	EFL4	AT1G17455	1:5997056-5998599	2R	WR	OK	49.0036	59.4036	-0.277664	0.635652	0.26895	0.783915	no
XLOC_000954	XLOC_000954	TRFL3	AT1G17460	1:5998764-6002732	2R	WR	OK	3.70475	3.54282	0.0644787	-0.126066	0.8231	0.996209	no
XLOC_000955	XLOC_000955	DRG1	AT1G17470	1:6002887-6006410	2R	WR	OK	84.4163	93.6073	-0.1491	0.348717	0.54825	0.949392	no
XLOC_000956	XLOC_000956	gene:AT1G17490	AT1G17490	1:6006412-6009420	2R	WR	OK	11.6454	8.24858	0.497537	-0.726026	0.231	0.746088	no
XLOC_000957	XLOC_000957	ALA4	AT1G17500	1:6017807-6023503	2R	WR	OK	23.3792	28.9517	-0.308421	0.672026	0.2352	0.747934	no
XLOC_000958	XLOC_000958	TIM23-1	AT1G17530	1:6024635-6029115	2R	WR	OK	26.5571	15.5919	0.768306	-1.03337	0.10795	0.563158	no
XLOC_000959	XLOC_000959	gene:AT1G17545	AT1G17545	1:6033108-6033908	2R	WR	NOTEST	0.0237418	0	#NAME?	0	1	1	no
XLOC_000960	XLOC_000960	HAB2	AT1G17550	1:6034269-6037398	2R	WR	OK	28.8251	39.6803	-0.4611	1.09266	0.0588	0.436874	no
XLOC_000961	XLOC_000961	gene:AT1G17570	AT1G17570	1:6038756-6038838	2R	WR	NOTEST	0	0	0	0	1	1	no
XLOC_000962	XLOC_000962	XI-1	AT1G17580	1:6039249-6049685	2R	WR	OK	8.96934	9.51097	-0.0845907	0.195946	0.73765	0.989141	no
XLOC_000963	XLOC_000963	gene:AT1G17600	AT1G17600	1:6052762-6058357	2R	WR	OK	0.661602	0.334098	0.985692	-0.361716	0.71445	0.987746	no
XLOC_000964	XLOC_000964	CHS1	AT1G17610	1:6052762-6058357	2R	WR	OK	0.46794	0.45944	0.0264469	-0.0313519	0.95645	0.998132	no
XLOC_000965	XLOC_000965	gene:AT1G17615	AT1G17615	1:6059388-6060851	2R	WR	NOTEST	0	0.0159107	#VALUE!	0	1	1	no
XLOC_000966	XLOC_000966	gene:AT1G17620	AT1G17620	1:6061894-6063362	2R	WR	OK	69.8828	128.602	-0.879908	1.75995	0.0026	0.0835918	no
XLOC_000967	XLOC_000967	PCMP-E72	AT1G17630	1:6064481-6069392	2R	WR	OK	1.33562	2.00899	-0.588955	0.611926	0.28745	0.801982	no
XLOC_000968	XLOC_000968	gene:AT1G17660	AT1G17660	1:6075819-6075891	2R	WR	NOTEST	0	0	0	0	1	1	no
XLOC_000969	XLOC_000969	gene:AT1G17680	AT1G17680	1:6076070-6082421	2R	WR	OK	12.8414	12.0242	0.0948611	-0.213601	0.7106	0.987695	no
XLOC_000970	XLOC_000970	PRA1F1	AT1G17700	1:6089459-6090339	2R	WR	NOTEST	0.175518	0.112271	0.644638	0	1	1	no
XLOC_000971	XLOC_000971	CHMP1A	AT1G17730	1:6099035-6100397	2R	WR	OK	38.7493	31.5618	0.295993	-0.672736	0.2408	0.75455	no
XLOC_000972	XLOC_000972	PGDH	AT1G17745	1:6100960-6105347	2R	WR	OK	43.0559	54.5727	-0.341968	0.803706	0.1726	0.674101	no
XLOC_000973	XLOC_000973	PEPR2	AT1G17750	1:6106322-6116617	2R	WR	OK	2.0514	3.44382	-0.747402	0.89067	0.1317	0.606607	no
XLOC_000974	XLOC_000974	SUVH7	AT1G17770	1:6120740-6122822	2R	WR	NOTEST	0	0	0	0	1	1	no
XLOC_000975	XLOC_000975	gene:AT1G17780	AT1G17780	1:6123566-6127567	2R	WR	OK	26.3553	21.2652	0.3096	-0.492528	0.3992	0.877855	no
XLOC_000976	XLOC_000976	ENODL22	AT1G17800	1:6128822-6129508	2R	WR	NOTEST	0	0	0	0	1	1	no
XLOC_000977	XLOC_000977	TIP3-2	AT1G17810	1:6130024-6135345	2R	WR	NOTEST	0.0379435	0.0431035	-0.183951	0	1	1	no
XLOC_000978	XLOC_000978	ABCG11	AT1G17840	1:6142401-6148940	2R	WR	OK	1.09779	1.15479	-0.0730352	0.0797827	0.893	0.998132	no
XLOC_000979	XLOC_000979	gene:AT1G05343	AT1G05343	1:6142401-6148940	2R	WR	OK	0	1.5427	#VALUE!	#NAME?	0.1327	0.608691	no
XLOC_000980	XLOC_000980	KTI2	AT1G17860	1:6149177-6153982	2R	WR	OK	0.11741	0.310746	-1.40417	0.0505875	0.5268	0.938582	no
XLOC_000981	XLOC_000981	gene:AT1G05353	AT1G05353	1:6149177-6153982	2R	WR	OK	2.6877	9.13967	-1.76577	0.108388	0.3614	0.855807	no
XLOC_000982	XLOC_000982	WAKL13	AT1G17910	1:6159125-6161615	2R	WR	NOTEST	0	0	0	0	1	1	no
XLOC_000983	XLOC_000983	gene:AT1G05357	AT1G05357	1:6161851-6165820	2R	WR	OK	0.604047	0.279719	1.11068	-0.338731	0.6142	0.968558	no
XLOC_000984	XLOC_000984	MYB52	AT1G17950	1:6177480-6179289	2R	WR	OK	18.0065	16.7247	0.106533	-0.236089	0.6838	0.983617	no
XLOC_000985	XLOC_000985	gene:AT1G17970	AT1G17970	1:6184716-6191708	2R	WR	OK	19.2509	16.3688	0.233977	-0.329944	0.57965	0.958936	no
XLOC_000986	XLOC_000986	gene:AT1G18010	AT1G18010	1:6199689-6201759	2R	WR	NOTEST	0	0.0276141	#VALUE!	0	1	1	no
XLOC_000987	XLOC_000987	gene:AT1G18020,gene:AT1G18030	AT1G18020,AT1G18030	1:6202234-6209528	2R	WR	OK	13.6351	11.8794	0.198858	-0.30147	0.6132	0.968558	no
XLOC_000988	XLOC_000988	gene:AT1G05367	AT1G05367	1:6202234-6209528	2R	WR	NOTEST	0	0	0	0	1	1	no
XLOC_000989	XLOC_000989	gene:AT1G05373	AT1G05373	1:6219398-6219730	2R	WR	NOTEST	0	0	0	0	1	1	no
XLOC_000990	XLOC_000990	MIR159B	AT1G18075	1:6220645-6220841	2R	WR	OK	4.29345	2.97689	0.528334	-0.332865	0.5704	0.956913	no
XLOC_000991	XLOC_000991	RACK1A	AT1G18080	1:6222200-6224242	2R	WR	OK	626.28	615.319	0.0254727	-0.0489213	0.9315	0.998132	no
XLOC_000992	XLOC_000992	gene:AT1G18090	AT1G18090	1:6224404-6230194	2R	WR	OK	2.23481	3.62687	-0.698574	0.87605	0.1271	0.59894	no
XLOC_000993	XLOC_000993	gene:AT1G05383	AT1G05383	1:6224404-6230194	2R	WR	NOTEST	0.0896637	0.0276915	1.69508	0	1	1	no
XLOC_000994	XLOC_000994	gene:AT1G18130	AT1G18130	1:6235894-6238799	2R	WR	NOTEST	0	0	0	0	1	1	no
XLOC_000995	XLOC_000995	gene:AT1G18160	AT1G18160	1:6248618-6254080	2R	WR	OK	20.5718	24.0802	-0.227182	0.51646	0.3836	0.8667	no
XLOC_000996	XLOC_000996	FKBP17-2	AT1G18170	1:6254093-6255734	2R	WR	OK	3.13288	2.36358	0.406515	-0.649816	0.2601	0.774689	no
XLOC_000997	XLOC_000997	gene:AT1G18180	AT1G18180	1:6255735-6261501	2R	WR	OK	2.18029	1.8823	0.212019	-0.113742	0.8525	0.998132	no
XLOC_000998	XLOC_000998	gene:AT1G18193	AT1G18193	1:6262601-6263258	2R	WR	OK	25.0916	29.061	-0.211883	0.386762	0.5064	0.928451	no
XLOC_000999	XLOC_000999	gene:AT1G05387	AT1G05387	1:6269848-6270159	2R	WR	NOTEST	0	0	0	0	1	1	no
XLOC_001000	XLOC_001000	gene:AT1G18280	AT1G18280	1:6294159-6295372	2R	WR	OK	4.11531	7.08765	-0.784307	1.36805	0.0207	0.264037	no
XLOC_001001	XLOC_001001	gene:AT1G18290	AT1G18290	1:6297218-6298328	2R	WR	OK	2.59456	4.25396	-0.713317	1.175	0.0459	0.389219	no
XLOC_001002	XLOC_001002	NUDT4	AT1G18300	1:6299668-6301139	2R	WR	OK	17.3866	22.0124	-0.340336	0.726625	0.21325	0.724659	no
XLOC_001003	XLOC_001003	gene:AT1G18320	AT1G18320	1:6304359-6305689	2R	WR	OK	2.04353	3.07767	-0.590776	0.759177	0.1705	0.67088	no
XLOC_001004	XLOC_001004	MKK7	AT1G18350	1:6315635-6319427	2R	WR	NOTEST	0.0573331	0.0206541	1.47294	0	1	1	no
XLOC_001005	XLOC_001005	gene:AT1G18390	AT1G18390	1:6325535-6330215	2R	WR	OK	37.7678	27.4539	0.460146	-0.915559	0.1131	0.574696	no
XLOC_001006	XLOC_001006	BEE1	AT1G18400	1:6331397-6333856	2R	WR	OK	0.230797	0.514252	-1.15585	1.16013	0.05175	0.412185	no
XLOC_001007	XLOC_001007	ALMT3,gene:AT1G18440	AT1G18420,AT1G18440	1:6342939-6347918	2R	WR	OK	8.95302	13.2641	-0.567078	0.85437	0.1435	0.629392	no
XLOC_001008	XLOC_001008	ARP4	AT1G18450	1:6348047-6352010	2R	WR	OK	60.5199	48.5629	0.317554	-0.74936	0.1928	0.701553	no
XLOC_001009	XLOC_001009	gene:AT1G18460	AT1G18460	1:6352324-6360344	2R	WR	OK	21.1926	21.9391	-0.0499441	0.0503676	0.9306	0.998132	no
XLOC_001010	XLOC_001010	PCMP-H8,SLP2	AT1G18485,AT1G18480	1:6361585-6366263	2R	WR	OK	23.1024	24.5422	-0.0872257	0.19593	0.72725	0.988717	no
XLOC_001011	XLOC_001011	PCO3,gene:AT1G18486	AT1G18490,AT1G18486	1:6366396-6368879	2R	WR	OK	8.03285	6.45766	0.314901	-0.674691	0.24155	0.755778	no
XLOC_001012	XLOC_001012	IPMS1	AT1G18500	1:6368965-6373080	2R	WR	OK	31.2446	33.2976	-0.091811	0.217607	0.69935	0.986698	no
XLOC_001013	XLOC_001013	TET16	AT1G18510	1:6373264-6374090	2R	WR	NOTEST	0	0	0	0	1	1	no
XLOC_001014	XLOC_001014	TET11	AT1G18520	1:6374905-6376333	2R	WR	NOTEST	0	0	0	0	1	1	no
XLOC_001015	XLOC_001015	CML15	AT1G18530	1:6376622-6378580	2R	WR	NOTEST	0	0	0	0	1	1	no
XLOC_001016	XLOC_001016	gene:AT1G18560	AT1G18560	1:6385185-6388180	2R	WR	OK	2.30512	2.29396	0.00700294	-0.0134041	0.9818	0.998577	no
XLOC_001017	XLOC_001017	MYB51	AT1G18570	1:6389398-6391386	2R	WR	OK	31.2532	26.8974	0.216534	-0.466689	0.4158	0.886068	no
XLOC_001018	XLOC_001018	GAUT11	AT1G18580	1:6395768-6398274	2R	WR	OK	14.62	18.0099	-0.300852	0.691968	0.22735	0.740053	no
XLOC_001019	XLOC_001019	SOT17	AT1G18590	1:6398530-6400029	2R	WR	OK	12.9774	28.7128	-1.14569	2.48079	5e-05	0.00544407	yes
XLOC_001020	XLOC_001020	RBL12	AT1G18600	1:6400281-6402794	2R	WR	OK	9.4327	9.99769	-0.0839232	0.178851	0.7561	0.989699	no
XLOC_001021	XLOC_001021	gene:AT1G18610	AT1G18610	1:6405606-6409532	2R	WR	OK	6.57694	6.31922	0.05767	-0.123089	0.83105	0.996672	no
XLOC_001022	XLOC_001022	RBG6,gene:AT1G18620	AT1G18630,AT1G18620	1:6409654-6418693	2R	WR	OK	20.1462	24.8497	-0.30272	0.312068	0.57485	0.958008	no
XLOC_001023	XLOC_001023	gene:AT1G18660	AT1G18660	1:6418837-6425898	2R	WR	OK	33.284	34.9315	-0.0696981	0.160315	0.7823	0.992647	no
XLOC_001024	XLOC_001024	XXT4	AT1G18690	1:6431937-6437236	2R	WR	OK	8.53331	10.4341	-0.290128	0.609187	0.3102	0.821406	no
XLOC_001025	XLOC_001025	gene:AT1G18700	AT1G18700	1:6437404-6445436	2R	WR	OK	20.564	20.151	0.029267	-0.068803	0.9095	0.998132	no
XLOC_001026	XLOC_001026	gene:AT1G05413	AT1G05413	1:6449228-6449681	2R	WR	NOTEST	0	0	0	0	1	1	no
XLOC_001027	XLOC_001027	AtMYB47	AT1G18710	1:6450584-6453263	2R	WR	NOTEST	0.0458718	0.0312598	0.553302	0	1	1	no
XLOC_001028	XLOC_001028	PNSB4	AT1G18730	1:6457774-6462344	2R	WR	OK	1.37308	1.31584	0.0614365	-0.0109835	0.95335	0.998132	no
XLOC_001029	XLOC_001029	gene:AT1G18740	AT1G18740	1:6463848-6465476	2R	WR	OK	17.3251	24.9458	-0.525937	1.22435	0.03435	0.336694	no
XLOC_001030	XLOC_001030	AGL65	AT1G18750	1:6466666-6469984	2R	WR	OK	2.20705	2.52825	-0.196017	0.299254	0.6003	0.965097	no
XLOC_001031	XLOC_001031	gene:AT1G18773	AT1G18773	1:6474801-6475979	2R	WR	OK	9.4684	12.7817	-0.432889	0.815756	0.1669	0.665721	no
XLOC_001032	XLOC_001032	gene:AT1G18820	AT1G18820	1:6488654-6488735	2R	WR	NOTEST	0	0	0	0	1	1	no
XLOC_001033	XLOC_001033	SEC31A	AT1G18830	1:6489232-6494634	2R	WR	NOTEST	0.110402	0.0790278	0.482337	0	1	1	no
XLOC_001034	XLOC_001034	gene:AT1G05443	AT1G05443	1:6500049-6500381	2R	WR	NOTEST	0	0	0	0	1	1	no
XLOC_001035	XLOC_001035	WRKY61	AT1G18860	1:6508775-6511397	2R	WR	OK	5.08444	3.37314	0.591997	-1.193	0.0399	0.36375	no
XLOC_001036	XLOC_001036	ICS2	AT1G18870	1:6515372-6519485	2R	WR	OK	5.20784	9.57742	-0.878952	1.7654	0.002	0.0712411	no
XLOC_001037	XLOC_001037	NPF2.9	AT1G18880	1:6520720-6526075	2R	WR	OK	75.6898	131.387	-0.795655	1.19122	0.048	0.397765	no
XLOC_001038	XLOC_001038	MIR837A	AT1G18879	1:6520720-6526075	2R	WR	NOTEST	0	0	0	0	1	1	no
XLOC_001039	XLOC_001039	gene:AT1G05453	AT1G05453	1:6520720-6526075	2R	WR	OK	20.0399	18.0897	0.147709	-0.051543	0.89295	0.998132	no
XLOC_001040	XLOC_001040	gene:AT1G18900	AT1G18900	1:6528983-6538145	2R	WR	OK	7.79823	8.67525	-0.153759	0.182438	0.7475	0.989699	no
XLOC_001041	XLOC_001041	gene:AT1G18940	AT1G18940	1:6543780-6545802	2R	WR	OK	3.45587	2.98416	0.211725	-0.386472	0.5162	0.933067	no
XLOC_001042	XLOC_001042	gene:AT1G18950	AT1G18950	1:6546176-6552108	2R	WR	OK	9.28914	11.0755	-0.253758	0.577479	0.3167	0.826626	no
XLOC_001043	XLOC_001043	gene:AT1G18960	AT1G18960	1:6552751-6554036	2R	WR	NOTEST	0.249136	0.264308	-0.0852897	0	1	1	no
XLOC_001044	XLOC_001044	gene:AT1G18975	AT1G18975	1:6554367-6558115	2R	WR	OK	16.409	8.82592	0.894668	-0.391616	0.7182	0.987848	no
XLOC_001045	XLOC_001045	gene:AT1G19010	AT1G19010	1:6565493-6567662	2R	WR	OK	7.93668	6.76842	0.229718	-0.465333	0.4226	0.890952	no
XLOC_001046	XLOC_001046	gene:AT1G19020,gene:AT1G19025	AT1G19020,AT1G19025	1:6568001-6570939	2R	WR	OK	138.918	76.4276	0.86207	-1.9697	0.0013	0.0531139	no
XLOC_001047	XLOC_001047	gene:AT1G19040	AT1G19040	1:6576076-6577413	2R	WR	NOTEST	0.142432	0.0913813	0.640299	0	1	1	no
XLOC_001048	XLOC_001048	TTN10,gene:AT1G19070	AT1G19080,AT1G19070	1:6584240-6586517	2R	WR	OK	49.8319	62.5979	-0.329046	0.337743	0.5505	0.950354	no
XLOC_001049	XLOC_001049	gene:AT1G19086	AT1G19086	1:6588541-6589338	2R	WR	NOTEST	0	0	0	0	1	1	no
XLOC_001050	XLOC_001050	RKF2	AT1G19090	1:6589834-6592762	2R	WR	NOTEST	0.00937398	0	#NAME?	0	1	1	no
XLOC_001051	XLOC_001051	MORC6	AT1G19100	1:6594882-6601385	2R	WR	OK	9.59704	8.26146	0.216193	-0.43065	0.4588	0.907334	no
XLOC_001052	XLOC_001052	gene:AT1G19110	AT1G19110	1:6602104-6606028	2R	WR	OK	26.6844	24.5971	0.117508	-0.276676	0.6199	0.969578	no
XLOC_001053	XLOC_001053	gene:AT1G19115	AT1G19115	1:6606236-6607943	2R	WR	OK	0.593642	1.23763	-1.05992	1.23768	0.0315	0.324415	no
XLOC_001054	XLOC_001054	LSM1A	AT1G19120	1:6608062-6612609	2R	WR	OK	105.782	120.05	-0.182545	0.234028	0.67775	0.98352	no
XLOC_001055	XLOC_001055	gene:AT1G05467	AT1G05467	1:6608062-6612609	2R	WR	OK	31.0858	40.0933	-0.367102	0.168562	0.818	0.995601	no
XLOC_001056	XLOC_001056	LHCA6	AT1G19150	1:6612629-6613972	2R	WR	OK	1.96567	2.79756	-0.509146	0.700426	0.2253	0.738175	no
XLOC_001057	XLOC_001057	gene:AT1G19170	AT1G19170	1:6616601-6619006	2R	WR	OK	19.4324	20.7149	-0.0922	0.213498	0.7079	0.987283	no
XLOC_001059	XLOC_001059	gene:AT1G05487	AT1G05487	1:6642906-6643519	2R	WR	NOTEST	0	0	0	0	1	1	no
XLOC_001060	XLOC_001060	RBOHE	AT1G19230	1:6643941-6653195	2R	WR	OK	6.90501	8.95259	-0.374662	0.538273	0.35785	0.854076	no
XLOC_001062	XLOC_001062	gene:AT1G05497	AT1G05497	1:6670302-6670780	2R	WR	NOTEST	0.121987	0	#NAME?	0	1	1	no
XLOC_001063	XLOC_001063	gene:AT1G19320	AT1G19320	1:6679280-6680252	2R	WR	NOTEST	0	0	0	0	1	1	no
XLOC_001064	XLOC_001064	gene:AT1G19340	AT1G19340	1:6684466-6687116	2R	WR	OK	5.38213	4.96165	0.117357	-0.234802	0.6887	0.984335	no
XLOC_001065	XLOC_001065	BES1	AT1G19350	1:6688462-6692566	2R	WR	OK	18.6659	26.713	-0.517136	0.558434	0.40695	0.88119	no
XLOC_001066	XLOC_001066	gene:AT1G19373	AT1G19373	1:6697177-6697253	2R	WR	NOTEST	0	0	0	0	1	1	no
XLOC_001067	XLOC_001067	gene:AT1G19376	AT1G19376	1:6697437-6697524	2R	WR	OK	8.78449	4.08476	1.10471	-5.95156	0.52835	0.93958	no
XLOC_001068	XLOC_001068	gene:AT1G19380	AT1G19380	1:6697873-6698858	2R	WR	OK	8.94628	6.63129	0.431998	-0.755814	0.18225	0.686102	no
XLOC_001069	XLOC_001069	gene:AT1G19394,gene:AT1G19396,gene:AT1G19397	AT1G19394,AT1G19396,AT1G19397	1:6709772-6716439	2R	WR	OK	93.3332	93.6534	-0.00494156	0.00384273	0.9925	0.998864	no
XLOC_001070	XLOC_001070	KCS4	AT1G19440	1:6728746-6730931	2R	WR	OK	18.5195	23.2513	-0.328268	0.767161	0.18615	0.691653	no
XLOC_001071	XLOC_001071	gene:AT1G19460	AT1G19460	1:6738483-6739734	2R	WR	NOTEST	0	0	0	0	1	1	no
XLOC_001072	XLOC_001072	MIR864A	AT1G19464	1:6740499-6740591	2R	WR	NOTEST	0	0	0	0	1	1	no
XLOC_001073	XLOC_001073	gene:AT1G19470	AT1G19470	1:6741295-6742534	2R	WR	NOTEST	0	0	0	0	1	1	no
XLOC_001074	XLOC_001074	gene:AT1G19480	AT1G19480	1:6744352-6746635	2R	WR	OK	6.48884	6.23591	0.057361	-0.118672	0.8423	0.998132	no
XLOC_001075	XLOC_001075	gene:AT1G19485	AT1G19485	1:6746777-6754073	2R	WR	OK	14.3229	13.598	0.0749227	-0.16053	0.78075	0.992647	no
XLOC_001076	XLOC_001076	NFD5	AT1G19520	1:6759858-6762998	2R	WR	OK	22.9434	27.8288	-0.278503	0.659818	0.2553	0.769683	no
XLOC_001077	XLOC_001077	gene:AT1G19530	AT1G19530	1:6763764-6765049	2R	WR	OK	86.3365	52.2476	0.724605	-1.44947	0.00995	0.180252	no
XLOC_001078	XLOC_001078	gene:AT1G19540	AT1G19540	1:6765652-6768290	2R	WR	OK	26.1979	18.5234	0.500105	-0.983768	0.08035	0.501398	no
XLOC_001079	XLOC_001079	GAMMACA1	AT1G19580	1:6774682-6777568	2R	WR	OK	24.942	24.5647	0.0219919	-0.0515635	0.9283	0.998132	no
XLOC_001080	XLOC_001080	gene:AT1G19600	AT1G19600	1:6778886-6781222	2R	WR	OK	116.296	131.236	-0.174358	0.361681	0.50765	0.928933	no
XLOC_001081	XLOC_001081	gene:AT1G19620	AT1G19620	1:6783802-6788175	2R	WR	NOTEST	0.0398253	0.0422245	-0.0843948	0	1	1	no
XLOC_001082	XLOC_001082	gene:AT1G19680	AT1G19680	1:6805429-6813063	2R	WR	OK	25.4395	30.3396	-0.254135	0.369566	0.53715	0.943443	no
XLOC_001083	XLOC_001083	gene:AT1G05507	AT1G05507	1:6813646-6814005	2R	WR	NOTEST	0	0.0381499	#VALUE!	0	1	1	no
XLOC_001084	XLOC_001084	gene:AT1G19710	AT1G19710	1:6814703-6822725	2R	WR	OK	11.5944	11.7184	-0.0153501	0.0179016	0.97345	0.998577	no
XLOC_001085	XLOC_001085	gene:AT1G19740	AT1G19740	1:6824245-6825702	2R	WR	OK	17.4887	16.3215	0.0996476	-0.210018	0.7134	0.987746	no
XLOC_001086	XLOC_001086	gene:AT1G19750	AT1G19750	1:6826829-6830375	2R	WR	OK	1.60264	2.03849	-0.347053	0.544714	0.3426	0.845191	no
XLOC_001087	XLOC_001087	PUP14	AT1G19770	1:6832324-6836633	2R	WR	OK	63.0545	52.8553	0.254552	-0.558393	0.3261	0.833144	no
XLOC_001088	XLOC_001088	TGD1	AT1G19800	1:6846337-6848128	2R	WR	OK	20.4363	25.3563	-0.311214	0.71688	0.21805	0.730447	no
XLOC_001089	XLOC_001089	gene:AT1G19830	AT1G19830	1:6852115-6852945	2R	WR	NOTEST	0.0261897	0.00962496	1.44415	0	1	1	no
XLOC_001090	XLOC_001090	ARF5	AT1G19850	1:6886668-6894752	2R	WR	OK	9.26827	11.5772	-0.320909	0.630028	0.27405	0.787586	no
XLOC_001091	XLOC_001091	MGH3	AT1G19890	1:6904962-6906028	2R	WR	NOTEST	0	0	0	0	1	1	no
XLOC_001092	XLOC_001092	VHA-C2	AT1G19910	1:6913000-6916823	2R	WR	OK	404.271	388.862	0.0560652	-0.103545	0.86275	0.998132	no
XLOC_001093	XLOC_001093	gene:AT1G19930	AT1G19930	1:6917019-6918138	2R	WR	NOTEST	0	0	0	0	1	1	no
XLOC_001094	XLOC_001094	HVA22H	AT1G19950	1:6924090-6926741	2R	WR	OK	4.47113	3.62262	0.303604	-0.587118	0.3026	0.815595	no
XLOC_001095	XLOC_001095	gene:AT1G19960	AT1G19960	1:6927735-6928656	2R	WR	OK	1.98157	0.349926	2.50152	-2.65977	0.0002	0.0149279	yes
XLOC_001096	XLOC_001096	gene:AT1G19968	AT1G19968	1:6930260-6930985	2R	WR	OK	2.49905	2.14758	0.218666	-0.299141	0.60125	0.965354	no
XLOC_001097	XLOC_001097	gene:AT1G19980	AT1G19980	1:6933014-6935053	2R	WR	OK	3.52567	2.87373	0.294974	-0.542201	0.3463	0.846631	no
XLOC_001098	XLOC_001098	gene:AT1G19990	AT1G19990	1:6935217-6937666	2R	WR	OK	6.25375	6.88552	-0.138843	0.272487	0.64125	0.974458	no
XLOC_001099	XLOC_001099	gene:AT1G20015	AT1G20015	1:6941191-6942167	2R	WR	OK	14.5416	5.33506	1.44661	-3.80902	0.5954	0.963653	no
XLOC_001100	XLOC_001100	LFNR2	AT1G20020	1:6942624-6945091	2R	WR	OK	14.7818	23.0162	-0.638832	1.36686	0.0163	0.232011	no
XLOC_001101	XLOC_001101	gene:AT1G20030	AT1G20030	1:6945424-6947344	2R	WR	OK	5.48041	4.55929	0.265473	-0.486626	0.3924	0.873042	no
XLOC_001102	XLOC_001102	HYD1	AT1G20050	1:6949042-6959148	2R	WR	OK	158.585	134.686	0.235659	-0.482885	0.4038	0.87978	no
XLOC_001103	XLOC_001103	gene:AT1G20065	AT1G20065	1:6949042-6959148	2R	WR	OK	3.24328	2.78216	0.221247	-0.0364887	0.81405	0.995107	no
XLOC_001104	XLOC_001104	gene:AT1G05527	AT1G05527	1:6959159-6959605	2R	WR	NOTEST	0	0	0	0	1	1	no
XLOC_001105	XLOC_001105	gene:AT1G05533	AT1G05533	1:6961364-6961574	2R	WR	OK	0.246166	0.69021	-1.4874	1.10481	0.4278	0.894164	no
XLOC_001106	XLOC_001106	SYT2	AT1G20080	1:6962029-6965443	2R	WR	NOTEST	0.0212824	0.0146823	0.535586	0	1	1	no
XLOC_001107	XLOC_001107	ARAC4	AT1G20090	1:6966841-6969009	2R	WR	OK	125.096	148.56	-0.248012	0.571143	0.3265	0.833332	no
XLOC_001108	XLOC_001108	FREE1	AT1G20110	1:6971423-6975130	2R	WR	OK	52.2778	53.7431	-0.0398807	0.0921919	0.87265	0.998132	no
XLOC_001109	XLOC_001109	gene:AT1G20120	AT1G20120	1:6975338-6977267	2R	WR	NOTEST	0.0979977	0.164349	-0.745945	0	1	1	no
XLOC_001110	XLOC_001110	APG	AT1G20130	1:6977752-6980241	2R	WR	NOTEST	0.122964	0.191761	-0.641071	0	1	1	no
XLOC_001111	XLOC_001111	gene:AT1G20132	AT1G20132	1:6981263-6983627	2R	WR	NOTEST	0	0	0	0	1	1	no
XLOC_001112	XLOC_001112	gene:AT1G20135	AT1G20135	1:6984041-6985703	2R	WR	NOTEST	0	0	0	0	1	1	no
XLOC_001113	XLOC_001113	ASK4	AT1G20140	1:6986311-6990362	2R	WR	OK	17.1931	19.342	-0.169902	0.36983	0.5202	0.935881	no
XLOC_001114	XLOC_001114	gene:AT1G20180	AT1G20180	1:6996175-6997943	2R	WR	OK	0.356013	0.29409	0.275674	-0.28449	0.6197	0.969578	no
XLOC_001115	XLOC_001115	gene:AT1G20210	AT1G20210	1:7004513-7004585	2R	WR	NOTEST	0	0	0	0	1	1	no
XLOC_001116	XLOC_001116	PCMP-H21	AT1G20230	1:7009567-7012107	2R	WR	OK	0.796775	0.924495	-0.214493	0.31283	0.58055	0.958936	no
XLOC_001117	XLOC_001117	gene:AT1G20250	AT1G20250	1:7016515-7016588	2R	WR	NOTEST	0	0	0	0	1	1	no
XLOC_001118	XLOC_001118	VHA-B3	AT1G20260	1:7016598-7023162	2R	WR	OK	99.1146	92.1032	0.105845	-0.225616	0.70465	0.98722	no
XLOC_001119	XLOC_001119	gene:AT1G20280	AT1G20280	1:7023681-7024439	2R	WR	NOTEST	0	0.0219057	#VALUE!	0	1	1	no
XLOC_001120	XLOC_001120	gene:AT1G20300	AT1G20300	1:7025547-7031535	2R	WR	OK	5.33251	9.03541	-0.760774	1.5619	0.00895	0.169705	no
XLOC_001121	XLOC_001121	gene:AT1G20310	AT1G20310	1:7032069-7033329	2R	WR	NOTEST	0.0212962	0.0660081	-1.63205	0	1	1	no
XLOC_001122	XLOC_001122	TIM17-1	AT1G20350	1:7043627-7044592	2R	WR	NOTEST	0.157649	0.177869	-0.174096	0	1	1	no
XLOC_001123	XLOC_001123	gene:AT1G05543	AT1G05543	1:7049115-7049939	2R	WR	NOTEST	0.0299521	0	#NAME?	0	1	1	no
XLOC_001124	XLOC_001124	gene:AT1G05547	AT1G05547	1:7050830-7051140	2R	WR	NOTEST	0	0	0	0	1	1	no
XLOC_001125	XLOC_001125	MIR394A	AT1G20375	1:7058193-7058310	2R	WR	NOTEST	0	0	0	0	1	1	no
XLOC_001126	XLOC_001126	gene:AT1G20380	AT1G20380	1:7061441-7065242	2R	WR	OK	6.18921	7.08074	-0.194144	0.41953	0.47585	0.915131	no
XLOC_001127	XLOC_001127	gene:AT1G20405	AT1G20405	1:7077115-7077606	2R	WR	NOTEST	0.0818406	0.054031	0.599029	0	1	1	no
XLOC_001128	XLOC_001128	gene:AT1G20420	AT1G20420	1:7082667-7082739	2R	WR	NOTEST	0	0	0	0	1	1	no
XLOC_001129	XLOC_001129	gene:AT1G20460	AT1G20460	1:7090940-7093593	2R	WR	OK	8.10716	7.89015	0.039144	-0.0573243	0.9172	0.998132	no
XLOC_001130	XLOC_001130	gene:AT1G20470	AT1G20470	1:7093979-7099892	2R	WR	OK	18.4654	16.9535	0.123237	-0.122163	0.83505	0.997101	no
XLOC_001131	XLOC_001131	gene:AT1G20515	AT1G20515	1:7106127-7108108	2R	WR	OK	0.350903	0.408437	-0.219044	0.179025	0.7549	0.989699	no
XLOC_001132	XLOC_001132	gene:AT1G20540	AT1G20540	1:7112585-7118331	2R	WR	OK	26.0246	23.4667	0.14926	-0.280766	0.63775	0.974139	no
XLOC_001133	XLOC_001133	SMD3B	AT1G20580	1:7128866-7130799	2R	WR	OK	82.6637	131.175	-0.666165	1.47981	0.0125	0.201095	no
XLOC_001134	XLOC_001134	gene:AT1G20600	AT1G20600	1:7133110-7134454	2R	WR	NOTEST	0	0	0	0	1	1	no
XLOC_001135	XLOC_001135	CAT3	AT1G20620	1:7142971-7146540	2R	WR	OK	623.201	444.088	0.488853	-0.94664	0.1069	0.561145	no
XLOC_001136	XLOC_001136	CAT1	AT1G20630	1:7146635-7150180	2R	WR	OK	23.2387	14.3333	0.697158	-1.63321	0.00545	0.12877	no
XLOC_001137	XLOC_001137	NLP4	AT1G20640	1:7154409-7160590	2R	WR	OK	17.5781	19.8488	-0.175272	0.283559	0.62945	0.973092	no
XLOC_001138	XLOC_001138	gene:AT1G20680	AT1G20680	1:7169308-7170856	2R	WR	NOTEST	0.0949545	0.154862	-0.70568	0	1	1	no
XLOC_001139	XLOC_001139	gene:AT1G20683	AT1G20683	1:7172514-7172835	2R	WR	NOTEST	0	0	0	0	1	1	no
XLOC_001140	XLOC_001140	gene:AT1G20687	AT1G20687	1:7173008-7173340	2R	WR	NOTEST	0	0	0	0	1	1	no
XLOC_001141	XLOC_001141	gene:AT1G20690	AT1G20690	1:7174335-7176647	2R	WR	OK	5.04303	3.54099	0.510139	-1.00956	0.0806	0.50238	no
XLOC_001142	XLOC_001142	HMGB2	AT1G20693	1:7176746-7178895	2R	WR	OK	248.992	173.029	0.525086	-1.17235	0.04645	0.390746	no
XLOC_001143	XLOC_001143	HMGB3	AT1G20696	1:7179272-7181574	2R	WR	OK	131.643	114.363	0.203014	-0.462495	0.4217	0.890223	no
XLOC_001144	XLOC_001144	WOX14	AT1G20700	1:7182557-7184056	2R	WR	OK	8.93086	5.93262	0.59013	-1.01175	0.0779	0.49399	no
XLOC_001145	XLOC_001145	WOX10	AT1G20710	1:7184484-7185267	2R	WR	NOTEST	0.0946144	0.0916996	0.0451433	0	1	1	no
XLOC_001146	XLOC_001146	gene:AT1G20730	AT1G20730	1:7194171-7195609	2R	WR	NOTEST	0.00945825	0	#NAME?	0	1	1	no
XLOC_001147	XLOC_001147	gene:AT1G20735	AT1G20735	1:7197490-7198681	2R	WR	NOTEST	0.00864898	0	#NAME?	0	1	1	no
XLOC_001148	XLOC_001148	gene:AT1G20740	AT1G20740	1:7200331-7201737	2R	WR	NOTEST	0	0.0209188	#VALUE!	0	1	1	no
XLOC_001149	XLOC_001149	gene:AT1G20760	AT1G20760	1:7209297-7216897	2R	WR	OK	26.7036	27.6975	-0.0527222	0.109056	0.852	0.998132	no
XLOC_001150	XLOC_001150	PUB44	AT1G20780	1:7217020-7220842	2R	WR	OK	12.2813	13.3608	-0.121549	0.278916	0.6253	0.971456	no
XLOC_001151	XLOC_001151	gene:AT1G05593	AT1G05593	1:7223759-7224256	2R	WR	NOTEST	0	0	0	0	1	1	no
XLOC_001152	XLOC_001152	gene:AT1G05603	AT1G05603	1:7225308-7225775	2R	WR	NOTEST	0	0	0	0	1	1	no
XLOC_001153	XLOC_001153	FKBP18,OEP21A	AT1G20810,AT1G20816	1:7231980-7235128	2R	WR	OK	14.0573	21.1602	-0.590038	1.21294	0.0367	0.348881	no
XLOC_001154	XLOC_001154	ATL80	AT1G20823	1:7238692-7239698	2R	WR	OK	12.7396	24.4171	-0.938573	1.75043	0.00305	0.0921676	no
XLOC_001155	XLOC_001155	MCD1	AT1G20830	1:7242895-7248588	2R	WR	OK	4.68687	3.48784	0.42629	-0.158919	0.7486	0.989699	no
XLOC_001156	XLOC_001156	gene:AT1G05607	AT1G05607	1:7242895-7248588	2R	WR	NOTEST	0.212144	0.278318	-0.391695	0	1	1	no
XLOC_001157	XLOC_001157	XCP2	AT1G20850	1:7252110-7253747	2R	WR	OK	72.3345	78.2136	-0.112735	0.266223	0.64365	0.975391	no
XLOC_001158	XLOC_001158	gene:AT1G20875	AT1G20875	1:7259022-7261681	2R	WR	NOTEST	0	0	0	0	1	1	no
XLOC_001159	XLOC_001159	AHL27	AT1G20900	1:7272321-7275939	2R	WR	OK	30.2916	20.1695	0.586745	-1.33655	0.0221	0.271722	no
XLOC_001160	XLOC_001160	PILS1,RH42	AT1G20925,AT1G20920	1:7285041-7294746	2R	WR	OK	22.2963	21.8361	0.0300878	-0.0623688	0.9165	0.998132	no
XLOC_001161	XLOC_001161	gene:AT1G20970	AT1G20970	1:7313900-7319921	2R	WR	OK	17.2933	16.3839	0.0779351	-0.17875	0.75335	0.989699	no
XLOC_001162	XLOC_001162	SPL14	AT1G20980	1:7324470-7329441	2R	WR	OK	22.6456	27.2572	-0.267409	0.603396	0.27375	0.78726	no
XLOC_001163	XLOC_001163	gene:AT1G21000	AT1G21000	1:7337604-7339452	2R	WR	OK	112.809	110.128	0.0346912	-0.0748621	0.89815	0.998132	no
XLOC_001164	XLOC_001164	gene:AT1G05617	AT1G05617	1:7344746-7345128	2R	WR	NOTEST	0	0	0	0	1	1	no
XLOC_001165	XLOC_001165	gene:AT1G21010	AT1G21010	1:7346155-7347283	2R	WR	OK	19.5964	11.7743	0.734953	-1.59014	0.0077	0.156995	no
XLOC_001166	XLOC_001166	gene:AT1G21050	AT1G21050	1:7366589-7368203	2R	WR	OK	25.0145	23.3509	0.0992851	-0.229681	0.6938	0.985565	no
XLOC_001167	XLOC_001167	gene:AT1G05623	AT1G05623	1:7370610-7370903	2R	WR	NOTEST	0.0843536	0	#NAME?	0	1	1	no
XLOC_001168	XLOC_001168	gene:AT1G21060,gene:AT1G21065	AT1G21060,AT1G21065	1:7371535-7378227	2R	WR	OK	24.3068	16.4889	0.559861	-0.849028	0.1556	0.652778	no
XLOC_001169	XLOC_001169	gene:AT1G21090	AT1G21090	1:7384559-7386580	2R	WR	OK	12.9342	13.5009	-0.0618602	0.141856	0.81185	0.995107	no
XLOC_001170	XLOC_001170	gene:AT1G05633	AT1G05633	1:7401344-7401549	2R	WR	NOTEST	0	0	0	0	1	1	no
XLOC_001171	XLOC_001171	gene:AT1G21140	AT1G21140	1:7404273-7405426	2R	WR	OK	39.8303	25.2727	0.656284	-1.47263	0.0104	0.183525	no
XLOC_001172	XLOC_001172	SEC5B	AT1G21170	1:7406203-7420957	2R	WR	OK	10.0103	11.3855	-0.185709	0.206868	0.7155	0.987746	no
XLOC_001173	XLOC_001173	WAK4,gene:AT1G21200	AT1G21210,AT1G21200	1:7421091-7427335	2R	WR	OK	12.8393	13.5129	-0.0737675	0.121594	0.82545	0.996209	no
XLOC_001174	XLOC_001174	WAK5	AT1G21230	1:7429894-7432477	2R	WR	OK	1.27082	0.67585	0.910988	-1.27377	0.0257	0.291704	no
XLOC_001175	XLOC_001175	WAK3	AT1G21240	1:7434234-7436830	2R	WR	NOTEST	0.0292805	0.0295512	-0.0132763	0	1	1	no
XLOC_001176	XLOC_001176	gene:AT1G21245	AT1G21245	1:7436841-7437342	2R	WR	NOTEST	0	0	0	0	1	1	no
XLOC_001177	XLOC_001177	WAK1	AT1G21250	1:7439170-7442949	2R	WR	OK	0.184072	0.323512	-0.813554	1.00534	0.07425	0.484368	no
XLOC_001178	XLOC_001178	WAK2	AT1G21270	1:7444748-7448483	2R	WR	OK	0.32504	0.25245	0.364618	-0.249163	0.6643	0.981615	no
XLOC_001179	XLOC_001179	gene:AT1G21313	AT1G21313	1:7453244-7455009	2R	WR	OK	228.432	162.59	0.490523	-0.286337	0.62325	0.971085	no
XLOC_001180	XLOC_001180	gene:AT1G21323	AT1G21323	1:7466693-7467359	2R	WR	NOTEST	0	0	0	0	1	1	no
XLOC_001181	XLOC_001181	gene:AT1G05653	AT1G05653	1:7471089-7471300	2R	WR	NOTEST	0	0	0	0	1	1	no
XLOC_001182	XLOC_001182	gene:AT1G05657	AT1G05657	1:7473010-7473358	2R	WR	NOTEST	0	0.088858	#VALUE!	0	1	1	no
XLOC_001183	XLOC_001183	DOF1.2	AT1G21340	1:7476021-7476899	2R	WR	OK	0.30955	0.550376	-0.830245	0.719261	0.2213	0.733718	no
XLOC_001184	XLOC_001184	GLTP2	AT1G21360	1:7481183-7483513	2R	WR	OK	18.6633	14.7493	0.339559	-0.731383	0.21515	0.727022	no
XLOC_001185	XLOC_001185	gene:AT1G21370	AT1G21370	1:7483780-7488780	2R	WR	OK	23.4869	21.7891	0.10825	-0.14716	0.8065	0.993651	no
XLOC_001186	XLOC_001186	gene:AT1G05663	AT1G05663	1:7490991-7491645	2R	WR	NOTEST	0	0	0	0	1	1	no
XLOC_001187	XLOC_001187	gene:AT1G21395	AT1G21395	1:7491964-7492351	2R	WR	NOTEST	0	0	0	0	1	1	no
XLOC_001188	XLOC_001188	gene:AT1G21400	AT1G21400	1:7493212-7496741	2R	WR	OK	3.06495	3.74325	-0.28843	0.524053	0.37565	0.861829	no
XLOC_001189	XLOC_001189	SKP2A	AT1G21410	1:7496997-7499616	2R	WR	OK	7.74437	7.04729	0.13608	-0.293426	0.62715	0.971993	no
XLOC_001190	XLOC_001190	YUC11	AT1G21430	1:7500844-7504275	2R	WR	NOTEST	0	0	0	0	1	1	no
XLOC_001191	XLOC_001191	SCL1	AT1G21450	1:7508700-7513481	2R	WR	OK	21.9597	19.043	0.205595	-0.453007	0.4278	0.894164	no
XLOC_001192	XLOC_001192	gene:AT1G21560	AT1G21560	1:7554670-7557112	2R	WR	OK	14.0761	15.943	-0.179684	0.398538	0.49485	0.924038	no
XLOC_001193	XLOC_001193	gene:AT1G21610	AT1G21610	1:7570844-7579003	2R	WR	OK	16.5007	13.8166	0.256126	-0.425785	0.46835	0.911709	no
XLOC_001194	XLOC_001194	APUM20	AT1G21620	1:7579128-7580171	2R	WR	NOTEST	0.0115623	0	#NAME?	0	1	1	no
XLOC_001195	XLOC_001195	gene:AT1G21630	AT1G21630	1:7581007-7588153	2R	WR	OK	23.0777	26.0259	-0.173447	0.406362	0.48995	0.922192	no
XLOC_001196	XLOC_001196	NADK2	AT1G21640	1:7588413-7604229	2R	WR	OK	13.3695	16.0175	-0.260702	0.438193	0.4523	0.906022	no
XLOC_001197	XLOC_001197	gene:AT1G05683	AT1G05683	1:7604409-7604655	2R	WR	NOTEST	0	0	0	0	1	1	no
XLOC_001198	XLOC_001198	gene:AT1G21660	AT1G21660	1:7605619-7609223	2R	WR	OK	39.5837	49.443	-0.320859	0.756977	0.18445	0.689582	no
XLOC_001199	XLOC_001199	gene:AT1G21670	AT1G21670	1:7610240-7612721	2R	WR	OK	3.5284	2.2467	0.651206	-1.20182	0.0444	0.382957	no
XLOC_001200	XLOC_001200	gene:AT1G21680	AT1G21680	1:7612833-7615374	2R	WR	OK	37.2716	29.2674	0.34878	-0.802375	0.16335	0.663744	no
XLOC_001201	XLOC_001201	EMB1968	AT1G21690	1:7615504-7618628	2R	WR	OK	16.141	19.4775	-0.27108	0.604515	0.2987	0.812162	no
XLOC_001202	XLOC_001202	gene:AT1G21695	AT1G21695	1:7618861-7619919	2R	WR	OK	1.01605	0.840629	0.273434	-0.337759	0.5558	0.952591	no
XLOC_001203	XLOC_001203	OGG1	AT1G21710	1:7624319-7626138	2R	WR	OK	10.6201	8.82992	0.266322	-0.543246	0.33355	0.837463	no
XLOC_001204	XLOC_001204	PBC1	AT1G21720	1:7626181-7628290	2R	WR	OK	63.6712	55.8085	0.190155	-0.445876	0.4348	0.897697	no
XLOC_001205	XLOC_001205	gene:AT1G21722	AT1G21722	1:7628455-7629364	2R	WR	NOTEST	0	0.0211458	#VALUE!	0	1	1	no
XLOC_001206	XLOC_001206	KIN7C	AT1G21730	1:7630106-7636689	2R	WR	OK	15.4721	13.3527	0.212536	-0.487725	0.39165	0.872573	no
XLOC_001207	XLOC_001207	gene:AT1G21740	AT1G21740	1:7640905-7645240	2R	WR	OK	6.51585	8.35519	-0.35872	0.806142	0.16185	0.66247	no
XLOC_001208	XLOC_001208	PDIL1-1	AT1G21750	1:7645609-7648855	2R	WR	OK	171.69	228.199	-0.410486	0.872294	0.1278	0.599494	no
XLOC_001209	XLOC_001209	SKIP32,gene:AT1G21780	AT1G21760,AT1G21780	1:7649152-7654021	2R	WR	OK	89.5053	83.0982	0.107157	-0.197839	0.73625	0.989141	no
XLOC_001210	XLOC_001210	gene:AT1G21790	AT1G21790	1:7654087-7655981	2R	WR	OK	5.02517	4.52141	0.152398	-0.290129	0.6127	0.968558	no
XLOC_001211	XLOC_001211	gene:AT1G21835	AT1G21835	1:7665663-7665936	2R	WR	NOTEST	0.119464	0.199599	-0.740522	0	1	1	no
XLOC_001212	XLOC_001212	UREF	AT1G21840	1:7666413-7670530	2R	WR	OK	18.7144	16.6297	0.170391	-0.362367	0.53695	0.943201	no
XLOC_001213	XLOC_001213	gene:AT1G21864	AT1G21864	1:7675501-7675971	2R	WR	NOTEST	0	0	0	0	1	1	no
XLOC_001214	XLOC_001214	gene:AT1G21866	AT1G21866	1:7677498-7677959	2R	WR	NOTEST	0	0	0	0	1	1	no
XLOC_001215	XLOC_001215	GONST5	AT1G21870	1:7678207-7679843	2R	WR	NOTEST	0	0	0	0	1	1	no
XLOC_001216	XLOC_001216	LYM1	AT1G21880	1:7680389-7685662	2R	WR	OK	15.0354	21.1868	-0.494796	0.937077	0.1084	0.564252	no
XLOC_001217	XLOC_001217	ERF012	AT1G21910	1:7696426-7697831	2R	WR	OK	3.36973	6.63325	-0.977084	1.85899	0.00265	0.0844283	no
XLOC_001218	XLOC_001218	gene:AT1G21930	AT1G21930	1:7712818-7714459	2R	WR	OK	13.5767	16.1792	-0.253007	0.650635	0.37475	0.861073	no
XLOC_001219	XLOC_001219	gene:AT1G21960	AT1G21960	1:7725971-7726586	2R	WR	NOTEST	0	0	0	0	1	1	no
XLOC_001220	XLOC_001220	PIP5K1	AT1G21980	1:7734660-7738772	2R	WR	OK	29.7462	26.593	0.161659	-0.362718	0.5211	0.936315	no
XLOC_001221	XLOC_001221	gene:AT1G05697	AT1G05697	1:7739695-7740012	2R	WR	NOTEST	0	0	0	0	1	1	no
XLOC_001222	XLOC_001222	gene:AT1G22000	AT1G22000	1:7744093-7745744	2R	WR	NOTEST	0.0491577	0.0760051	-0.62868	0	1	1	no
XLOC_001223	XLOC_001223	gene:AT1G22010	AT1G22010	1:7749570-7750062	2R	WR	NOTEST	0	0	0	0	1	1	no
XLOC_001224	XLOC_001224	SHM6	AT1G22020	1:7754280-7758149	2R	WR	OK	20.8592	22.1842	-0.0888531	0.199182	0.72715	0.988717	no
XLOC_001225	XLOC_001225	gene:AT1G22040	AT1G22040	1:7767923-7770216	2R	WR	OK	13.3563	12.0526	0.148173	-0.330287	0.5628	0.953642	no
XLOC_001226	XLOC_001226	MUB6	AT1G22050	1:7771658-7781712	2R	WR	OK	24.503	29.1851	-0.25227	0.23127	0.6756	0.983169	no
XLOC_001227	XLOC_001227	gene:AT1G05707	AT1G05707	1:7771658-7781712	2R	WR	OK	0.74026	0.670695	0.142376	-0.012196	0.9347	0.998132	no
XLOC_001228	XLOC_001228	gene:AT1G22065	AT1G22065	1:7785707-7786477	2R	WR	OK	71.144	55.8221	0.349906	-0.81058	0.159	0.658136	no
XLOC_001229	XLOC_001229	TGA3	AT1G22070	1:7789132-7792139	2R	WR	OK	40.1428	31.5417	0.347879	-0.821406	0.14885	0.639446	no
XLOC_001230	XLOC_001230	EMB2204	AT1G22090	1:7795707-7797425	2R	WR	NOTEST	0	0	0	0	1	1	no
XLOC_001231	XLOC_001231	gene:AT1G05717	AT1G05717	1:7814472-7815722	2R	WR	NOTEST	0.096911	0	#NAME?	0	1	1	no
XLOC_001232	XLOC_001232	SULTR1%3B3	AT1G22150	1:7817608-7821576	2R	WR	OK	0.228716	0.382928	-0.743514	0.83421	0.1441	0.630671	no
XLOC_001233	XLOC_001233	FLZ5	AT1G22160	1:7823065-7823971	2R	WR	OK	12.9152	16.8333	-0.382248	0.774101	0.1793	0.682172	no
XLOC_001234	XLOC_001234	gene:AT1G22170	AT1G22170	1:7826267-7830424	2R	WR	OK	10.767	14.5043	-0.429859	0.636372	0.26285	0.777181	no
XLOC_001235	XLOC_001235	gene:AT1G05727	AT1G05727	1:7826267-7830424	2R	WR	OK	2.37967	3.44934	-0.535557	0.140406	0.7929	0.992647	no
XLOC_001236	XLOC_001236	RAP2-13	AT1G22190	1:7835780-7837411	2R	WR	OK	52	76.6819	-0.560375	1.32774	0.02085	0.264831	no
XLOC_001237	XLOC_001237	TPPC	AT1G22210	1:7841431-7844056	2R	WR	NOTEST	0.0149193	0	#NAME?	0	1	1	no
XLOC_001238	XLOC_001238	gene:AT1G22220	AT1G22220	1:7846458-7847836	2R	WR	OK	22.9795	25.3556	-0.141955	0.303991	0.59295	0.962786	no
XLOC_001239	XLOC_001239	gene:AT1G22230	AT1G22230	1:7849775-7851164	2R	WR	OK	13.899	17.3944	-0.323642	0.698973	0.23345	0.746967	no
XLOC_001240	XLOC_001240	APUM8	AT1G22240	1:7852903-7855213	2R	WR	NOTEST	0.00840174	0.00770387	0.125104	0	1	1	no
XLOC_001241	XLOC_001241	gene:AT1G22250	AT1G22250	1:7858863-7865263	2R	WR	NOTEST	0.127446	0.169329	-0.40994	0	1	1	no
XLOC_001242	XLOC_001242	TRM112A	AT1G22270	1:7865434-7866176	2R	WR	OK	30.4912	30.2942	0.00935168	-0.020342	0.9697	0.998577	no
XLOC_001243	XLOC_001243	ZYP1B	AT1G22275	1:7867066-7872715	2R	WR	OK	0.641379	0.393004	0.706632	-0.945182	0.1029	0.550268	no
XLOC_001244	XLOC_001244	gene:AT1G05737	AT1G05737	1:7872849-7873056	2R	WR	NOTEST	0	0	0	0	1	1	no
XLOC_001245	XLOC_001245	PAPP2C	AT1G22280	1:7873866-7876018	2R	WR	OK	33.4048	21.1645	0.658408	-1.54365	0.0089	0.169365	no
XLOC_001246	XLOC_001246	gene:AT1G22330	AT1G22330	1:7886322-7889537	2R	WR	OK	5.98493	7.42794	-0.311627	0.648678	0.2683	0.783317	no
XLOC_001247	XLOC_001247	gene:AT1G22410	AT1G22410	1:7911842-7915004	2R	WR	OK	117.706	127.086	-0.110615	0.236439	0.67585	0.98333	no
XLOC_001248	XLOC_001248	gene:AT1G22430,gene:AT1G22440	AT1G22430,AT1G22440	1:7919076-7925097	2R	WR	OK	66.0782	77.7253	-0.23421	0.550156	0.3624	0.856169	no
XLOC_001249	XLOC_001249	COX6B-1	AT1G22450	1:7925120-7930657	2R	WR	OK	66.7362	62.7196	0.0895523	-0.203149	0.72255	0.987848	no
XLOC_001250	XLOC_001250	ATL15	AT1G22500	1:7949475-7952832	2R	WR	OK	32.6579	21.6744	0.591441	-0.973033	0.11975	0.586424	no
XLOC_001251	XLOC_001251	gene:AT1G05757	AT1G05757	1:7949475-7952832	2R	WR	OK	0.849004	1.20918	-0.510188	0.0754087	0.8668	0.998132	no
XLOC_001252	XLOC_001252	NPF5.10	AT1G22540	1:7963812-7966436	2R	WR	OK	7.39363	7.81424	-0.0798239	0.178076	0.7548	0.989699	no
XLOC_001253	XLOC_001253	AGL87	AT1G22590	1:7981721-7984334	2R	WR	OK	0.7256	0.841041	-0.213003	0.212889	0.71665	0.987848	no
XLOC_001254	XLOC_001254	gene:AT1G22610	AT1G22610	1:7994165-8002989	2R	WR	OK	13.0468	15.8051	-0.276698	0.480074	0.41845	0.887353	no
XLOC_001255	XLOC_001255	gene:AT1G22630	AT1G22630	1:8003222-8004304	2R	WR	OK	2.06193	3.69524	-0.841669	1.20321	0.038	0.354538	no
XLOC_001256	XLOC_001256	MYB3	AT1G22640	1:8006063-8007465	2R	WR	OK	35.1512	61.5159	-0.807385	1.83856	0.0016	0.0613372	no
XLOC_001257	XLOC_001257	gene:AT1G22660	AT1G22660	1:8017280-8023516	2R	WR	OK	8.29928	6.19814	0.421152	-0.864766	0.1343	0.611347	no
XLOC_001258	XLOC_001258	GASA9	AT1G22690	1:8027125-8030136	2R	WR	OK	0.962313	2.64393	-1.45811	0.605173	0.4744	0.914636	no
XLOC_001259	XLOC_001259	gene:AT1G05763	AT1G05763	1:8027125-8030136	2R	WR	OK	1.1832	1.239	-0.0664792	0.00904439	0.9509	0.998132	no
XLOC_001260	XLOC_001260	RABG3B,gene:AT1G22730,gene:AT1G22750	AT1G22740,AT1G22730,AT1G22750	1:8046072-8052950	2R	WR	OK	102.76	92.2938	0.154968	-0.317188	0.59085	0.962142	no
XLOC_001261	XLOC_001261	PAB3	AT1G22760	1:8055324-8059060	2R	WR	NOTEST	0.0376774	0.0293755	0.359089	0	1	1	no
XLOC_001262	XLOC_001262	GI,RPS18C,gene:AT1G22790	AT1G22770,AT1G22780,AT1G22790	1:8061750-8071672	2R	WR	OK	334.32	289.042	0.20995	-0.345088	0.55415	0.951651	no
XLOC_001263	XLOC_001263	gene:AT1G22800	AT1G22800	1:8071788-8075037	2R	WR	OK	19.5533	18.4229	0.0859147	-0.193873	0.74355	0.989699	no
XLOC_001264	XLOC_001264	PCMP-E24	AT1G22830	1:8075995-8079137	2R	WR	OK	2.95506	3.44671	-0.222035	0.441657	0.4423	0.901457	no
XLOC_001265	XLOC_001265	CYTC-1	AT1G22840	1:8079286-8082882	2R	WR	OK	154.98	141.654	0.129709	-0.268953	0.64405	0.975566	no
XLOC_001266	XLOC_001266	gene:AT1G05777	AT1G05777	1:8079286-8082882	2R	WR	NOTEST	0.367106	0.546718	-0.5746	0	1	1	no
XLOC_001267	XLOC_001267	VPS3,gene:AT1G22870	AT1G22860,AT1G22870	1:8083183-8094505	2R	WR	OK	15.5639	22.0059	-0.499691	1.10373	0.06155	0.445094	no
XLOC_001268	XLOC_001268	CEL5	AT1G22880	1:8095448-8097790	2R	WR	OK	7.46	9.55215	-0.356651	0.78043	0.17425	0.675975	no
XLOC_001269	XLOC_001269	SUN3,gene:AT1G22885	AT1G22882,AT1G22885	1:8098391-8102645	2R	WR	OK	49.5948	35.6298	0.477106	-0.806314	0.1729	0.674578	no
XLOC_001270	XLOC_001270	gene:AT1G22890	AT1G22890	1:8102727-8103588	2R	WR	OK	10.4951	7.34469	0.514946	-0.924172	0.09635	0.536851	no
XLOC_001271	XLOC_001271	gene:AT1G22910	AT1G22910	1:8104992-8108430	2R	WR	OK	20.4587	22.7872	-0.155507	0.350064	0.54345	0.946167	no
XLOC_001272	XLOC_001272	gene:AT1G22930	AT1G22930	1:8117285-8122151	2R	WR	OK	73.3424	68.9023	0.0900963	-0.197322	0.7354	0.989141	no
XLOC_001273	XLOC_001273	TH1	AT1G22940	1:8122338-8127286	2R	WR	OK	17.3282	15.1235	0.196332	-0.323041	0.57015	0.956913	no
XLOC_001274	XLOC_001274	HIPP22	AT1G22990	1:8139113-8140233	2R	WR	OK	30.18	21.5423	0.486424	-1.00426	0.089	0.521773	no
XLOC_001275	XLOC_001275	gene:AT1G23000	AT1G23000	1:8143226-8145174	2R	WR	OK	1.41886	1.17381	0.273537	-0.438006	0.4552	0.906022	no
XLOC_001276	XLOC_001276	LPR1	AT1G23010	1:8147117-8153796	2R	WR	OK	4.20149	5.47173	-0.381096	0.472061	0.42105	0.889295	no
XLOC_001277	XLOC_001277	PUB11	AT1G23030	1:8156503-8159185	2R	WR	OK	26.1777	27.7197	-0.0825718	0.188166	0.7456	0.989699	no
XLOC_001278	XLOC_001278	gene:AT1G23037	AT1G23037	1:8162413-8163149	2R	WR	NOTEST	0.0257631	0	#NAME?	0	1	1	no
XLOC_001279	XLOC_001279	gene:AT1G23040	AT1G23040	1:8164781-8166716	2R	WR	OK	10.1403	7.87567	0.364622	-0.669726	0.2475	0.763538	no
XLOC_001280	XLOC_001280	gene:AT1G23050	AT1G23050	1:8168442-8169267	2R	WR	OK	6.56099	5.06811	0.372466	-0.667846	0.25325	0.768371	no
XLOC_001281	XLOC_001281	gene:AT1G23100	AT1G23100	1:8195775-8198331	2R	WR	OK	11.674	12.3865	-0.0854671	0.135165	0.81415	0.995107	no
XLOC_001282	XLOC_001282	gene:AT1G05787	AT1G05787	1:8195775-8198331	2R	WR	NOTEST	0	0	0	0	1	1	no
XLOC_001283	XLOC_001283	gene:AT1G23120	AT1G23120	1:8198585-8199616	2R	WR	OK	15.6143	11.5242	0.438198	-0.896561	0.12225	0.589261	no
XLOC_001284	XLOC_001284	gene:AT1G23130	AT1G23130	1:8200320-8201246	2R	WR	OK	7.27627	9.29962	-0.353973	0.566252	0.3372	0.841036	no
XLOC_001285	XLOC_001285	RALFL2	AT1G23145	1:8203932-8204318	2R	WR	NOTEST	0	0	0	0	1	1	no
XLOC_001286	XLOC_001286	RALFL3	AT1G23147	1:8205871-8206243	2R	WR	NOTEST	0	0	0	0	1	1	no
XLOC_001287	XLOC_001287	gene:AT1G23150	AT1G23150	1:8206548-8207618	2R	WR	OK	79.7412	75.6701	0.0756026	-0.166159	0.76695	0.991337	no
XLOC_001288	XLOC_001288	gene:AT1G23160	AT1G23160	1:8209225-8211486	2R	WR	OK	0.614248	1.08797	-0.824749	1.12966	0.05365	0.418959	no
XLOC_001289	XLOC_001289	gene:AT1G23170,gene:AT1G23180	AT1G23170,AT1G23180	1:8212555-8219641	2R	WR	OK	5.86144	5.92515	-0.0155978	0.031312	0.9548	0.998132	no
XLOC_001290	XLOC_001290	PGM3	AT1G23190	1:8219807-8224547	2R	WR	OK	70.4771	80.3077	-0.188385	0.425527	0.4453	0.903474	no
XLOC_001291	XLOC_001291	PME6	AT1G23200	1:8227132-8229661	2R	WR	OK	1.96219	1.24105	0.6609	-1.00007	0.07925	0.498214	no
XLOC_001292	XLOC_001292	gene:AT1G23201	AT1G23201	1:8230046-8230978	2R	WR	OK	0.207889	0.292466	-0.49246	0.38745	0.5145	0.932068	no
XLOC_001293	XLOC_001293	AtGH9B6	AT1G23210	1:8240144-8242261	2R	WR	OK	0.462714	0.250392	0.885932	-0.854574	0.1456	0.634387	no
XLOC_001294	XLOC_001294	gene:AT1G23220	AT1G23220	1:8242368-8244403	2R	WR	OK	32.4649	31.7976	0.0299659	-0.0663824	0.9064	0.998132	no
XLOC_001295	XLOC_001295	MED23	AT1G23230	1:8244417-8251937	2R	WR	OK	8.2374	11.3702	-0.464991	1.03788	0.07405	0.48381	no
XLOC_001296	XLOC_001296	RPL27AB	AT1G23290	1:8262924-8266048	2R	WR	NOTEST	0.0279241	0.0876308	-1.64993	0	1	1	no
XLOC_001297	XLOC_001297	gene:AT1G05807	AT1G05807	1:8304659-8304901	2R	WR	NOTEST	0	0	0	0	1	1	no
XLOC_001298	XLOC_001298	RPS27AA	AT1G23410	1:8311983-8315876	2R	WR	OK	36.0295	47.7847	-0.407368	0.766693	0.19305	0.701858	no
XLOC_001299	XLOC_001299	INO	AT1G23420	1:8317296-8319491	2R	WR	NOTEST	0	0	0	0	1	1	no
XLOC_001300	XLOC_001300	gene:AT1G23440,gene:AT1G23450,gene:AT1G23460	AT1G23440,AT1G23450,AT1G23460	1:8321610-8329803	2R	WR	OK	122.043	92.7055	0.396661	-0.865754	0.1334	0.610179	no
XLOC_001301	XLOC_001301	gene:AT1G23465	AT1G23465	1:8329923-8332299	2R	WR	OK	2.35045	2.31108	0.0243751	-0.0404864	0.94365	0.998132	no
XLOC_001302	XLOC_001302	CSLA3	AT1G23480	1:8332861-8336414	2R	WR	OK	12.4615	12.1479	0.0367645	-0.0801178	0.8916	0.998132	no
XLOC_001303	XLOC_001303	ARF2-A	AT1G23490	1:8336592-8338827	2R	WR	OK	212.274	215.72	-0.0232283	0.0528304	0.9287	0.998132	no
XLOC_001304	XLOC_001304	gene:AT1G23500	AT1G23500	1:8339667-8341072	2R	WR	NOTEST	0.0563013	0.0102229	2.46137	0	1	1	no
XLOC_001305	XLOC_001305	gene:AT1G23530	AT1G23530	1:8345594-8346733	2R	WR	OK	7.869	8.71513	-0.147342	0.302102	0.60105	0.965253	no
XLOC_001306	XLOC_001306	SRO2	AT1G23550	1:8350727-8354619	2R	WR	OK	3.25259	2.84141	0.194983	-0.181167	0.75605	0.989699	no
XLOC_001307	XLOC_001307	gene:AT1G05823	AT1G05823	1:8363894-8364276	2R	WR	NOTEST	0	0	0	0	1	1	no
XLOC_001308	XLOC_001308	gene:AT1G23710	AT1G23710	1:8385187-8386522	2R	WR	OK	21.2938	19.7546	0.108251	-0.240936	0.66705	0.981615	no
XLOC_001309	XLOC_001309	gene:AT1G23720	AT1G23720	1:8388296-8391681	2R	WR	OK	16.3337	11.3276	0.528013	-1.16746	0.04675	0.392644	no
XLOC_001310	XLOC_001310	BCA3	AT1G23730	1:8395465-8399836	2R	WR	OK	0.33557	0.155971	1.10533	-0.503589	0.46335	0.909182	no
XLOC_001311	XLOC_001311	gene:AT1G23750	AT1G23750	1:8400055-8401550	2R	WR	OK	28.035	26.6599	0.0725577	-0.160077	0.7942	0.992841	no
XLOC_001312	XLOC_001312	PGL1	AT1G13700	1:8401807-8404301	2R	WR	OK	11.1531	8.77053	0.346714	-0.769712	0.18155	0.685412	no
XLOC_001313	XLOC_001313	gene:AT1G23790	AT1G23790	1:8409944-8414886	2R	WR	OK	1.72605	1.48079	0.221106	-0.116066	0.8572	0.998132	no
XLOC_001314	XLOC_001314	gene:AT1G23810	AT1G23810	1:8417494-8418566	2R	WR	NOTEST	0	0	0	0	1	1	no
XLOC_001315	XLOC_001315	SPDSYN1	AT1G23820	1:8420263-8425385	2R	WR	OK	162.688	177.97	-0.129526	0.260879	0.6574	0.980807	no
XLOC_001316	XLOC_001316	TPS9,gene:AT1G23880	AT1G23870,AT1G23880	1:8432142-8440866	2R	WR	OK	98.527	81.3728	0.275972	-0.51217	0.38395	0.866935	no
XLOC_001317	XLOC_001317	GAMMA-ADR	AT1G23900	1:8441072-8447681	2R	WR	OK	23.8406	23.0749	0.0470926	-0.111419	0.84765	0.998132	no
XLOC_001318	XLOC_001318	gene:AT1G23915	AT1G23915	1:8457658-8458946	2R	WR	NOTEST	0	0	0	0	1	1	no
XLOC_001319	XLOC_001319	gene:AT1G23935	AT1G23935	1:8461756-8471417	2R	WR	OK	2.34805	3.2312	-0.46061	0.538852	0.3953	0.874521	no
XLOC_001320	XLOC_001320	gene:AT1G23985	AT1G23985	1:8484583-8487558	2R	WR	OK	7.70516	9.60225	-0.317549	0.395881	0.4991	0.925754	no
XLOC_001321	XLOC_001321	PBL28	AT1G24030	1:8503216-8506837	2R	WR	OK	4.63343	7.18325	-0.632556	0.807528	0.1803	0.684117	no
XLOC_001322	XLOC_001322	gene:AT1G24050	AT1G24050	1:8506967-8508909	2R	WR	OK	118.747	145.873	-0.296818	0.701049	0.2134	0.724819	no
XLOC_001323	XLOC_001323	gene:AT1G24068	AT1G24068	1:8515505-8515971	2R	WR	NOTEST	0	0	0	0	1	1	no
XLOC_001324	XLOC_001324	gene:AT1G24090,gene:AT1G24095	AT1G24090,AT1G24095	1:8520442-8524929	2R	WR	OK	11.3403	12.3813	-0.126705	0.23552	0.6795	0.983617	no
XLOC_001325	XLOC_001325	PER6	AT1G24110	1:8527713-8529018	2R	WR	NOTEST	0	0	0	0	1	1	no
XLOC_001326	XLOC_001326	gene:AT1G24145	AT1G24145	1:8540837-8542053	2R	WR	OK	0.0347734	0.3113	-3.16225	1.80899	0.031	0.322409	no
XLOC_001327	XLOC_001327	gene:AT1G24147	AT1G24147	1:8542211-8543545	2R	WR	NOTEST	0.0896207	0.254616	-1.50642	0	1	1	no
XLOC_001328	XLOC_001328	gene:AT1G24148	AT1G24148	1:8544247-8545590	2R	WR	OK	0.270715	0.387313	-0.516726	0.44477	0.42765	0.894164	no
XLOC_001329	XLOC_001329	ATFH4	AT1G24150	1:8549190-8552086	2R	WR	OK	6.46663	5.95785	0.118221	-0.262358	0.64915	0.977554	no
XLOC_001330	XLOC_001330	gene:AT1G24159	AT1G24159	1:8552774-8556750	2R	WR	NOTEST	0	0	0	0	1	1	no
XLOC_001331	XLOC_001331	gene:AT1G24240	AT1G24240	1:8586334-8588180	2R	WR	OK	18.4847	13.9191	0.40927	-0.840866	0.14505	0.633297	no
XLOC_001332	XLOC_001332	gene:AT1G24256	AT1G24256	1:8592077-8592989	2R	WR	NOTEST	0	0	0	0	1	1	no
XLOC_001333	XLOC_001333	gene:AT1G05863	AT1G05863	1:8598623-8598990	2R	WR	NOTEST	0	0	0	0	1	1	no
XLOC_001334	XLOC_001334	gene:AT1G24265	AT1G24265	1:8600390-8603913	2R	WR	OK	4.28719	3.76107	0.188891	-0.333531	0.56005	0.953642	no
XLOC_001335	XLOC_001335	G6PD3	AT1G24280	1:8609337-8620664	2R	WR	OK	14.2941	12.6227	0.179397	-0.171781	0.74045	0.989141	no
XLOC_001336	XLOC_001336	gene:AT1G05873	AT1G05873	1:8609337-8620664	2R	WR	OK	1.16195	1.13489	0.0339875	-0.00738447	0.98555	0.998657	no
XLOC_001337	XLOC_001337	NUP54	AT1G24310	1:8624013-8631027	2R	WR	OK	11.2714	13.6858	-0.280011	0.437639	0.44735	0.90403	no
XLOC_001338	XLOC_001338	PUB6	AT1G24330	1:8631205-8635055	2R	WR	OK	0.84386	1.13138	-0.423003	0.700274	0.2237	0.73595	no
XLOC_001339	XLOC_001339	EMB260	AT1G24340	1:8635186-8644377	2R	WR	OK	8.33214	9.85155	-0.241665	0.131223	0.81875	0.995601	no
XLOC_001340	XLOC_001340	gene:AT1G24360	AT1G24360	1:8635186-8644377	2R	WR	OK	159.338	176.733	-0.149479	0.300404	0.5933	0.963132	no
XLOC_001341	XLOC_001341	gene:AT1G24380	AT1G24380	1:8646055-8647674	2R	WR	NOTEST	0	0.0173794	#VALUE!	0	1	1	no
XLOC_001342	XLOC_001342	gene:AT1G24390	AT1G24390	1:8648098-8648995	2R	WR	NOTEST	0	0	0	0	1	1	no
XLOC_001343	XLOC_001343	gene:AT1G05887	AT1G05887	1:8649779-8650056	2R	WR	NOTEST	0	0	0	0	1	1	no
XLOC_001344	XLOC_001344	gene:AT1G05897	AT1G05897	1:8650621-8650899	2R	WR	NOTEST	0	0	0	0	1	1	no
XLOC_001345	XLOC_001345	gene:AT1G24405	AT1G24405	1:8654944-8655662	2R	WR	OK	4.64606	5.03039	-0.114662	0.190849	0.74135	0.989141	no
XLOC_001346	XLOC_001346	gene:AT1G24420	AT1G24420	1:8656020-8657997	2R	WR	OK	4.23143	3.33067	0.345331	-0.605501	0.27985	0.795202	no
XLOC_001347	XLOC_001347	gene:AT1G05903	AT1G05903	1:8659677-8660351	2R	WR	NOTEST	0	0	0	0	1	1	no
XLOC_001348	XLOC_001348	gene:AT1G24440	AT1G24440	1:8661837-8664007	2R	WR	OK	30.437	30.2367	0.00952728	-0.0215319	0.9715	0.998577	no
XLOC_001349	XLOC_001349	NFD2	AT1G24450	1:8664096-8665569	2R	WR	OK	11.7204	6.94494	0.754987	-1.50334	0.01095	0.187741	no
XLOC_001350	XLOC_001350	gene:AT1G24460	AT1G24460	1:8665873-8672651	2R	WR	OK	13.4437	17.9893	-0.420215	0.982006	0.0952	0.534532	no
XLOC_001351	XLOC_001351	KCR2	AT1G24470	1:8673913-8677228	2R	WR	NOTEST	0.0734814	0.0207926	1.82131	0	1	1	no
XLOC_001352	XLOC_001352	gene:AT1G24485	AT1G24485	1:8678857-8681894	2R	WR	OK	0.367346	0.10577	1.79621	-1.43335	0.23425	0.74715	no
XLOC_001353	XLOC_001353	ALB4	AT1G24490	1:8682194-8688247	2R	WR	OK	9.93552	10.2883	-0.0503431	0.018058	0.9778	0.998577	no
XLOC_001354	XLOC_001354	BCP1	AT1G24520	1:8688562-8689268	2R	WR	NOTEST	0.15664	0.177837	-0.183106	0	1	1	no
XLOC_001355	XLOC_001355	gene:AT1G24530	AT1G24530	1:8692629-8694705	2R	WR	OK	22.2495	15.3871	0.532055	-1.21974	0.0344	0.336871	no
XLOC_001356	XLOC_001356	CYP86C1	AT1G24540	1:8699649-8705879	2R	WR	NOTEST	0.0112851	0.0101834	0.148204	0	1	1	no
XLOC_001357	XLOC_001357	gene:AT1G24560	AT1G24560	1:8699649-8705879	2R	WR	OK	34.0416	29.4584	0.208621	-0.498718	0.3928	0.873201	no
XLOC_001358	XLOC_001358	gene:AT1G24570	AT1G24570	1:8706799-8709782	2R	WR	OK	0.302843	0.302091	0.00358733	-0.00361153	0.99525	0.998864	no
XLOC_001359	XLOC_001359	gene:AT1G24580	AT1G24580	1:8709940-8710824	2R	WR	OK	0.499189	0.6032	-0.273049	0.276294	0.6416	0.974458	no
XLOC_001360	XLOC_001360	gene:AT1G24600	AT1G24600	1:8720308-8722825	2R	WR	OK	12.0405	8.85001	0.444148	-0.222164	0.73215	0.989141	no
XLOC_001361	XLOC_001361	TMK2	AT1G24650	1:8734569-8737315	2R	WR	NOTEST	0	0.0145919	#VALUE!	0	1	1	no
XLOC_001362	XLOC_001362	gene:AT1G24660	AT1G24660	1:8740204-8740469	2R	WR	NOTEST	0	0	0	0	1	1	no
XLOC_001363	XLOC_001363	THO2	AT1G24706	1:8741835-8755604	2R	WR	OK	10.3917	11.0494	-0.0885428	0.203083	0.7295	0.989141	no
XLOC_001364	XLOC_001364	gene:AT1G24735	AT1G24735	1:8757863-8763469	2R	WR	OK	4.14769	5.47618	-0.400861	0.299034	0.61445	0.968558	no
XLOC_001365	XLOC_001365	LPXC5,gene:AT1G24800	AT1G24793,AT1G24800	1:8767561-8773535	2R	WR	OK	0.419898	0.297566	0.496829	-0.475653	0.3853	0.86822	no
XLOC_001366	XLOC_001366	gene:AT1G24880	AT1G24880	1:8774996-8778072	2R	WR	OK	1.26134	1.23793	0.0270349	-0.0313744	0.95105	0.998132	no
XLOC_001367	XLOC_001367	gene:AT1G24851	AT1G24851	1:8778279-8780257	2R	WR	NOTEST	0.0157521	0.0769697	-2.28875	0	1	1	no
XLOC_001368	XLOC_001368	gene:AT1G24881	AT1G24881	1:8784035-8785634	2R	WR	NOTEST	0	0	0	0	1	1	no
XLOC_001369	XLOC_001369	gene:AT1G25025	AT1G25025	1:8800807-8801584	2R	WR	NOTEST	0	0	0	0	1	1	no
XLOC_001370	XLOC_001370	LPXC5	AT1G24793	1:8804488-8806361	2R	WR	NOTEST	0	0	0	0	1	1	no
XLOC_001371	XLOC_001371	gene:AT1G25055	AT1G25055	1:8806606-8808156	2R	WR	NOTEST	0	0	0	0	1	1	no
XLOC_001372	XLOC_001372	gene:AT1G25112	AT1G25112	1:8811732-8815962	2R	WR	NOTEST	0.0108588	0	#NAME?	0	1	1	no
XLOC_001373	XLOC_001373	gene:AT1G25141	AT1G25141	1:8817677-8818395	2R	WR	OK	10.2732	16.4003	-0.674837	1.27429	0.02525	0.288769	no
XLOC_001374	XLOC_001374	LPXC5	AT1G24793	1:8818866-8820736	2R	WR	NOTEST	0	0	0	0	1	1	no
XLOC_001375	XLOC_001375	gene:AT1G25150	AT1G25150	1:8821007-8824821	2R	WR	NOTEST	0.0574709	0.0587854	-0.0326273	0	1	1	no
XLOC_001376	XLOC_001376	gene:AT1G25180	AT1G25180	1:8826982-8831390	2R	WR	OK	17.5181	21.643	-0.305055	0.718426	0.21205	0.722844	no
XLOC_001377	XLOC_001377	LPXC5	AT1G24793	1:8833244-8835235	2R	WR	NOTEST	0	0	0	0	1	1	no
XLOC_001378	XLOC_001378	gene:AT1G25211	AT1G25211	1:8835385-8839609	2R	WR	OK	0.196415	0.408111	-1.05506	0.294987	0.67805	0.98355	no
XLOC_001379	XLOC_001379	gene:AT1G05933	AT1G05933	1:8835385-8839609	2R	WR	OK	0.34368	0.51509	-0.583761	0.141695	0.76245	0.990108	no
XLOC_001380	XLOC_001380	gene:AT1G05937	AT1G05937	1:8843773-8844366	2R	WR	NOTEST	0.109955	0.0726711	0.597459	0	1	1	no
XLOC_001381	XLOC_001381	gene:AT1G25240	AT1G25240	1:8845141-8846726	2R	WR	NOTEST	0.0492986	0.0611433	-0.310648	0	1	1	no
XLOC_001382	XLOC_001382	AtIDD16	AT1G25250	1:8849005-8851790	2R	WR	OK	0.446419	0.575952	-0.36755	0.501088	0.3896	0.870388	no
XLOC_001383	XLOC_001383	gene:AT1G05953	AT1G05953	1:8852647-8853171	2R	WR	NOTEST	0.0994101	0	#NAME?	0	1	1	no
XLOC_001384	XLOC_001384	gene:AT1G25270	AT1G25270	1:8857725-8859909	2R	WR	NOTEST	0	0	0	0	1	1	no
XLOC_001385	XLOC_001385	gene:AT1G25275	AT1G25275	1:8860526-8861522	2R	WR	OK	69.5108	32.318	1.1049	-2.05937	0.0012	0.0508988	no
XLOC_001386	XLOC_001386	gene:AT1G25277	AT1G25277	1:8861733-8862797	2R	WR	OK	0.615399	0.318563	0.949941	-0.79762	0.3762	0.862269	no
XLOC_001387	XLOC_001387	TULP10	AT1G25280	1:8863767-8866894	2R	WR	OK	28.9563	33.4084	-0.206332	0.474768	0.4119	0.883069	no
XLOC_001388	XLOC_001388	RBL10	AT1G25290	1:8867023-8869289	2R	WR	OK	5.45045	3.4971	0.640218	-1.20259	0.05145	0.41128	no
XLOC_001389	XLOC_001389	gene:AT1G25300	AT1G25300	1:8871567-8872386	2R	WR	NOTEST	0	0	0	0	1	1	no
XLOC_001390	XLOC_001390	gene:AT1G05957	AT1G05957	1:8876311-8876558	2R	WR	NOTEST	0	0	0	0	1	1	no
XLOC_001391	XLOC_001391	gene:AT1G25320	AT1G25320	1:8877789-8882100	2R	WR	OK	11.8999	14.417	-0.276823	0.613742	0.27915	0.794782	no
XLOC_001392	XLOC_001392	MYB116	AT1G25340	1:8885019-8886777	2R	WR	NOTEST	0	0	0	0	1	1	no
XLOC_001393	XLOC_001393	PCMP-H74	AT1G25360	1:8894379-8897124	2R	WR	OK	1.00117	1.91767	-0.93767	1.48783	0.0131	0.205886	no
XLOC_001394	XLOC_001394	NDT2	AT1G25380	1:8900037-8909334	2R	WR	OK	12.2861	11.7149	0.0686855	-0.0904842	0.8756	0.998132	no
XLOC_001395	XLOC_001395	gene:AT1G25420	AT1G25420	1:8915914-8918267	2R	WR	OK	30.6327	23.8128	0.363338	-0.84024	0.149	0.639525	no
XLOC_001396	XLOC_001396	gene:AT1G25422	AT1G25422	1:8918788-8919892	2R	WR	OK	4.25761	3.08297	0.465726	-0.730668	0.19385	0.702711	no
XLOC_001397	XLOC_001397	CLE43	AT1G25425	1:8922415-8923879	2R	WR	OK	0.28371	0.513899	-0.857069	0.989139	0.103	0.550384	no
XLOC_001398	XLOC_001398	gene:AT1G05967	AT1G05967	1:8941001-8941202	2R	WR	NOTEST	0	0	0	0	1	1	no
XLOC_001399	XLOC_001399	gene:AT1G25460	AT1G25460	1:8942712-8946628	2R	WR	OK	3.48294	2.2615	0.623028	-0.393471	0.48605	0.920957	no
XLOC_001400	XLOC_001400	ALMT4	AT1G25480	1:8948231-8951031	2R	WR	OK	10.4924	9.58763	0.130095	-0.287016	0.61165	0.967854	no
XLOC_001401	XLOC_001401	PP2AA1	AT1G25490	1:8951161-8958132	2R	WR	OK	101.116	105.177	-0.0568115	0.119592	0.83565	0.997101	no
XLOC_001402	XLOC_001402	gene:AT1G25520	AT1G25520	1:8962086-8967562	2R	WR	OK	42.5135	39.3466	0.111684	-0.154614	0.79025	0.992647	no
XLOC_001403	XLOC_001403	HHO3	AT1G25550	1:8976325-8978305	2R	WR	OK	48.1153	31.8792	0.59388	-1.34384	0.0213	0.267491	no
XLOC_001404	XLOC_001404	gene:AT1G26090	AT1G26090	1:9020379-9027955	2R	WR	OK	5.11002	4.69003	0.123732	-0.0412358	0.9528	0.998132	no
XLOC_001405	XLOC_001405	gene:AT1G05977	AT1G05977	1:9020379-9027955	2R	WR	OK	1.51622	1.47135	0.0433356	-0.00325501	0.97485	0.998577	no
XLOC_001406	XLOC_001406	gene:AT1G26130	AT1G26130	1:9033015-9047049	2R	WR	OK	3.50232	4.03177	-0.203103	0.186777	0.74875	0.989699	no
XLOC_001407	XLOC_001407	gene:AT1G26180	AT1G26180	1:9047271-9056941	2R	WR	OK	9.18364	9.17833	0.000834823	-0.000997803	0.9986	0.999573	no
XLOC_001408	XLOC_001408	ATSOFL1	AT1G26210	1:9065954-9075350	2R	WR	OK	1.24243	1.66845	-0.42534	0.291101	0.62385	0.971297	no
XLOC_001409	XLOC_001409	gene:AT1G05987	AT1G05987	1:9065954-9075350	2R	WR	NOTEST	0.0480154	0	#NAME?	0	1	1	no
XLOC_001410	XLOC_001410	gene:AT1G26220	AT1G26220	1:9065954-9075350	2R	WR	OK	4.35526	4.21922	0.0457812	-0.0326015	0.95705	0.998132	no
XLOC_001411	XLOC_001411	gene:AT1G26225	AT1G26225	1:9065954-9075350	2R	WR	OK	4.44437	1.64009	1.4382	-0.414741	0.5188	0.934747	no
XLOC_001412	XLOC_001412	gene:AT1G26250	AT1G26250	1:9083763-9085919	2R	WR	OK	1.488	1.8566	-0.319291	0.119502	0.888	0.998132	no
XLOC_001413	XLOC_001413	BHLH76	AT1G26260	1:9086803-9089380	2R	WR	OK	4.36772	4.73059	-0.115142	0.217209	0.71025	0.987603	no
XLOC_001414	XLOC_001414	gene:AT1G26290	AT1G26290	1:9095767-9099766	2R	WR	OK	0.859777	0.628902	0.451126	-0.175724	0.8366	0.997564	no
XLOC_001415	XLOC_001415	gene:AT1G26320	AT1G26320	1:9105037-9107231	2R	WR	NOTEST	0	0	0	0	1	1	no
XLOC_001416	XLOC_001416	gene:AT1G26330	AT1G26330	1:9107518-9113747	2R	WR	OK	0.913877	1.27484	-0.480241	0.833227	0.1434	0.629214	no
XLOC_001417	XLOC_001417	CB5-A	AT1G26340	1:9113863-9114977	2R	WR	OK	26.52	25.7371	0.0432334	-0.0903106	0.87385	0.998132	no
XLOC_001418	XLOC_001418	gene:AT1G26430	AT1G26430	1:9143809-9143883	2R	WR	NOTEST	0	0	0	0	1	1	no
XLOC_001419	XLOC_001419	gene:AT1G26460	AT1G26460	1:9151627-9154762	2R	WR	OK	26.5548	41.6017	-0.647671	1.52396	0.0096	0.176331	no
XLOC_001420	XLOC_001420	gene:AT1G26470	AT1G26470	1:9155090-9158093	2R	WR	OK	103.616	146.683	-0.501452	1.16985	0.04725	0.394335	no
XLOC_001421	XLOC_001421	gene:AT1G26490	AT1G26490	1:9158182-9158255	2R	WR	NOTEST	0	0	0	0	1	1	no
XLOC_001422	XLOC_001422	gene:AT1G26500	AT1G26500	1:9158379-9161044	2R	WR	OK	0.402499	0.257254	0.64579	-0.438318	0.4622	0.908458	no
XLOC_001423	XLOC_001423	gene:AT1G26530	AT1G26530	1:9163210-9170953	2R	WR	OK	2.67382	2.98702	-0.159805	0.132685	0.81855	0.995601	no
XLOC_001424	XLOC_001424	gene:AT1G26550	AT1G26550	1:9171117-9173033	2R	WR	OK	111.47	76.4293	0.544462	-1.22804	0.0319	0.326539	no
XLOC_001425	XLOC_001425	gene:AT1G26558	AT1G26558	1:9175610-9177598	2R	WR	NOTEST	0.124591	0.072378	0.783575	0	1	1	no
XLOC_001426	XLOC_001426	BGLU40	AT1G26560	1:9178211-9181967	2R	WR	OK	0.917289	0.500315	0.874538	-1.19956	0.0382	0.355145	no
XLOC_001427	XLOC_001427	UGD1	AT1G26570	1:9182007-9184393	2R	WR	OK	1.08224	1.02153	0.0832903	-0.152163	0.82175	0.995984	no
XLOC_001428	XLOC_001428	gene:AT1G26580	AT1G26580	1:9184566-9187578	2R	WR	OK	71.0255	82.2338	-0.211394	0.453116	0.4312	0.896143	no
XLOC_001429	XLOC_001429	gene:AT1G26590	AT1G26590	1:9188944-9190896	2R	WR	OK	1.44816	2.98088	-1.04152	1.50346	0.0122	0.198231	no
XLOC_001430	XLOC_001430	CLE9	AT1G26600	1:9191502-9192590	2R	WR	NOTEST	0.022713	0.0116031	0.969012	0	1	1	no
XLOC_001431	XLOC_001431	gene:AT1G26610	AT1G26610	1:9193326-9195382	2R	WR	OK	0.645235	0.73737	-0.192563	0.267278	0.6394	0.974458	no
XLOC_001432	XLOC_001432	ELF5A-2	AT1G26630	1:9205799-9209902	2R	WR	OK	518.134	433.472	0.257385	-0.514613	0.3659	0.857529	no
XLOC_001433	XLOC_001433	gene:AT1G26650,gene:AT1G26660,gene:AT1G26665	AT1G26650,AT1G26660,AT1G26665	1:9210050-9215581	2R	WR	OK	92.7971	101.184	-0.124835	0.274121	0.63275	0.973104	no
XLOC_001434	XLOC_001434	VTI12	AT1G26670	1:9215769-9218010	2R	WR	OK	110.642	77.4648	0.514286	-1.15852	0.0384	0.3556	no
XLOC_001435	XLOC_001435	gene:AT1G26680	AT1G26680	1:9219459-9223795	2R	WR	OK	1.99536	2.69015	-0.431039	0.849928	0.1511	0.643874	no
XLOC_001436	XLOC_001436	MLO14	AT1G26700	1:9227340-9233206	2R	WR	OK	7.33442	9.45934	-0.367056	0.763634	0.1838	0.688248	no
XLOC_001437	XLOC_001437	PHO1-H7	AT1G26730	1:9241035-9244918	2R	WR	OK	0.984937	1.48044	-0.587922	1.0003	0.08865	0.521175	no
XLOC_001438	XLOC_001438	gene:AT1G26750	AT1G26750	1:9246805-9249943	2R	WR	OK	18.1259	16.7036	0.117891	-0.19988	0.7314	0.989141	no
XLOC_001439	XLOC_001439	gene:AT1G26762	AT1G26762	1:9253598-9254167	2R	WR	OK	0.0653303	0.364863	-2.48153	1.1609	0.101	0.544927	no
XLOC_001440	XLOC_001440	gene:AT1G06023	AT1G06023	1:9257085-9257400	2R	WR	NOTEST	0	0	0	0	1	1	no
XLOC_001441	XLOC_001441	ATEXPA10	AT1G26770	1:9259431-9261313	2R	WR	OK	2.87319	1.04122	1.46438	-1.53227	0.0057	0.132309	no
XLOC_001442	XLOC_001442	gene:AT1G26773	AT1G26773	1:9264403-9264580	2R	WR	NOTEST	0	0	0	0	1	1	no
XLOC_001443	XLOC_001443	MYB117	AT1G26780	1:9270951-9272713	2R	WR	NOTEST	0.00683513	0.010381	-0.60291	0	1	1	no
XLOC_001444	XLOC_001444	gene:AT1G26795	AT1G26795	1:9276380-9276954	2R	WR	NOTEST	0	0	0	0	1	1	no
XLOC_001445	XLOC_001445	gene:AT1G26796	AT1G26796	1:9278952-9279482	2R	WR	NOTEST	0	0	0	0	1	1	no
XLOC_001446	XLOC_001446	gene:AT1G26797	AT1G26797	1:9280954-9281560	2R	WR	NOTEST	0	0	0	0	1	1	no
XLOC_001447	XLOC_001447	gene:AT1G26798	AT1G26798	1:9281790-9282341	2R	WR	NOTEST	0	0	0	0	1	1	no
XLOC_001448	XLOC_001448	gene:AT1G26799	AT1G26799	1:9283872-9284438	2R	WR	NOTEST	0	0	0	0	1	1	no
XLOC_001449	XLOC_001449	gene:AT1G06027	AT1G06027	1:9291722-9292147	2R	WR	NOTEST	0	0	0	0	1	1	no
XLOC_001450	XLOC_001450	CUL3A	AT1G26830	1:9295564-9298629	2R	WR	OK	25.2033	26.0908	-0.0499269	0.1194	0.8384	0.998113	no
XLOC_001451	XLOC_001451	ORC6	AT1G26840	1:9298669-9300800	2R	WR	OK	10.0067	18.5974	-0.89413	1.91992	0.0015	0.0587839	no
XLOC_001452	XLOC_001452	FEZ	AT1G26870	1:9312935-9315122	2R	WR	OK	0.471012	0.669699	-0.507747	0.612225	0.26865	0.783365	no
XLOC_001453	XLOC_001453	gene:AT1G26890	AT1G26890	1:9315304-9321512	2R	WR	OK	1.56324	1.62068	-0.0520652	0.0137297	0.9633	0.998429	no
XLOC_001454	XLOC_001454	RPL10B	AT1G26910	1:9321649-9323028	2R	WR	OK	23.0851	23.7771	-0.042608	0.0908095	0.8758	0.998132	no
XLOC_001455	XLOC_001455	-	-	1:9323180-9324369	2R	WR	OK	1.49252	1.62939	-0.126575	0.139577	0.80835	0.993875	no
XLOC_001456	XLOC_001456	gene:AT1G06037	AT1G06037	1:9325014-9325259	2R	WR	NOTEST	0	0	0	0	1	1	no
XLOC_001457	XLOC_001457	gene:AT1G26920	AT1G26920	1:9329492-9330612	2R	WR	OK	13.5905	19.6108	-0.529049	1.16049	0.042	0.373858	no
XLOC_001458	XLOC_001458	CYP23	AT1G26940	1:9343111-9345323	2R	WR	OK	24.6136	22.2499	0.145657	-0.321482	0.57385	0.957686	no
XLOC_001459	XLOC_001459	PRE6	AT1G26945	1:9351159-9352833	2R	WR	OK	4.80499	5.06245	-0.0753021	0.134809	0.81575	0.995107	no
XLOC_001460	XLOC_001460	ATHB-23	AT1G26960	1:9355826-9357502	2R	WR	OK	9.09475	9.26965	-0.0274815	0.0576975	0.92045	0.998132	no
XLOC_001461	XLOC_001461	PBL4	AT1G26970	1:9359324-9361938	2R	WR	OK	3.43636	4.26946	-0.313174	0.601026	0.30215	0.815172	no
XLOC_001462	XLOC_001462	MIR395B	AT1G26975	1:9364470-9364570	2R	WR	NOTEST	0	0	0	0	1	1	no
XLOC_001463	XLOC_001463	gene:AT1G26976	AT1G26976	1:9364748-9365610	2R	WR	NOTEST	0	0	0	0	1	1	no
XLOC_001464	XLOC_001464	MIR395C	AT1G26985	1:9367079-9367179	2R	WR	NOTEST	0	0	0	0	1	1	no
XLOC_001465	XLOC_001465	gene:AT1G27000	AT1G27000	1:9373884-9377491	2R	WR	OK	153.245	137.591	0.15545	-0.361027	0.53475	0.941922	no
XLOC_001466	XLOC_001466	gene:AT1G27020	AT1G27020	1:9378403-9380790	2R	WR	OK	16.8421	11.7348	0.521276	-1.08649	0.06185	0.445434	no
XLOC_001467	XLOC_001467	gene:AT1G27030	AT1G27030	1:9381526-9384060	2R	WR	OK	133.825	190.252	-0.507561	1.16273	0.0428	0.376537	no
XLOC_001468	XLOC_001468	gene:AT1G27045	AT1G27045	1:9391608-9393188	2R	WR	NOTEST	0.024245	0.0278579	-0.200399	0	1	1	no
XLOC_001469	XLOC_001469	ATHB54,gene:AT1G27060	AT1G27050,AT1G27060	1:9393652-9399500	2R	WR	OK	9.77192	9.14143	0.0962213	-0.121722	0.8356	0.997101	no
XLOC_001470	XLOC_001470	NPF2.12	AT1G27080	1:9400325-9406369	2R	WR	NOTEST	0.0212708	0.0390752	-0.877377	0	1	1	no
XLOC_001471	XLOC_001471	GALT4	AT1G27120	1:9421008-9424084	2R	WR	OK	2.97673	3.87276	-0.379633	0.731531	0.2068	0.717038	no
XLOC_001472	XLOC_001472	GSTU13	AT1G27130	1:9425279-9426897	2R	WR	OK	69.0092	67.8841	0.0237139	-0.0555576	0.92185	0.998132	no
XLOC_001473	XLOC_001473	ESFL3	AT1G27135	1:9427163-9427529	2R	WR	NOTEST	0	0.129009	#VALUE!	0	1	1	no
XLOC_001474	XLOC_001474	GSTU14	AT1G27140	1:9427803-9428914	2R	WR	OK	5.18919	6.79872	-0.389754	0.697073	0.2226	0.735244	no
XLOC_001475	XLOC_001475	gene:AT1G27150	AT1G27150	1:9429007-9432310	2R	WR	OK	40.6679	37.5846	0.113751	-0.268562	0.64145	0.974458	no
XLOC_001476	XLOC_001476	gene:AT1G27160	AT1G27160	1:9432417-9433190	2R	WR	OK	0.441056	0.142743	1.62754	-1.1868	0.05915	0.437537	no
XLOC_001477	XLOC_001477	gene:AT1G27170	AT1G27170	1:9433392-9439417	2R	WR	OK	2.91708	2.89372	0.0115987	-0.0225942	0.9704	0.998577	no
XLOC_001478	XLOC_001478	gene:AT1G27180	AT1G27180	1:9439652-9446223	2R	WR	OK	5.78823	5.91106	-0.0302951	0.0658801	0.90735	0.998132	no
XLOC_001479	XLOC_001479	gene:AT1G06047	AT1G06047	1:9452631-9452831	2R	WR	NOTEST	0	0	0	0	1	1	no
XLOC_001480	XLOC_001480	gene:AT1G27220	AT1G27220	1:9463805-9465444	2R	WR	NOTEST	0.0242829	0	#NAME?	0	1	1	no
XLOC_001481	XLOC_001481	gene:AT1G27240	AT1G27240	1:9466236-9467076	2R	WR	NOTEST	0	0.0580412	#VALUE!	0	1	1	no
XLOC_001482	XLOC_001482	gene:AT1G27250	AT1G27250	1:9468567-9469634	2R	WR	NOTEST	0.257901	0.190309	0.438479	0	1	1	no
XLOC_001483	XLOC_001483	gene:AT1G27260	AT1G27260	1:9469947-9470967	2R	WR	NOTEST	0	0	0	0	1	1	no
XLOC_001484	XLOC_001484	gene:AT1G27270	AT1G27270	1:9472076-9473149	2R	WR	NOTEST	0	0	0	0	1	1	no
XLOC_001485	XLOC_001485	gene:AT1G06067	AT1G06067	1:9473379-9473719	2R	WR	NOTEST	0	0	0	0	1	1	no
XLOC_001486	XLOC_001486	gene:AT1G27280	AT1G27280	1:9474026-9474990	2R	WR	NOTEST	0.0738299	0.0402889	0.873825	0	1	1	no
XLOC_001487	XLOC_001487	gene:AT1G27290,gene:AT1G27300	AT1G27290,AT1G27300	1:9481404-9486002	2R	WR	OK	123.827	107.317	0.206446	-0.32263	0.57735	0.958529	no
XLOC_001488	XLOC_001488	AHK3	AT1G27320	1:9486888-9492632	2R	WR	OK	34.812	48.0797	-0.465846	0.978825	0.09005	0.524582	no
XLOC_001489	XLOC_001489	gene:AT1G27330	AT1G27330	1:9492848-9494382	2R	WR	OK	40.6	35.5026	0.193556	-0.439656	0.4479	0.904089	no
XLOC_001490	XLOC_001490	FBX6	AT1G27340	1:9495343-9499639	2R	WR	OK	27.2184	29.6119	-0.121594	0.154564	0.7797	0.992598	no
XLOC_001491	XLOC_001491	SPL11	AT1G27360	1:9500891-9504023	2R	WR	OK	6.54538	4.53944	0.527963	-1.02023	0.08035	0.501398	no
XLOC_001492	XLOC_001492	RPL17A	AT1G27400	1:9515113-9517070	2R	WR	OK	189.647	164.329	0.20673	-0.458225	0.4162	0.886068	no
XLOC_001493	XLOC_001493	gene:AT1G06087	AT1G06087	1:9515113-9517070	2R	WR	NOTEST	0	0	0	0	1	1	no
XLOC_001494	XLOC_001494	gene:AT1G27410,gene:AT1G27420	AT1G27410,AT1G27420	1:9517200-9520745	2R	WR	OK	8.02153	6.4463	0.315406	-0.599369	0.3059	0.819219	no
XLOC_001495	XLOC_001495	APT1	AT1G27450	1:9531808-9534141	2R	WR	OK	273.383	230.02	0.249165	-0.561785	0.3346	0.838829	no
XLOC_001496	XLOC_001496	NPGR1	AT1G27460	1:9534487-9537614	2R	WR	OK	6.15328	8.45191	-0.457922	0.99472	0.08265	0.50694	no
XLOC_001497	XLOC_001497	LCAT1	AT1G27480	1:9544409-9546285	2R	WR	OK	0.274911	0.595841	-1.11596	1.21792	0.03495	0.34005	no
XLOC_001498	XLOC_001498	MNS5	AT1G27520	1:9558561-9562485	2R	WR	OK	16.4582	14.1062	0.222479	-0.506134	0.3793	0.863864	no
XLOC_001499	XLOC_001499	gene:AT1G27535	AT1G27535	1:9564725-9565134	2R	WR	NOTEST	0	0	0	0	1	1	no
XLOC_001500	XLOC_001500	gene:AT1G27555	AT1G27555	1:9570396-9570962	2R	WR	NOTEST	0	0	0	0	1	1	no
XLOC_001501	XLOC_001501	gene:AT1G06097	AT1G06097	1:9572454-9572795	2R	WR	NOTEST	0	0	0	0	1	1	no
XLOC_001502	XLOC_001502	gene:AT1G27565	AT1G27565	1:9574549-9575189	2R	WR	NOTEST	0	0	0	0	1	1	no
XLOC_001503	XLOC_001503	gene:AT1G27570	AT1G27570	1:9575537-9582376	2R	WR	NOTEST	0	0	0	0	1	1	no
XLOC_001504	XLOC_001504	gene:AT1G27595	AT1G27595	1:9592087-9606247	2R	WR	OK	27.0548	31.5656	-0.222468	0.297514	0.6194	0.969578	no
XLOC_001505	XLOC_001505	gene:AT1G27620	AT1G27620	1:9608152-9610566	2R	WR	OK	3.32365	2.67302	0.314297	-0.577244	0.32195	0.8302	no
XLOC_001506	XLOC_001506	CYCT1-3	AT1G27630	1:9611052-9614437	2R	WR	OK	41.362	40.0548	0.0463303	-0.106569	0.851	0.998132	no
XLOC_001507	XLOC_001507	U2AF35A	AT1G27650	1:9614462-9616574	2R	WR	OK	110.839	85.4811	0.374786	-0.78071	0.17325	0.674822	no
XLOC_001508	XLOC_001508	BHLH110	AT1G27660	1:9621397-9626067	2R	WR	OK	2.91281	3.63808	-0.320763	0.657839	0.25395	0.76888	no
XLOC_001509	XLOC_001509	APL2	AT1G27680	1:9631189-9634597	2R	WR	OK	8.5086	8.87259	-0.0604339	0.13429	0.8173	0.995601	no
XLOC_001510	XLOC_001510	TGD5,gene:AT1G27690	AT1G27695,AT1G27690	1:9636587-9641902	2R	WR	OK	11.1835	10.9246	0.0337932	-0.0349659	0.94905	0.998132	no
XLOC_001511	XLOC_001511	gene:AT1G27710	AT1G27710	1:9642471-9647620	2R	WR	NOTEST	0	0	0	0	1	1	no
XLOC_001512	XLOC_001512	BHLH54	AT1G27740	1:9654474-9656089	2R	WR	OK	2.71252	2.12316	0.353422	-0.584431	0.3088	0.82117	no
XLOC_001513	XLOC_001513	gene:AT1G27750,gene:AT1G27752	AT1G27750,AT1G27752	1:9657172-9667551	2R	WR	OK	23.8457	24.7006	-0.0508206	0.111343	0.84495	0.998132	no
XLOC_001514	XLOC_001514	SAT32	AT1G27760	1:9668507-9676307	2R	WR	OK	34.7187	44.9409	-0.372313	0.472192	0.4063	0.880685	no
XLOC_001515	XLOC_001515	CAF1-3	AT1G27820	1:9691627-9692560	2R	WR	NOTEST	0.0438969	0.129864	-1.56481	0	1	1	no
XLOC_001516	XLOC_001516	gene:AT1G27850	AT1G27850	1:9698297-9703944	2R	WR	OK	15.166	19.6064	-0.370483	0.838201	0.15495	0.651994	no
XLOC_001517	XLOC_001517	RECQL5	AT1G27880	1:9708860-9715176	2R	WR	OK	1.43921	2.17624	-0.596563	1.13197	0.0478	0.396575	no
XLOC_001518	XLOC_001518	MAP65-8	AT1G27920	1:9726606-9730424	2R	WR	OK	35.0914	32.8592	0.0948204	-0.111526	0.83915	0.998132	no
XLOC_001519	XLOC_001519	LTPG1	AT1G27950	1:9740507-9745796	2R	WR	OK	10.1579	8.97885	0.177993	-0.197795	0.7245	0.988286	no
XLOC_001520	XLOC_001520	NTF2B	AT1G27970	1:9746708-9748467	2R	WR	OK	74.7445	76.8258	-0.0396222	0.0898969	0.87185	0.998132	no
XLOC_001521	XLOC_001521	DPL1	AT1G27980	1:9748505-9753952	2R	WR	OK	35.9767	36.6051	-0.0249822	0.0566397	0.92275	0.998132	no
XLOC_001522	XLOC_001522	gene:AT1G28005	AT1G28005	1:9756673-9757963	2R	WR	NOTEST	0.0610754	0.21623	-1.8239	0	1	1	no
XLOC_001523	XLOC_001523	ABCB14	AT1G28010	1:9763210-9768113	2R	WR	NOTEST	0.212798	0.153668	0.469666	0	1	1	no
XLOC_001524	XLOC_001524	gene:AT1G28030	AT1G28030	1:9771792-9773389	2R	WR	NOTEST	0	0.0113646	#VALUE!	0	1	1	no
XLOC_001525	XLOC_001525	RDM16,gene:AT1G28070	AT1G28060,AT1G28070	1:9778850-9784157	2R	WR	OK	24.2848	22.2321	0.127408	-0.255537	0.6599	0.981199	no
XLOC_001526	XLOC_001526	gene:AT1G28080	AT1G28080	1:9789690-9794958	2R	WR	OK	17.1821	16.5509	0.0540013	-0.04255	0.94235	0.998132	no
XLOC_001527	XLOC_001527	gene:AT1G28090	AT1G28090	1:9795717-9799116	2R	WR	OK	17.0694	17.2919	-0.0186807	0.0425834	0.94485	0.998132	no
XLOC_001528	XLOC_001528	gene:AT1G28100	AT1G28100	1:9801003-9806899	2R	WR	OK	32.0548	24.8504	0.367272	-0.482771	0.4193	0.888085	no
XLOC_001529	XLOC_001529	GH3.17	AT1G28130	1:9825168-9828118	2R	WR	OK	24.3484	22.3751	0.121931	-0.283244	0.6208	0.969908	no
XLOC_001530	XLOC_001530	gene:AT1G28135	AT1G28135	1:9829260-9829584	2R	WR	OK	0.323345	0	#NAME?	#NAME?	0.01515	0.224054	no
XLOC_001531	XLOC_001531	ERF087	AT1G28160	1:9839315-9840124	2R	WR	NOTEST	0.0357139	0	#NAME?	0	1	1	no
XLOC_001532	XLOC_001532	SOT7	AT1G28170	1:9841268-9842435	2R	WR	OK	0.617239	1.01458	-0.716978	0.848376	0.15585	0.653308	no
XLOC_001533	XLOC_001533	gene:AT1G06127	AT1G06127	1:9848882-9849226	2R	WR	NOTEST	0	0	0	0	1	1	no
XLOC_001534	XLOC_001534	ATJ1	AT1G28210	1:9854516-9860158	2R	WR	OK	4.71038	4.82542	-0.0348121	0.0658408	0.9098	0.998132	no
XLOC_001535	XLOC_001535	gene:AT1G28250	AT1G28250	1:9874246-9879433	2R	WR	OK	25.0439	19.5094	0.360287	-0.28157	0.5628	0.953642	no
XLOC_001536	XLOC_001536	gene:AT1G28265	AT1G28265	1:9874246-9879433	2R	WR	OK	0.329487	0.988002	-1.58429	0.180981	0.55755	0.953038	no
XLOC_001537	XLOC_001537	gene:AT1G06133	AT1G06133	1:9882236-9882450	2R	WR	NOTEST	0	0	0	0	1	1	no
XLOC_001538	XLOC_001538	RALFL4	AT1G28270	1:9882950-9884189	2R	WR	NOTEST	0	0	0	0	1	1	no
XLOC_001539	XLOC_001539	gene:AT1G28327	AT1G28327	1:9931933-9933451	2R	WR	NOTEST	0.0173016	0.0407967	-1.23755	0	1	1	no
XLOC_001540	XLOC_001540	LCR31	AT1G28335	1:9937000-9937755	2R	WR	NOTEST	0	0	0	0	1	1	no
XLOC_001541	XLOC_001541	gene:AT1G06147	AT1G06147	1:9938599-9939013	2R	WR	NOTEST	0	0	0	0	1	1	no
XLOC_001542	XLOC_001542	AtRLP4	AT1G28340	1:9939960-9943616	2R	WR	OK	23.4796	21.7452	0.110709	-0.258333	0.65145	0.977869	no
XLOC_001543	XLOC_001543	gene:AT1G28350	AT1G28350	1:9943736-9949835	2R	WR	OK	15.0423	19.8164	-0.397673	0.932119	0.1108	0.568203	no
XLOC_001544	XLOC_001544	ERF12	AT1G28360	1:9951761-9953105	2R	WR	OK	0.496579	0.459948	0.110553	-0.125981	0.82075	0.995984	no
XLOC_001545	XLOC_001545	gene:AT1G28375	AT1G28375	1:9961054-9961745	2R	WR	NOTEST	0	0	0	0	1	1	no
XLOC_001546	XLOC_001546	NSL1	AT1G28380	1:9963447-9968495	2R	WR	OK	23.8539	17.9182	0.412799	-0.800889	0.16265	0.663638	no
XLOC_001547	XLOC_001547	gene:AT1G06153	AT1G06153	1:9963447-9968495	2R	WR	OK	31.8142	19.3964	0.713883	-0.207637	0.73685	0.989141	no
XLOC_001548	XLOC_001548	RLT1	AT1G28420	1:9976162-9987737	2R	WR	OK	10.739	13.7723	-0.358914	0.671705	0.24855	0.763987	no
XLOC_001549	XLOC_001549	HSL1	AT1G28440	1:9996712-10000455	2R	WR	OK	44.7886	51.7144	-0.207436	0.46827	0.41595	0.886068	no
XLOC_001550	XLOC_001550	AGL58	AT1G28450	1:10003879-10004581	2R	WR	NOTEST	0.217926	0.203761	0.0969639	0	1	1	no
XLOC_001551	XLOC_001551	AGL59	AT1G28460	1:10006229-10006778	2R	WR	NOTEST	0	0	0	0	1	1	no
XLOC_001552	XLOC_001552	NAC010	AT1G28470	1:10010123-10012258	2R	WR	OK	5.86088	5.15741	0.184471	-0.368061	0.5262	0.938582	no
XLOC_001553	XLOC_001553	gene:AT1G06163	AT1G06163	1:10012636-10013263	2R	WR	NOTEST	0.0227371	0	#NAME?	0	1	1	no
XLOC_001554	XLOC_001554	SYP61	AT1G28490	1:10015855-10018047	2R	WR	OK	26.8515	22.3661	0.263689	-0.552089	0.3393	0.842784	no
XLOC_001555	XLOC_001555	gene:AT1G28500	AT1G28500	1:10018690-10020479	2R	WR	NOTEST	0	0	0	0	1	1	no
XLOC_001556	XLOC_001556	gene:AT1G28510	AT1G28510	1:10023816-10026311	2R	WR	OK	12.8362	14.8825	-0.2134	0.480277	0.41625	0.886068	no
XLOC_001557	XLOC_001557	VOZ1	AT1G28520	1:10029082-10037872	2R	WR	OK	22.9899	30.7788	-0.420937	0.791692	0.1892	0.696617	no
XLOC_001558	XLOC_001558	gene:AT1G28540	AT1G28540	1:10029082-10037872	2R	WR	OK	8.59574	6.42201	0.420596	-0.270428	0.65585	0.979612	no
XLOC_001559	XLOC_001559	gene:AT1G28680	AT1G28680	1:10077922-10079909	2R	WR	OK	76.5295	115.035	-0.587989	1.29409	0.02525	0.288769	no
XLOC_001560	XLOC_001560	gene:AT1G28720	AT1G28720	1:10086365-10095222	2R	WR	NOTEST	0	0	0	0	1	1	no
XLOC_001561	XLOC_001561	gene:AT1G28730	AT1G28730	1:10086365-10095222	2R	WR	NOTEST	0	0	0	0	1	1	no
XLOC_001562	XLOC_001562	gene:AT1G28740	AT1G28740	1:10086365-10095222	2R	WR	NOTEST	0	0	0	0	1	1	no
XLOC_001563	XLOC_001563	gene:AT1G28750	AT1G28750	1:10086365-10095222	2R	WR	NOTEST	0	0	0	0	1	1	no
XLOC_001564	XLOC_001564	gene:AT1G28770	AT1G28770	1:10086365-10095222	2R	WR	NOTEST	0	0	0	0	1	1	no
XLOC_001565	XLOC_001565	gene:AT1G28780	AT1G28780	1:10086365-10095222	2R	WR	NOTEST	0	0	0	0	1	1	no
XLOC_001566	XLOC_001566	gene:AT1G28790	AT1G28790	1:10086365-10095222	2R	WR	NOTEST	0	0	0	0	1	1	no
XLOC_001567	XLOC_001567	gene:AT1G28800	AT1G28800	1:10086365-10095222	2R	WR	NOTEST	0	0	0	0	1	1	no
XLOC_001568	XLOC_001568	gene:AT1G28810	AT1G28810	1:10086365-10095222	2R	WR	NOTEST	0	0	0	0	1	1	no
XLOC_001569	XLOC_001569	gene:AT1G06173	AT1G06173	1:10086365-10095222	2R	WR	NOTEST	0.14101	0.155047	-0.136912	0	1	1	no
XLOC_001570	XLOC_001570	gene:AT1G28815	AT1G28815	1:10095673-10102928	2R	WR	OK	3.07954	3.90633	-0.3431	0.209815	0.7438	0.989699	no
XLOC_001571	XLOC_001571	gene:AT1G28820	AT1G28820	1:10095673-10102928	2R	WR	NOTEST	0	0	0	0	1	1	no
XLOC_001572	XLOC_001572	gene:AT1G28830	AT1G28830	1:10095673-10102928	2R	WR	NOTEST	0	0	0	0	1	1	no
XLOC_001573	XLOC_001573	gene:AT1G28840	AT1G28840	1:10095673-10102928	2R	WR	NOTEST	0	0	0	0	1	1	no
XLOC_001574	XLOC_001574	gene:AT1G28850	AT1G28850	1:10095673-10102928	2R	WR	NOTEST	0	0	0	0	1	1	no
XLOC_001575	XLOC_001575	gene:AT1G28860	AT1G28860	1:10095673-10102928	2R	WR	NOTEST	0	0	0	0	1	1	no
XLOC_001576	XLOC_001576	gene:AT1G28870	AT1G28870	1:10095673-10102928	2R	WR	NOTEST	0	0	0	0	1	1	no
XLOC_001577	XLOC_001577	gene:AT1G28880	AT1G28880	1:10095673-10102928	2R	WR	NOTEST	0	0	0	0	1	1	no
XLOC_001578	XLOC_001578	gene:AT1G28890	AT1G28890	1:10095673-10102928	2R	WR	NOTEST	0	0	0	0	1	1	no
XLOC_001579	XLOC_001579	gene:AT1G28900	AT1G28900	1:10095673-10102928	2R	WR	NOTEST	0	0	0	0	1	1	no
XLOC_001580	XLOC_001580	gene:AT1G28910	AT1G28910	1:10095673-10102928	2R	WR	NOTEST	0	0	0	0	1	1	no
XLOC_001581	XLOC_001581	gene:AT1G28920	AT1G28920	1:10095673-10102928	2R	WR	NOTEST	0	0	0	0	1	1	no
XLOC_001582	XLOC_001582	gene:AT1G28760	AT1G28760	1:10103080-10104883	2R	WR	OK	3.77057	5.29215	-0.489073	0.93692	0.1112	0.569839	no
XLOC_001583	XLOC_001583	gene:AT1G28930	AT1G28930	1:10105046-10109095	2R	WR	NOTEST	0	0	0	0	1	1	no
XLOC_001584	XLOC_001584	gene:AT1G28940	AT1G28940	1:10105046-10109095	2R	WR	NOTEST	0	0	0	0	1	1	no
XLOC_001585	XLOC_001585	gene:AT1G28950	AT1G28950	1:10105046-10109095	2R	WR	NOTEST	0	0	0	0	1	1	no
XLOC_001586	XLOC_001586	gene:AT1G28970	AT1G28970	1:10105046-10109095	2R	WR	NOTEST	0	0	0	0	1	1	no
XLOC_001587	XLOC_001587	gene:AT1G28980	AT1G28980	1:10105046-10109095	2R	WR	NOTEST	0	0	0	0	1	1	no
XLOC_001588	XLOC_001588	gene:AT1G28990	AT1G28990	1:10105046-10109095	2R	WR	OK	21.0997	0	#NAME?	#NAME?	0.1574	0.65616	no
XLOC_001589	XLOC_001589	HIPP04	AT1G29000	1:10112563-10114491	2R	WR	OK	2.2896	2.66448	-0.218758	0.349638	0.55585	0.952591	no
XLOC_001590	XLOC_001590	gene:AT1G29005	AT1G29005	1:10114911-10115749	2R	WR	NOTEST	0	0	0	0	1	1	no
XLOC_001591	XLOC_001591	SPEAR4	AT1G29010	1:10117714-10119085	2R	WR	NOTEST	0	0	0	0	1	1	no
XLOC_001592	XLOC_001592	gene:AT1G06187	AT1G06187	1:10119307-10119662	2R	WR	NOTEST	0.0701686	0	#NAME?	0	1	1	no
XLOC_001593	XLOC_001593	gene:AT1G06203	AT1G06203	1:10127672-10128207	2R	WR	NOTEST	0	0.121626	#VALUE!	0	1	1	no
XLOC_001594	XLOC_001594	gene:AT1G29040,gene:AT1G29041	AT1G29040,AT1G29041	1:10128998-10139228	2R	WR	OK	41.6295	35.3576	0.235583	-0.217194	0.6979	0.986404	no
XLOC_001595	XLOC_001595	gene:AT1G06217	AT1G06217	1:10128998-10139228	2R	WR	OK	0.222228	0.69008	-1.63472	0.103635	0.39235	0.873023	no
XLOC_001596	XLOC_001596	RPL34,gene:AT1G29060	AT1G29070,AT1G29060	1:10147604-10151427	2R	WR	OK	84.4633	76.4267	0.144247	-0.329535	0.56655	0.955163	no
XLOC_001597	XLOC_001597	gene:AT1G29100	AT1G29100	1:10168716-10169916	2R	WR	OK	0.947554	0.343764	1.46279	-1.21664	0.0271	0.30049	no
XLOC_001598	XLOC_001598	gene:AT1G29110	AT1G29110	1:10171682-10173071	2R	WR	NOTEST	0.0242597	0.0204513	0.246368	0	1	1	no
XLOC_001599	XLOC_001599	gene:AT1G29120	AT1G29120	1:10174161-10178521	2R	WR	OK	12.9553	14.3662	-0.149133	0.338192	0.5621	0.953642	no
XLOC_001600	XLOC_001600	gene:AT1G29140	AT1G29140	1:10178901-10180225	2R	WR	NOTEST	0	0	0	0	1	1	no
XLOC_001601	XLOC_001601	RPN6	AT1G29150	1:10180301-10182808	2R	WR	OK	64.625	72.6181	-0.168236	0.392067	0.49525	0.924236	no
XLOC_001602	XLOC_001602	gene:AT1G29179,gene:AT1G29180	AT1G29179,AT1G29180	1:10198763-10200962	2R	WR	OK	3.84668	5.49148	-0.513583	0.95755	0.09555	0.535075	no
XLOC_001603	XLOC_001603	OFUT8	AT1G29200	1:10207576-10212722	2R	WR	OK	1.66992	1.74199	-0.0609598	0.0566999	0.92535	0.998132	no
XLOC_001604	XLOC_001604	CIPK18	AT1G29230	1:10213886-10219942	2R	WR	OK	0.845493	0.844489	0.00171276	-0.00132485	0.9944	0.998864	no
XLOC_001605	XLOC_001605	PEX7	AT1G29260	1:10224814-10226322	2R	WR	OK	35.6048	32.7738	0.119528	-0.277739	0.6223	0.970744	no
XLOC_001606	XLOC_001606	MIR399A	AT1G29265	1:10227072-10227195	2R	WR	NOTEST	0	0	0	0	1	1	no
XLOC_001607	XLOC_001607	gene:AT1G29270	AT1G29270	1:10229807-10231384	2R	WR	OK	2.84509	1.88705	0.592345	-0.799304	0.1759	0.678637	no
XLOC_001608	XLOC_001608	WRKY65	AT1G29280	1:10236336-10237990	2R	WR	OK	64.0207	45.5795	0.490155	-1.14127	0.0479	0.397248	no
XLOC_001609	XLOC_001609	CEP14	AT1G29290	1:10244452-10245874	2R	WR	OK	1.74978	0.962384	0.862487	-1.30017	0.0295	0.313287	no
XLOC_001610	XLOC_001610	gene:AT1G29310	AT1G29310	1:10252240-10254809	2R	WR	OK	45.3845	56.6535	-0.319965	0.750897	0.19055	0.698791	no
XLOC_001611	XLOC_001611	gene:AT1G29320	AT1G29320	1:10255249-10261232	2R	WR	OK	14.1225	17.1389	-0.279274	0.345958	0.5288	0.939748	no
XLOC_001612	XLOC_001612	PUB17	AT1G29340	1:10264042-10266917	2R	WR	OK	35.4705	34.2734	0.0495316	-0.115812	0.8352	0.997101	no
XLOC_001613	XLOC_001613	gene:AT1G29355	AT1G29355	1:10273930-10275765	2R	WR	OK	24.3004	23.3278	0.0589279	-0.0788568	0.8928	0.998132	no
XLOC_001614	XLOC_001614	gene:AT1G29380	AT1G29380	1:10283395-10288103	2R	WR	OK	1.15932	0.923699	0.327784	-0.264694	0.68085	0.983617	no
XLOC_001615	XLOC_001615	gene:AT1G29418	AT1G29418	1:10300192-10301368	2R	WR	OK	255.056	261.634	-0.0367336	0.0122397	0.94015	0.998132	no
XLOC_001616	XLOC_001616	gene:AT1G06237	AT1G06237	1:10300192-10301368	2R	WR	OK	99.2647	89.7178	0.145887	-0.01427	0.9226	0.998132	no
XLOC_001617	XLOC_001617	gene:AT1G06257	AT1G06257	1:10301376-10302099	2R	WR	OK	0.180122	0.700734	-1.95989	0.83141	0.14345	0.629303	no
XLOC_001618	XLOC_001618	gene:AT1G29435	AT1G29435	1:10303889-10306595	2R	WR	NOTEST	0.0264826	0	#NAME?	0	1	1	no
XLOC_001619	XLOC_001619	gene:AT1G29465	AT1G29465	1:10308519-10309896	2R	WR	OK	12.1435	24.0157	-0.983796	1.98758	0.0008	0.0388469	yes
XLOC_001620	XLOC_001620	gene:AT1G06267	AT1G06267	1:10308519-10309896	2R	WR	OK	18.756	6.70967	1.48304	-3.44347	0.5578	0.953038	no
XLOC_001621	XLOC_001621	gene:AT1G06273	AT1G06273	1:10308519-10309896	2R	WR	NOTEST	6.02581	0	#NAME?	0	1	1	no
XLOC_001622	XLOC_001622	gene:AT1G06277	AT1G06277	1:10308519-10309896	2R	WR	NOTEST	0	0	0	0	1	1	no
XLOC_001623	XLOC_001623	gene:AT1G06283	AT1G06283	1:10308519-10309896	2R	WR	NOTEST	0	0	0	0	1	1	no
XLOC_001624	XLOC_001624	gene:AT1G29480	AT1G29480	1:10317935-10318711	2R	WR	NOTEST	0.0350958	0	#NAME?	0	1	1	no
XLOC_001625	XLOC_001625	SAUR68	AT1G29490	1:10319731-10320402	2R	WR	NOTEST	0	0	0	0	1	1	no
XLOC_001626	XLOC_001626	SAUR66	AT1G29500	1:10321010-10321978	2R	WR	OK	0.313684	0.529045	-0.754081	0.720642	0.21585	0.727926	no
XLOC_001627	XLOC_001627	SAUR67	AT1G29510	1:10322422-10323239	2R	WR	OK	0.129913	0.655568	-2.3352	1.80163	0.0156	0.226785	no
XLOC_001628	XLOC_001628	gene:AT1G29520	AT1G29520	1:10323635-10326848	2R	WR	OK	72.916	58.74	0.311891	-0.724854	0.2351	0.747934	no
XLOC_001629	XLOC_001629	gene:AT1G29540	AT1G29540	1:10327137-10329121	2R	WR	OK	0.339711	0.285247	0.252096	-0.093049	0.8468	0.998132	no
XLOC_001630	XLOC_001630	gene:AT1G06287	AT1G06287	1:10327137-10329121	2R	WR	OK	3.81532	2.74694	0.473977	-0.226857	0.72985	0.989141	no
XLOC_001631	XLOC_001631	EIF4E3,gene:AT1G29560	AT1G29550,AT1G29560	1:10330424-10335714	2R	WR	OK	10.5841	7.86253	0.42883	-0.733967	0.2022	0.711371	no
XLOC_001632	XLOC_001632	gene:AT1G29570	AT1G29570	1:10335909-10337854	2R	WR	NOTEST	0.0341432	0	#NAME?	0	1	1	no
XLOC_001633	XLOC_001633	gene:AT1G29580	AT1G29580	1:10338442-10339146	2R	WR	NOTEST	0	0	0	0	1	1	no
XLOC_001634	XLOC_001634	EIF4E2	AT1G29590	1:10339991-10341832	2R	WR	OK	1.95527	0.80639	1.27782	-1.58169	0.01165	0.193614	no
XLOC_001635	XLOC_001635	gene:AT1G29600	AT1G29600	1:10343784-10346364	2R	WR	OK	5.03617	2.09263	1.26701	-2.06966	0.0006	0.0325805	yes
XLOC_001636	XLOC_001636	gene:AT1G29620	AT1G29620	1:10347362-10349017	2R	WR	NOTEST	0	0	0	0	1	1	no
XLOC_001637	XLOC_001637	EXO1	AT1G29630	1:10349426-10353833	2R	WR	OK	2.60981	2.98524	-0.193901	0.369379	0.51845	0.934644	no
XLOC_001638	XLOC_001638	gene:AT1G29660	AT1G29660	1:10371674-10374005	2R	WR	OK	1.60214	1.48669	0.107899	-0.164996	0.76585	0.990876	no
XLOC_001639	XLOC_001639	gene:AT1G29670	AT1G29670	1:10375598-10382153	2R	WR	OK	3.10141	2.91781	0.088035	-0.0584443	0.92095	0.998132	no
XLOC_001640	XLOC_001640	gene:AT1G06293	AT1G06293	1:10383998-10384275	2R	WR	NOTEST	0	0	0	0	1	1	no
XLOC_001641	XLOC_001641	PCMP-H67	AT1G29710	1:10387513-10389286	2R	WR	OK	6.70106	8.09534	-0.272702	0.559374	0.32165	0.829676	no
XLOC_001642	XLOC_001642	SEI2,gene:AT1G29770	AT1G29760,AT1G29770	1:10422267-10429143	2R	WR	OK	25.8927	21.0054	0.301787	-0.548594	0.34145	0.844747	no
XLOC_001643	XLOC_001643	gene:AT1G29780	AT1G29780	1:10422267-10429143	2R	WR	OK	0.360393	0.432089	-0.261758	0.0344811	0.898	0.998132	no
XLOC_001644	XLOC_001644	gene:AT1G29790	AT1G29790	1:10429717-10432191	2R	WR	OK	20.0012	26.2346	-0.391385	0.879657	0.12365	0.592229	no
XLOC_001645	XLOC_001645	gene:AT1G29800	AT1G29800	1:10432598-10437558	2R	WR	OK	16.6729	13.743	0.278804	-0.468671	0.4098	0.883069	no
XLOC_001646	XLOC_001646	gene:AT1G29820	AT1G29820	1:10437656-10440786	2R	WR	OK	19.8648	20.9189	-0.0745928	0.179476	0.76545	0.990784	no
XLOC_001647	XLOC_001647	gene:AT1G29830	AT1G29830	1:10441052-10449969	2R	WR	OK	1.23205	0.809492	0.605974	-0.225471	0.6542	0.979006	no
XLOC_001648	XLOC_001648	gene:AT1G29850	AT1G29850	1:10441052-10449969	2R	WR	OK	62.8982	52.6527	0.256511	-0.538913	0.3541	0.851629	no
XLOC_001649	XLOC_001649	WRKY71	AT1G29860	1:10454432-10455874	2R	WR	OK	1.53499	0.452986	1.76069	-2.10967	0.0015	0.0587839	no
XLOC_001650	XLOC_001650	gene:AT1G29890	AT1G29890	1:10463028-10467452	2R	WR	OK	12.4935	16.3243	-0.385838	0.872921	0.1334	0.610179	no
XLOC_001651	XLOC_001651	CARB	AT1G29900	1:10467955-10472211	2R	WR	OK	50.93	62.183	-0.288005	0.641733	0.2526	0.767653	no
XLOC_001652	XLOC_001652	LHCB1.3	AT1G29930	1:10477884-10486824	2R	WR	OK	296.07	531.78	-0.844891	1.4682	0.0208	0.264355	no
XLOC_001653	XLOC_001653	gene:AT1G06303	AT1G06303	1:10489781-10490022	2R	WR	NOTEST	0	0	0	0	1	1	no
XLOC_001654	XLOC_001654	BHLH144,gene:AT1G29960	AT1G29950,AT1G29960	1:10491634-10496205	2R	WR	OK	57.4053	61.5784	-0.101241	0.22519	0.7011	0.98672	no
XLOC_001655	XLOC_001655	AGL64	AT1G29962	1:10496729-10497287	2R	WR	NOTEST	0.0949622	0	#NAME?	0	1	1	no
XLOC_001656	XLOC_001656	PFD6	AT1G29990	1:10507532-10509151	2R	WR	OK	24.6133	17.6209	0.482155	-0.98756	0.09305	0.530212	no
XLOC_001657	XLOC_001657	NMAT1	AT1G30010	1:10513150-10516385	2R	WR	OK	2.03962	2.8915	-0.503517	0.75762	0.18575	0.691576	no
XLOC_001658	XLOC_001658	GA2OX2	AT1G30040	1:10537456-10540044	2R	WR	OK	1.34078	1.38291	-0.0446306	0.0706617	0.9022	0.998132	no
XLOC_001659	XLOC_001659	gene:AT1G30050	AT1G30050	1:10543021-10544594	2R	WR	OK	0.459473	0.341522	0.428	-0.480032	0.40095	0.879048	no
XLOC_001660	XLOC_001660	NCED5	AT1G30100	1:10571309-10573365	2R	WR	NOTEST	0.0834672	0.0335426	1.31522	0	1	1	no
XLOC_001661	XLOC_001661	NUDT25	AT1G30110	1:10581734-10586680	2R	WR	OK	31.9899	27.8759	0.198593	-0.139275	0.792	0.992647	no
XLOC_001662	XLOC_001662	gene:AT1G30130	AT1G30130	1:10587470-10590209	2R	WR	OK	122.063	108.671	0.167661	-0.382471	0.51345	0.931433	no
XLOC_001663	XLOC_001663	TIFY5A	AT1G30135	1:10596351-10597341	2R	WR	NOTEST	0.164445	0.143702	0.194528	0	1	1	no
XLOC_001664	XLOC_001664	gene:AT1G30140	AT1G30140	1:10598541-10599696	2R	WR	OK	0.067923	0.309225	-2.18669	1.23213	0.0274	0.302072	no
XLOC_001665	XLOC_001665	gene:AT1G30160	AT1G30160	1:10606158-10609618	2R	WR	NOTEST	0.0826119	0.0868801	-0.0726767	0	1	1	no
XLOC_001666	XLOC_001666	gene:AT1G30190	AT1G30190	1:10618892-10620067	2R	WR	NOTEST	0.119426	0.0350399	1.76905	0	1	1	no
XLOC_001667	XLOC_001667	gene:AT1G30200	AT1G30200	1:10624999-10630630	2R	WR	OK	62.4774	51.3696	0.28242	-0.625786	0.2796	0.794991	no
XLOC_001668	XLOC_001668	gene:AT1G30230	AT1G30230	1:10638877-10640941	2R	WR	OK	544.466	424.893	0.357744	-0.730847	0.20355	0.713743	no
XLOC_001669	XLOC_001669	gene:AT1G30260	AT1G30260	1:10650913-10651829	2R	WR	OK	5.46739	4.79296	0.189937	-0.329275	0.57185	0.957382	no
XLOC_001670	XLOC_001670	CIPK23	AT1G30270	1:10654799-10658924	2R	WR	OK	48.355	37.5677	0.364171	-0.801941	0.15955	0.658136	no
XLOC_001671	XLOC_001671	gene:AT1G30282	AT1G30282	1:10662607-10664763	2R	WR	OK	9.73577	11.8347	-0.281657	0.161548	0.74405	0.989699	no
XLOC_001672	XLOC_001672	gene:AT1G06317	AT1G06317	1:10667623-10668129	2R	WR	NOTEST	0	0.22777	#VALUE!	0	1	1	no
XLOC_001673	XLOC_001673	gene:AT1G30300	AT1G30300	1:10672972-10675455	2R	WR	OK	10.7586	11.8775	-0.142734	0.301532	0.6015	0.965389	no
XLOC_001674	XLOC_001674	gene:AT1G30320	AT1G30320	1:10680078-10683137	2R	WR	OK	10.4006	9.09388	0.193695	-0.432024	0.44455	0.903154	no
XLOC_001675	XLOC_001675	ERD4	AT1G30360	1:10715481-10720843	2R	WR	OK	132.705	178.899	-0.43092	0.858506	0.1504	0.642577	no
XLOC_001676	XLOC_001676	PSAK	AT1G30380	1:10722182-10723247	2R	WR	OK	110.114	150.026	-0.446213	0.984647	0.08625	0.515961	no
XLOC_001677	XLOC_001677	ABCC1	AT1G30400	1:10727316-10738097	2R	WR	OK	74.5357	60.8793	0.291981	-0.625679	0.2711	0.786208	no
XLOC_001678	XLOC_001678	ATMRP13	AT1G30410	1:10738682-10747563	2R	WR	OK	6.46551	9.053	-0.485633	1.06308	0.0721	0.478319	no
XLOC_001679	XLOC_001679	ABCC11	AT1G30420	1:10748260-10756714	2R	WR	OK	13.3027	11.6463	0.191842	-0.43255	0.4594	0.907416	no
XLOC_001680	XLOC_001680	gene:AT1G30430	AT1G30430	1:10756721-10756794	2R	WR	NOTEST	0	0	0	0	1	1	no
XLOC_001681	XLOC_001681	gene:AT1G30440	AT1G30440	1:10758742-10762474	2R	WR	OK	38.2799	47.8936	-0.323244	0.728683	0.20565	0.716102	no
XLOC_001682	XLOC_001682	CCC1	AT1G30450	1:10762707-10769616	2R	WR	OK	16.4646	19.1202	-0.215733	0.479905	0.4035	0.87978	no
XLOC_001683	XLOC_001683	gene:AT1G30455	AT1G30455	1:10769721-10770775	2R	WR	NOTEST	0.0619126	0	#NAME?	0	1	1	no
XLOC_001684	XLOC_001684	gene:AT1G06327	AT1G06327	1:10775822-10776319	2R	WR	NOTEST	0	0	0	0	1	1	no
XLOC_001685	XLOC_001685	gene:AT1G30470	AT1G30470	1:10779110-10786697	2R	WR	OK	32.4628	36.7247	-0.177963	0.41097	0.47855	0.917309	no
XLOC_001686	XLOC_001686	gene:AT1G30473	AT1G30473	1:10786978-10792725	2R	WR	NOTEST	0.0100001	0.00600002	0.736979	0	1	1	no
XLOC_001687	XLOC_001687	DRT111	AT1G30480	1:10786978-10792725	2R	WR	OK	15.9332	16.7837	-0.0750245	0.09985	0.8039	0.993101	no
XLOC_001688	XLOC_001688	AAE14	AT1G30520	1:10810396-10813779	2R	WR	OK	2.35226	2.37658	-0.0148369	0.0260817	0.96405	0.998429	no
XLOC_001689	XLOC_001689	UGT78D1	AT1G30530	1:10814611-10816615	2R	WR	OK	2.99561	16.0195	-2.4189	4.47218	5e-05	0.00544407	yes
XLOC_001690	XLOC_001690	gene:AT1G30560	AT1G30560	1:10824636-10826405	2R	WR	NOTEST	0.137908	0.055493	1.31333	0	1	1	no
XLOC_001691	XLOC_001691	HERK2	AT1G30570	1:10828372-10831656	2R	WR	OK	5.54552	7.101	-0.3567	0.778131	0.17525	0.677738	no
XLOC_001692	XLOC_001692	EMB2279	AT1G30610	1:10846512-10850724	2R	WR	OK	2.48413	2.19082	0.181264	-0.351615	0.54005	0.944526	no
XLOC_001693	XLOC_001693	MUR4	AT1G30620	1:10854516-10860322	2R	WR	OK	6.46687	7.35016	-0.184707	0.123404	0.8566	0.998132	no
XLOC_001694	XLOC_001694	gene:AT1G30640	AT1G30640	1:10860618-10865077	2R	WR	OK	14.8517	15.5906	-0.0700505	0.157096	0.78405	0.992647	no
XLOC_001695	XLOC_001695	WRKY14	AT1G30650	1:10868217-10871297	2R	WR	OK	4.90169	4.8005	0.0300923	-0.0628855	0.9127	0.998132	no
XLOC_001696	XLOC_001696	gene:AT1G30660	AT1G30660	1:10876723-10879143	2R	WR	OK	0.581375	0.248541	1.22598	-1.07125	0.04765	0.396108	no
XLOC_001697	XLOC_001697	gene:AT1G30680	AT1G30680	1:10881478-10886503	2R	WR	OK	5.09439	5.83218	-0.195128	0.418181	0.4778	0.917031	no
XLOC_001698	XLOC_001698	PATL4	AT1G30690	1:10887606-10890407	2R	WR	OK	30.2255	40.3031	-0.415126	0.971593	0.0905	0.526046	no
XLOC_001699	XLOC_001699	gene:AT1G30700	AT1G30700	1:10892444-10894714	2R	WR	OK	129.845	89.2193	0.541358	-1.13943	0.0518	0.412273	no
XLOC_001700	XLOC_001700	gene:AT1G30710	AT1G30710	1:10895251-10897127	2R	WR	NOTEST	0.00505013	0.0228476	-2.17765	0	1	1	no
XLOC_001701	XLOC_001701	gene:AT1G30720	AT1G30720	1:10897924-10899975	2R	WR	OK	72.1671	38.3216	0.913183	-1.93649	0.00255	0.0827399	no
XLOC_001702	XLOC_001702	gene:AT1G30730	AT1G30730	1:10900680-10902626	2R	WR	OK	104.982	58.6283	0.840468	-1.73278	0.00375	0.1045	no
XLOC_001703	XLOC_001703	gene:AT1G30740	AT1G30740	1:10902994-10909784	2R	WR	NOTEST	0.181975	0.135788	0.422385	0	1	1	no
XLOC_001704	XLOC_001704	gene:AT1G30757	AT1G30757	1:10902994-10909784	2R	WR	OK	9.04382	12.366	-0.451372	0.232716	0.7811	0.992647	no
XLOC_001705	XLOC_001705	gene:AT1G30760	AT1G30760	1:10918266-10920709	2R	WR	OK	17.2549	13.7102	0.33175	-0.738399	0.19845	0.706533	no
XLOC_001706	XLOC_001706	gene:AT1G06363	AT1G06363	1:10928004-10928968	2R	WR	NOTEST	0	0	0	0	1	1	no
XLOC_001707	XLOC_001707	gene:AT1G30790	AT1G30790	1:10932712-10934066	2R	WR	NOTEST	0	0	0	0	1	1	no
XLOC_001708	XLOC_001708	gene:AT1G30795	AT1G30795	1:10935683-10936396	2R	WR	NOTEST	0	0	0	0	1	1	no
XLOC_001709	XLOC_001709	gene:AT1G30800	AT1G30800	1:10936764-10942292	2R	WR	OK	0.601903	0.470593	0.355052	-0.0862372	0.84925	0.998132	no
XLOC_001710	XLOC_001710	gene:AT1G06373	AT1G06373	1:10954287-10954711	2R	WR	NOTEST	0.0469801	0	#NAME?	0	1	1	no
XLOC_001711	XLOC_001711	ARPC2A	AT1G30825	1:10960907-10963231	2R	WR	OK	28.1754	26.7187	0.0765838	-0.174453	0.75165	0.989699	no
XLOC_001712	XLOC_001712	PUP4	AT1G30840	1:10974382-10976298	2R	WR	OK	60.9465	57.1765	0.0921215	-0.205676	0.71905	0.987848	no
XLOC_001713	XLOC_001713	gene:AT1G30845	AT1G30845	1:10979645-10980725	2R	WR	OK	14.6106	10.7529	0.442291	-0.831638	0.1477	0.637704	no
XLOC_001714	XLOC_001714	gene:AT1G06377	AT1G06377	1:10981461-10981784	2R	WR	NOTEST	0.0821516	0	#NAME?	0	1	1	no
XLOC_001715	XLOC_001715	RSH4	AT1G30850	1:10985062-10986295	2R	WR	OK	0.424936	0.286885	0.566773	-0.546504	0.3482	0.847744	no
XLOC_001716	XLOC_001716	PER7	AT1G30870	1:10991477-10994152	2R	WR	OK	27.4577	14.3557	0.935591	-1.02997	0.0977	0.539675	no
XLOC_001717	XLOC_001717	gene:AT1G30890	AT1G30890	1:10994242-10996223	2R	WR	OK	29.3582	28.1575	0.0602417	-0.135553	0.8132	0.995107	no
XLOC_001718	XLOC_001718	VSR6	AT1G30900	1:10996869-11000809	2R	WR	OK	19.4224	16.273	0.255246	-0.597574	0.29925	0.81306	no
XLOC_001719	XLOC_001719	gene:AT1G30910	AT1G30910	1:11000861-11003226	2R	WR	OK	15.4074	9.48647	0.699677	-1.51086	0.0091	0.171318	no
XLOC_001720	XLOC_001720	gene:AT1G06387	AT1G06387	1:11016491-11016886	2R	WR	NOTEST	0	0	0	0	1	1	no
XLOC_001721	XLOC_001721	gene:AT1G06393	AT1G06393	1:11032357-11032898	2R	WR	NOTEST	0	0	0	0	1	1	no
XLOC_001722	XLOC_001722	UFO	AT1G30950	1:11035991-11037508	2R	WR	NOTEST	0	0.0062256	#VALUE!	0	1	1	no
XLOC_001723	XLOC_001723	gene:AT1G30972	AT1G30972	1:11044627-11045466	2R	WR	NOTEST	0.0431148	0	#NAME?	0	1	1	no
XLOC_001724	XLOC_001724	gene:AT1G30974	AT1G30974	1:11046968-11047816	2R	WR	NOTEST	0	0	0	0	1	1	no
XLOC_001725	XLOC_001725	gene:AT1G30990	AT1G30990	1:11051998-11053295	2R	WR	OK	3.2587	0.80908	2.00994	-2.43822	0.00055	0.0306534	yes
XLOC_001726	XLOC_001726	ATO2	AT1G31020	1:11057104-11059037	2R	WR	OK	22.1724	21.8415	0.0216932	-0.0477161	0.93485	0.998132	no
XLOC_001727	XLOC_001727	GLCNAC1PUT1	AT1G31070	1:11084665-11088589	2R	WR	OK	23.9546	36.9637	-0.625808	1.46907	0.0112	0.189565	no
XLOC_001728	XLOC_001728	gene:AT1G31080	AT1G31080	1:11091831-11092899	2R	WR	NOTEST	0	0	0	0	1	1	no
XLOC_001729	XLOC_001729	gene:AT1G31090	AT1G31090	1:11094406-11095649	2R	WR	NOTEST	0	0.0167945	#VALUE!	0	1	1	no
XLOC_001730	XLOC_001730	gene:AT1G31095	AT1G31095	1:11102313-11103644	2R	WR	NOTEST	0	0	0	0	1	1	no
XLOC_001731	XLOC_001731	gene:AT1G31110	AT1G31110	1:11104112-11104186	2R	WR	NOTEST	0	0	0	0	1	1	no
XLOC_001732	XLOC_001732	AGL63	AT1G31140	1:11117940-11119785	2R	WR	NOTEST	0	0.016224	#VALUE!	0	1	1	no
XLOC_001733	XLOC_001733	gene:AT1G31150	AT1G31150	1:11119826-11124220	2R	WR	OK	3.30836	3.60277	-0.122987	0.189156	0.7429	0.989699	no
XLOC_001734	XLOC_001734	ATSRX	AT1G31170	1:11133409-11135189	2R	WR	OK	25.3859	21.9297	0.211137	-0.358607	0.53325	0.941635	no
XLOC_001735	XLOC_001735	MIR167D	AT1G31173	1:11137538-11137915	2R	WR	OK	0.235896	0.812653	-1.78449	1.24283	0.1581	0.657446	no
XLOC_001736	XLOC_001736	gene:AT1G31175	AT1G31175	1:11140470-11144717	2R	WR	OK	9.48885	12.0216	-0.341329	0.33463	0.5556	0.952591	no
XLOC_001737	XLOC_001737	IMPL1	AT1G31190	1:11144771-11147547	2R	WR	OK	26.4638	20.2119	0.388818	-0.263342	0.63545	0.973325	no
XLOC_001738	XLOC_001738	PUR3	AT1G31220	1:11156697-11163274	2R	WR	OK	6.95021	6.94647	0.000778119	-0.00063946	0.99965	0.999887	no
XLOC_001739	XLOC_001739	gene:AT1G31243	AT1G31243	1:11163857-11165022	2R	WR	OK	0.552304	0.526586	0.0687942	-0.0204178	0.90215	0.998132	no
XLOC_001740	XLOC_001740	gene:AT1G06427	AT1G06427	1:11169449-11170396	2R	WR	NOTEST	0	0	0	0	1	1	no
XLOC_001741	XLOC_001741	gene:AT1G31258	AT1G31258	1:11171224-11171835	2R	WR	OK	119.478	59.5414	1.00478	-1.1878	0.04195	0.373571	no
XLOC_001742	XLOC_001742	gene:AT1G31270	AT1G31270	1:11178348-11179203	2R	WR	NOTEST	0.0203739	0	#NAME?	0	1	1	no
XLOC_001743	XLOC_001743	AGO2	AT1G31280	1:11181503-11185396	2R	WR	OK	11.9509	14.3238	-0.2613	0.609544	0.28915	0.803538	no
XLOC_001744	XLOC_001744	AGO3	AT1G31290	1:11188119-11192585	2R	WR	NOTEST	0.0809456	0.0693697	0.222647	0	1	1	no
XLOC_001745	XLOC_001745	gene:AT1G31300	AT1G31300	1:11193624-11196397	2R	WR	OK	17.5288	20.8874	-0.252912	0.588062	0.3039	0.8173	no
XLOC_001746	XLOC_001746	gene:AT1G06433	AT1G06433	1:11197611-11198128	2R	WR	NOTEST	0	0	0	0	1	1	no
XLOC_001747	XLOC_001747	LBD4	AT1G31320	1:11212957-11214567	2R	WR	OK	20.3384	17.1329	0.247431	-0.53393	0.35555	0.852763	no
XLOC_001748	XLOC_001748	-	-	1:11228894-11230031	2R	WR	OK	3.8985	4.29743	-0.140554	0.221813	0.7087	0.987393	no
XLOC_001749	XLOC_001749	RECQL2	AT1G31360	1:11232317-11237594	2R	WR	OK	9.99116	9.34009	0.0972151	-0.203636	0.7361	0.989141	no
XLOC_001750	XLOC_001750	gene:AT1G06437	AT1G06437	1:11241228-11241474	2R	WR	NOTEST	0	0	0	0	1	1	no
XLOC_001751	XLOC_001751	FEI1	AT1G31420	1:11249599-11255745	2R	WR	OK	31.0653	40.4501	-0.380838	0.893989	0.12455	0.594278	no
XLOC_001752	XLOC_001752	SGR2	AT1G31480	1:11265815-11273294	2R	WR	OK	11.549	13.6333	-0.239364	0.356351	0.54645	0.947751	no
XLOC_001753	XLOC_001753	gene:AT1G31510	AT1G31510	1:11277416-11278462	2R	WR	NOTEST	0	0	0	0	1	1	no
XLOC_001754	XLOC_001754	gene:AT1G06447	AT1G06447	1:11300617-11301038	2R	WR	NOTEST	0	0	0	0	1	1	no
XLOC_001755	XLOC_001755	ECS1	AT1G31580	1:11310996-11311989	2R	WR	OK	3.41272	8.92456	-1.38686	2.25397	0.00015	0.0123286	yes
XLOC_001756	XLOC_001756	gene:AT1G31620	AT1G31620	1:11316940-11317894	2R	WR	NOTEST	0	0	0	0	1	1	no
XLOC_001757	XLOC_001757	gene:AT1G31670	AT1G31670	1:11337535-11341889	2R	WR	NOTEST	0.00349197	0	#NAME?	0	1	1	no
XLOC_001758	XLOC_001758	gene:AT1G31690	AT1G31690	1:11343853-11347945	2R	WR	NOTEST	0.0214119	0.0452599	-1.07982	0	1	1	no
XLOC_001759	XLOC_001759	gene:AT1G31710	AT1G31710	1:11349696-11355587	2R	WR	OK	39.0566	41.6635	-0.093219	0.219611	0.695	0.985565	no
XLOC_001760	XLOC_001760	gene:AT1G31720	AT1G31720	1:11356075-11358095	2R	WR	OK	7.02679	8.68119	-0.305027	0.526126	0.36385	0.856328	no
XLOC_001761	XLOC_001761	gene:AT1G31730	AT1G31730	1:11359511-11364288	2R	WR	OK	28.5923	37.6419	-0.396712	0.894973	0.1104	0.56753	no
XLOC_001762	XLOC_001762	gene:AT1G31772	AT1G31772	1:11374759-11379734	2R	WR	OK	0.731445	0.511614	0.515695	-0.0579959	0.7295	0.989141	no
XLOC_001763	XLOC_001763	gene:AT1G31780	AT1G31780	1:11391198-11396018	2R	WR	OK	23.7432	29.5371	-0.315017	0.726988	0.2045	0.715287	no
XLOC_001764	XLOC_001764	CYP97A3	AT1G31800	1:11396401-11406809	2R	WR	OK	9.19743	10.8083	-0.232832	0.25674	0.66625	0.981615	no
XLOC_001765	XLOC_001765	gene:AT1G31840	AT1G31840	1:11423905-11426818	2R	WR	OK	0.798584	1.23837	-0.632926	1.031	0.0868	0.516915	no
XLOC_001766	XLOC_001766	gene:AT1G31850	AT1G31850	1:11430099-11436607	2R	WR	OK	47.5009	51.0099	-0.102822	0.199617	0.72725	0.988717	no
XLOC_001767	XLOC_001767	gene:AT1G31870	AT1G31870	1:11436718-11440275	2R	WR	OK	14.9654	16.9902	-0.183074	0.434827	0.455	0.906022	no
XLOC_001768	XLOC_001768	NLM9	AT1G31880	1:11445489-11450232	2R	WR	OK	3.03957	3.17814	-0.0643139	0.109824	0.85285	0.998132	no
XLOC_001769	XLOC_001769	NIP3-1	AT1G31885	1:11450314-11452068	2R	WR	OK	8.00235	4.49358	0.832558	-1.31165	0.02075	0.264197	no
XLOC_001770	XLOC_001770	-	-	1:11453547-11455468	2R	WR	OK	20.5133	18.2328	0.170021	-0.332431	0.5696	0.956716	no
XLOC_001771	XLOC_001771	PMK	AT1G31910	1:11456278-11463896	2R	WR	OK	128.884	150.199	-0.220795	0.472417	0.4125	0.883069	no
XLOC_001772	XLOC_001772	XLG3	AT1G31930	1:11464933-11469207	2R	WR	OK	13.7589	14.5852	-0.0841458	0.18967	0.747	0.989699	no
XLOC_001773	XLOC_001773	gene:AT1G31935	AT1G31935	1:11469481-11470010	2R	WR	OK	39.7097	24.0939	0.720822	-1.40363	0.0172	0.238396	no
XLOC_001774	XLOC_001774	gene:AT1G31950	AT1G31950	1:11475622-11478721	2R	WR	OK	12.9824	14.2637	-0.135796	0.302551	0.59395	0.963521	no
XLOC_001775	XLOC_001775	RH5	AT1G31970	1:11479762-11482890	2R	WR	OK	68.806	95.7733	-0.47709	1.11292	0.05465	0.422845	no
XLOC_001776	XLOC_001776	gene:AT1G31990	AT1G31990	1:11488001-11489318	2R	WR	NOTEST	0.0747949	0.124713	-0.737604	0	1	1	no
XLOC_001777	XLOC_001777	gene:AT1G06497	AT1G06497	1:11497401-11497896	2R	WR	NOTEST	0	0	0	0	1	1	no
XLOC_001778	XLOC_001778	gene:AT1G06513	AT1G06513	1:11498281-11498711	2R	WR	NOTEST	0	0	0	0	1	1	no
XLOC_001779	XLOC_001779	gene:AT1G06517,gene:AT1G06523	AT1G06517,AT1G06523	1:11499281-11499883	2R	WR	NOTEST	0	0	0	0	1	1	no
XLOC_001780	XLOC_001780	gene:AT1G32030	AT1G32030	1:11514593-11515595	2R	WR	NOTEST	0	0	0	0	1	1	no
XLOC_001781	XLOC_001781	SCAMP4	AT1G32050	1:11528384-11531350	2R	WR	OK	249.246	275.201	-0.142917	0.321233	0.5723	0.95752	no
XLOC_001782	XLOC_001782	PRK	AT1G32060	1:11532198-11536437	2R	WR	OK	9.34384	14.6564	-0.649439	0.834875	0.18105	0.684871	no
XLOC_001783	XLOC_001783	gene:AT1G32120	AT1G32120	1:11552425-11556391	2R	WR	OK	0.277198	0.389374	-0.490241	0.652909	0.26215	0.776524	no
XLOC_001784	XLOC_001784	gene:AT1G32127	AT1G32127	1:11556743-11561920	2R	WR	OK	11.393	12.5774	-0.142691	0.132349	0.833	0.996877	no
XLOC_001785	XLOC_001785	BZIP68,gene:AT1G32160	AT1G32150,AT1G32160	1:11565493-11570438	2R	WR	OK	36.0317	37.6976	-0.0652032	0.152609	0.79945	0.992841	no
XLOC_001786	XLOC_001786	XTH30	AT1G32170	1:11575319-11578030	2R	WR	OK	83.5569	80.0994	0.0609684	-0.141338	0.80095	0.992917	no
XLOC_001787	XLOC_001787	gene:AT1G32172	AT1G32172	1:11578505-11580547	2R	WR	NOTEST	0.0556703	0.0483527	0.203309	0	1	1	no
XLOC_001788	XLOC_001788	gene:AT1G06527	AT1G06527	1:11598338-11598718	2R	WR	NOTEST	0	0.0781952	#VALUE!	0	1	1	no
XLOC_001789	XLOC_001789	gene:AT1G06533	AT1G06533	1:11601120-11601334	2R	WR	NOTEST	0	0	0	0	1	1	no
XLOC_001790	XLOC_001790	gene:AT1G32220	AT1G32220	1:11605605-11609968	2R	WR	OK	5.55029	8.84762	-0.672726	0.383636	0.4863	0.921018	no
XLOC_001791	XLOC_001791	gene:AT1G32225	AT1G32225	1:11610113-11610625	2R	WR	NOTEST	0	0	0	0	1	1	no
XLOC_001792	XLOC_001792	RCD1	AT1G32230	1:11611890-11617484	2R	WR	OK	171.842	156.227	0.137439	-0.289392	0.6269	0.971891	no
XLOC_001793	XLOC_001793	CML17	AT1G32250	1:11639740-11640393	2R	WR	NOTEST	0	0	0	0	1	1	no
XLOC_001794	XLOC_001794	SYP24	AT1G32270	1:11642592-11645237	2R	WR	OK	0.53891	0.379338	0.50656	-0.586983	0.31305	0.823584	no
XLOC_001795	XLOC_001795	gene:AT1G32280	AT1G32280	1:11646188-11647001	2R	WR	NOTEST	0	0	0	0	1	1	no
XLOC_001796	XLOC_001796	GULLO1	AT1G32300	1:11651326-11653380	2R	WR	NOTEST	0	0.00645088	#VALUE!	0	1	1	no
XLOC_001797	XLOC_001797	SAMBA	AT1G32310	1:11653499-11654833	2R	WR	OK	40.1646	47.3383	-0.237084	0.528888	0.35205	0.850278	no
XLOC_001798	XLOC_001798	MKK10	AT1G32320	1:11655155-11656073	2R	WR	NOTEST	0.0130165	0	#NAME?	0	1	1	no
XLOC_001799	XLOC_001799	gene:AT1G32337	AT1G32337	1:11661814-11662122	2R	WR	NOTEST	0	0	0	0	1	1	no
XLOC_001800	XLOC_001800	gene:AT1G32360	AT1G32360	1:11672765-11675387	2R	WR	OK	17.9389	19.818	-0.143719	0.326345	0.5647	0.954108	no
XLOC_001801	XLOC_001801	ATL81	AT1G32361	1:11675530-11676748	2R	WR	NOTEST	0.0141076	0	#NAME?	0	1	1	no
XLOC_001802	XLOC_001802	TOM2B	AT1G32370	1:11676924-11680839	2R	WR	OK	22.308	18.585	0.263417	-0.575553	0.32245	0.830476	no
XLOC_001803	XLOC_001803	gene:AT1G32375	AT1G32375	1:11676924-11680839	2R	WR	NOTEST	0.162417	0.0568004	1.51573	0	1	1	no
XLOC_001804	XLOC_001804	PRS2	AT1G32380	1:11681733-11684520	2R	WR	OK	9.48475	8.95739	0.0825302	-0.176656	0.75635	0.989699	no
XLOC_001805	XLOC_001805	gene:AT1G06547	AT1G06547	1:11684909-11684994	2R	WR	OK	20.2348	0	#NAME?	#NAME?	0.01445	0.218644	no
XLOC_001806	XLOC_001806	gene:AT1G32385	AT1G32385	1:11685059-11685144	2R	WR	OK	12.0205	12.0616	-0.004924	0.0384805	0.7434	0.989699	no
XLOC_001807	XLOC_001807	gene:AT1G06553	AT1G06553	1:11685234-11685376	2R	WR	OK	6.5571	2.466	1.41089	-4.38703	0.3455	0.846167	no
XLOC_001808	XLOC_001808	gene:AT1G06557	AT1G06557	1:11686327-11686618	2R	WR	NOTEST	0	0	0	0	1	1	no
XLOC_001809	XLOC_001809	PCMP-E56,gene:AT1G32410	AT1G32415,AT1G32410	1:11693798-11697964	2R	WR	OK	41.8022	40.3761	0.0500777	-0.116083	0.8468	0.998132	no
XLOC_001810	XLOC_001810	gene:AT1G32420	AT1G32420	1:11701994-11702903	2R	WR	NOTEST	0	0	0	0	1	1	no
XLOC_001811	XLOC_001811	PKP3	AT1G32440	1:11711943-11719988	2R	WR	OK	19.5491	26.8094	-0.455635	0.24875	0.6497	0.977691	no
XLOC_001812	XLOC_001812	gene:AT1G32460	AT1G32460	1:11738117-11740399	2R	WR	OK	24.9147	18.4975	0.429663	-0.294565	0.6015	0.965389	no
XLOC_001813	XLOC_001813	IDH-IV	AT1G32480	1:11741082-11741990	2R	WR	NOTEST	0	0	0	0	1	1	no
XLOC_001814	XLOC_001814	ANAC011	AT1G32510	1:11756690-11762635	2R	WR	OK	0.606959	0.519646	0.224072	-0.0739623	0.9146	0.998132	no
XLOC_001815	XLOC_001815	LOL1	AT1G32540	1:11767484-11770049	2R	WR	OK	0.422524	0.400155	0.0784775	-0.0796074	0.8874	0.998132	no
XLOC_001816	XLOC_001816	LEA6	AT1G32560	1:11774483-11775442	2R	WR	NOTEST	0.0330831	0.0345994	-0.0646526	0	1	1	no
XLOC_001817	XLOC_001817	gene:AT1G32570	AT1G32570	1:11776764-11777557	2R	WR	OK	0.379264	0.626353	-0.723774	0.488288	0.379	0.863781	no
XLOC_001818	XLOC_001818	gene:AT1G06587	AT1G06587	1:11778314-11780562	2R	WR	OK	1.12387	1.73409	-0.625698	0.281409	0.5345	0.941893	no
XLOC_001819	XLOC_001819	gene:AT1G32575	AT1G32575	1:11780622-11782203	2R	WR	OK	0.669862	0.509367	0.395156	-0.339472	0.6578	0.980812	no
XLOC_001820	XLOC_001820	MORF5	AT1G32580	1:11783542-11785704	2R	WR	OK	25.726	23.4074	0.136267	-0.319197	0.5738	0.957678	no
XLOC_001821	XLOC_001821	TDL1	AT1G32583	1:11785805-11788286	2R	WR	OK	5.57119	5.76199	-0.0485822	0.0580216	0.91435	0.998132	no
XLOC_001822	XLOC_001822	gene:AT1G32600	AT1G32600	1:11794801-11797285	2R	WR	NOTEST	0	0	0	0	1	1	no
XLOC_001823	XLOC_001823	gene:AT1G32630	AT1G32630	1:11797329-11801407	2R	WR	OK	1.61389	1.43327	0.171231	-0.0505055	0.9159	0.998132	no
XLOC_001824	XLOC_001824	gene:AT1G32660	AT1G32660	1:11811039-11812380	2R	WR	NOTEST	0	0	0	0	1	1	no
XLOC_001825	XLOC_001825	gene:AT1G32700	AT1G32700	1:11827358-11829933	2R	WR	OK	197.9	126.796	0.642256	-1.47443	0.01135	0.191033	no
XLOC_001826	XLOC_001826	gene:AT1G32710	AT1G32710	1:11833112-11833706	2R	WR	NOTEST	0	0.126908	#VALUE!	0	1	1	no
XLOC_001827	XLOC_001827	gene:AT1G32720	AT1G32720	1:11834901-11836631	2R	WR	NOTEST	0	0	0	0	1	1	no
XLOC_001828	XLOC_001828	gene:AT1G32730	AT1G32730	1:11840909-11843308	2R	WR	OK	5.96005	6.80238	-0.190714	0.390057	0.4918	0.923075	no
XLOC_001829	XLOC_001829	gene:AT1G32740	AT1G32740	1:11844659-11856943	2R	WR	OK	2.84023	4.27617	-0.590314	0.273936	0.6927	0.985565	no
XLOC_001830	XLOC_001830	gene:AT1G06613	AT1G06613	1:11844659-11856943	2R	WR	OK	0.854842	0.561012	0.607625	-0.05272	0.7386	0.989141	no
XLOC_001831	XLOC_001831	gene:AT1G32760	AT1G32760	1:11858079-11859468	2R	WR	OK	8.12705	10.7603	-0.404915	0.819908	0.14925	0.639734	no
XLOC_001832	XLOC_001832	gene:AT1G06617	AT1G06617	1:11873273-11873480	2R	WR	NOTEST	0	0	0	0	1	1	no
XLOC_001833	XLOC_001833	gene:AT1G32810	AT1G32810	1:11881310-11886015	2R	WR	OK	11.8719	16.5564	-0.47983	1.06679	0.0615	0.445038	no
XLOC_001834	XLOC_001834	gene:AT1G06623	AT1G06623	1:11901408-11901520	2R	WR	NOTEST	0	0	0	0	1	1	no
XLOC_001835	XLOC_001835	UBP11	AT1G32850	1:11902628-11909049	2R	WR	NOTEST	0.0343614	0.0226624	0.600492	0	1	1	no
XLOC_001836	XLOC_001836	ANAC13	AT1G32870	1:11911630-11914735	2R	WR	OK	5.91535	8.84783	-0.58086	1.18505	0.03775	0.353454	no
XLOC_001837	XLOC_001837	gene:AT1G32910	AT1G32910	1:11925319-11927302	2R	WR	NOTEST	0.00492953	0	#NAME?	0	1	1	no
XLOC_001838	XLOC_001838	gene:AT1G06633	AT1G06633	1:11927721-11928260	2R	WR	NOTEST	0	0	0	0	1	1	no
XLOC_001839	XLOC_001839	gene:AT1G32920	AT1G32920	1:11928756-11929993	2R	WR	OK	22.8447	22.2569	0.0376094	-0.0886756	0.88345	0.998132	no
XLOC_001840	XLOC_001840	gene:AT1G32928	AT1G32928	1:11931148-11931801	2R	WR	OK	32.4136	22.214	0.545133	-1.11387	0.05375	0.418959	no
XLOC_001841	XLOC_001841	SBT3.4,SBT3.5	AT1G32950,AT1G32940	1:11937182-11944982	2R	WR	OK	9.61521	6.94658	0.469016	-1.0014	0.08955	0.52311	no
XLOC_001842	XLOC_001842	SBT3.3	AT1G32960	1:11945249-11951982	2R	WR	NOTEST	0.161914	0.138869	0.22151	0	1	1	no
XLOC_001843	XLOC_001843	gene:AT1G32975	AT1G32975	1:11953088-11953899	2R	WR	NOTEST	0	0	0	0	1	1	no
XLOC_001844	XLOC_001844	RPL11	AT1G32990	1:11955655-11957402	2R	WR	OK	6.65903	4.75554	0.485702	-0.898609	0.12275	0.58982	no
XLOC_001845	XLOC_001845	MIR856A	AT1G32992	1:11957459-11957730	2R	WR	NOTEST	0	0	0	0	1	1	no
XLOC_001846	XLOC_001846	gene:AT1G33010	AT1G33010	1:11959286-11960591	2R	WR	NOTEST	0.0124002	0	#NAME?	0	1	1	no
XLOC_001847	XLOC_001847	gene:AT1G33020	AT1G33020	1:11962745-11966320	2R	WR	NOTEST	0.00987584	0	#NAME?	0	1	1	no
XLOC_001848	XLOC_001848	NACA5	AT1G33040	1:11966422-11972580	2R	WR	OK	13.8287	11.6245	0.250491	-0.0874436	0.87725	0.998132	no
XLOC_001849	XLOC_001849	gene:AT1G33070	AT1G33070	1:11982888-11985299	2R	WR	NOTEST	0	0	0	0	1	1	no
XLOC_001850	XLOC_001850	DTX23	AT1G33080	1:11985649-11990520	2R	WR	OK	16.2226	12.8637	0.3347	-0.712529	0.21605	0.728083	no
XLOC_001851	XLOC_001851	DTX22	AT1G33090	1:11993297-11996712	2R	WR	OK	1.15305	1.47232	-0.352634	0.498715	0.39055	0.871313	no
XLOC_001852	XLOC_001852	DTX20	AT1G33100	1:11997499-12001421	2R	WR	OK	1.70562	2.29477	-0.428055	0.672859	0.24545	0.761259	no
XLOC_001853	XLOC_001853	DTX21	AT1G33110	1:12004853-12008852	2R	WR	OK	43.6884	53.4857	-0.291902	0.686217	0.23415	0.74715	no
XLOC_001854	XLOC_001854	RPL9B	AT1G33120	1:12010878-12012547	2R	WR	OK	149.126	178.028	-0.255572	0.569152	0.31855	0.828152	no
XLOC_001855	XLOC_001855	RPL9B	AT1G33120	1:12023224-12024783	2R	WR	OK	339.658	532.753	-0.649384	1.36099	0.0191	0.252946	no
XLOC_001856	XLOC_001856	gene:AT1G33170	AT1G33170	1:12026935-12030539	2R	WR	OK	24.357	20.2025	0.269804	-0.623374	0.2728	0.786884	no
XLOC_001857	XLOC_001857	gene:AT1G06653	AT1G06653	1:12035046-12035135	2R	WR	NOTEST	0	0	0	0	1	1	no
XLOC_001858	XLOC_001858	gene:AT1G06657	AT1G06657	1:12037163-12037653	2R	WR	NOTEST	0	0	0	0	1	1	no
XLOC_001859	XLOC_001859	gene:AT1G33220	AT1G33220	1:12044871-12045879	2R	WR	NOTEST	0	0	0	0	1	1	no
XLOC_001860	XLOC_001860	gene:AT1G33230	AT1G33230	1:12046378-12050095	2R	WR	OK	29.1421	34.2042	-0.231068	0.549927	0.34695	0.84724	no
XLOC_001861	XLOC_001861	gene:AT1G33260	AT1G33260	1:12064322-12066454	2R	WR	OK	5.76534	7.99692	-0.472039	0.944998	0.09995	0.543575	no
XLOC_001862	XLOC_001862	FAX4	AT1G33265	1:12066594-12070455	2R	WR	OK	15.1197	18.1104	-0.260383	0.328953	0.57105	0.956945	no
XLOC_001863	XLOC_001863	BRN1	AT1G33280	1:12072610-12073965	2R	WR	OK	0.753386	0.561432	0.424277	-0.503069	0.36725	0.858071	no
XLOC_001864	XLOC_001864	gene:AT1G33290	AT1G33290	1:12074098-12076289	2R	WR	OK	20.263	13.9462	0.538974	-1.23102	0.03605	0.345658	no
XLOC_001865	XLOC_001865	CGS2	AT1G33320	1:12081008-12083621	2R	WR	OK	2.70154	2.60808	0.050797	-0.0830128	0.88925	0.998132	no
XLOC_001866	XLOC_001866	gene:AT1G06667	AT1G06667	1:12083968-12084054	2R	WR	OK	19.3762	0	#NAME?	#NAME?	0.02465	0.284215	no
XLOC_001867	XLOC_001867	gene:AT1G33330,gene:AT1G33340	AT1G33330,AT1G33340	1:12084913-12089037	2R	WR	OK	14.9386	12.1332	0.300083	-0.605918	0.29875	0.812162	no
XLOC_001868	XLOC_001868	gene:AT1G33355	AT1G33355	1:12089248-12091743	2R	WR	NOTEST	0	0	0	0	1	1	no
XLOC_001869	XLOC_001869	CLPX3	AT1G33360	1:12091779-12096486	2R	WR	OK	15.0724	15.7674	-0.0650324	0.152002	0.7894	0.992647	no
XLOC_001870	XLOC_001870	gene:AT1G33415	AT1G33415	1:12118989-12126651	2R	WR	OK	3.37761	3.65085	-0.112227	0.113539	0.8574	0.998132	no
XLOC_001871	XLOC_001871	gene:AT1G33470	AT1G33470	1:12144439-12148380	2R	WR	OK	121.407	224.056	-0.884011	1.88065	0.00185	0.0677254	no
XLOC_001872	XLOC_001872	gene:AT1G33500	AT1G33500	1:12152518-12154921	2R	WR	OK	0.83515	0.655463	0.349521	-0.413432	0.47575	0.915131	no
XLOC_001873	XLOC_001873	gene:AT1G33530	AT1G33530	1:12159883-12161314	2R	WR	NOTEST	0.0123447	0	#NAME?	0	1	1	no
XLOC_001874	XLOC_001874	ADR1	AT1G33560	1:12168767-12172119	2R	WR	OK	10.6318	10.5276	0.0142098	-0.0328486	0.95365	0.998132	no
XLOC_001875	XLOC_001875	gene:AT1G33590	AT1G33590	1:12177672-12179628	2R	WR	OK	20.5492	18.1831	0.176484	-0.404657	0.4913	0.922793	no
XLOC_001876	XLOC_001876	gene:AT1G33600	AT1G33600	1:12180482-12184528	2R	WR	OK	1.69439	1.69456	-0.000142078	0.000237979	0.9991	0.999573	no
XLOC_001877	XLOC_001877	gene:AT1G33610	AT1G33610	1:12188677-12190461	2R	WR	OK	2.87155	2.78427	0.0445275	-0.0800661	0.8851	0.998132	no
XLOC_001878	XLOC_001878	gene:AT1G33612	AT1G33612	1:12191132-12197020	2R	WR	OK	1.69529	1.54161	0.137094	-0.174848	0.7561	0.989699	no
XLOC_001879	XLOC_001879	gene:AT1G06687	AT1G06687	1:12199358-12199789	2R	WR	NOTEST	0.0562081	0.107667	-0.937721	0	1	1	no
XLOC_001880	XLOC_001880	gene:AT1G06693	AT1G06693	1:12200426-12200747	2R	WR	NOTEST	0	0	0	0	1	1	no
XLOC_001881	XLOC_001881	gene:AT1G33670	AT1G33670	1:12201962-12203408	2R	WR	OK	0.518102	1.21893	-1.23431	1.56421	0.0109	0.18734	no
XLOC_001882	XLOC_001882	gene:AT1G33680	AT1G33680	1:12203944-12214313	2R	WR	OK	16.2015	16.6184	-0.0366556	0.0464492	0.9324	0.998132	no
XLOC_001883	XLOC_001883	gene:AT1G33710	AT1G33710	1:12219656-12220289	2R	WR	NOTEST	0	0	0	0	1	1	no
XLOC_001884	XLOC_001884	CYP76C5	AT1G33730	1:12226851-12228556	2R	WR	NOTEST	0	0	0	0	1	1	no
XLOC_001885	XLOC_001885	gene:AT1G06707	AT1G06707	1:12232826-12233266	2R	WR	NOTEST	0	0	0	0	1	1	no
XLOC_001886	XLOC_001886	TPS22	AT1G33750	1:12233631-12236576	2R	WR	OK	9.75575	15.183	-0.63813	1.24198	0.0357	0.34402	no
XLOC_001887	XLOC_001887	ERF022	AT1G33760	1:12237546-12238710	2R	WR	NOTEST	0.040426	0.08329	-1.04286	0	1	1	no
XLOC_001888	XLOC_001888	gene:AT1G33770	AT1G33770	1:12241613-12246231	2R	WR	NOTEST	0.127364	0.202886	-0.671715	0	1	1	no
XLOC_001889	XLOC_001889	JAL4	AT1G33790	1:12256473-12260638	2R	WR	OK	6.87756	5.46838	0.330783	-0.620448	0.28195	0.796207	no
XLOC_001890	XLOC_001890	GXM3	AT1G33800	1:12261164-12262750	2R	WR	OK	35.0121	42.8758	-0.292307	0.664807	0.24015	0.753855	no
XLOC_001891	XLOC_001891	gene:AT1G33810	AT1G33810	1:12264941-12266920	2R	WR	OK	13.3825	11.7065	0.193042	-0.37774	0.5045	0.927474	no
XLOC_001892	XLOC_001892	gene:AT1G33811	AT1G33811	1:12267807-12269913	2R	WR	NOTEST	0.178206	0.209073	-0.230462	0	1	1	no
XLOC_001893	XLOC_001893	gene:AT1G33860	AT1G33860	1:12294393-12295305	2R	WR	NOTEST	0.0375162	0.0574944	-0.615906	0	1	1	no
XLOC_001894	XLOC_001894	IAN5	AT1G33910	1:12314903-12316258	2R	WR	NOTEST	0	0	0	0	1	1	no
XLOC_001895	XLOC_001895	PP2A4	AT1G33920	1:12319904-12320870	2R	WR	NOTEST	0	0	0	0	1	1	no
XLOC_001896	XLOC_001896	IAN6	AT1G33930	1:12323473-12327311	2R	WR	NOTEST	0.0396821	0.0426857	-0.105263	0	1	1	no
XLOC_001897	XLOC_001897	gene:AT1G33945	AT1G33945	1:12330575-12332785	2R	WR	NOTEST	0	0	0	0	1	1	no
XLOC_001898	XLOC_001898	AIG1	AT1G33960	1:12346137-12348733	2R	WR	NOTEST	0.0193787	0.211223	-3.44623	0	1	1	no
XLOC_001899	XLOC_001899	ATUPF3	AT1G33980	1:12351565-12355173	2R	WR	OK	21.252	17.2588	0.300263	-0.704814	0.2182	0.73055	no
XLOC_001900	XLOC_001900	MES14	AT1G33990	1:12355556-12358966	2R	WR	OK	41.7736	24.9854	0.741508	-1.36091	0.0203	0.261462	no
XLOC_001901	XLOC_001901	gene:AT1G06717	AT1G06717	1:12355556-12358966	2R	WR	OK	3.62254	3.8103	-0.0729037	0.0149541	0.96625	0.998429	no
XLOC_001902	XLOC_001902	gene:AT1G06723	AT1G06723	1:12361352-12361763	2R	WR	NOTEST	0	0	0	0	1	1	no
XLOC_001903	XLOC_001903	gene:AT1G34015	AT1G34015	1:12361831-12363493	2R	WR	NOTEST	0	0	0	0	1	1	no
XLOC_001904	XLOC_001904	URGT6	AT1G34020	1:12366809-12370014	2R	WR	OK	29.5981	53.677	-0.858799	2.00818	0.00075	0.0372759	yes
XLOC_001905	XLOC_001905	TAR3	AT1G34040	1:12374258-12376367	2R	WR	OK	15.2393	17.3516	-0.187272	0.428798	0.45955	0.907458	no
XLOC_001906	XLOC_001906	gene:AT1G06727	AT1G06727	1:12381196-12381406	2R	WR	NOTEST	0.148779	0	#NAME?	0	1	1	no
XLOC_001907	XLOC_001907	gene:AT1G06733	AT1G06733	1:12381939-12382144	2R	WR	OK	0.832018	0	#NAME?	#NAME?	0.0326	0.328849	no
XLOC_001908	XLOC_001908	gene:AT1G06743	AT1G06743	1:12384321-12385041	2R	WR	NOTEST	0	0	0	0	1	1	no
XLOC_001909	XLOC_001909	gene:AT1G34046	AT1G34046	1:12388594-12389447	2R	WR	NOTEST	0	0	0	0	1	1	no
XLOC_001910	XLOC_001910	gene:AT1G34049	AT1G34049	1:12390237-12391149	2R	WR	NOTEST	0	0	0	0	1	1	no
XLOC_001911	XLOC_001911	gene:AT1G34050	AT1G34050	1:12393425-12396194	2R	WR	OK	0.49549	0.488765	0.0197123	-0.0236399	0.96195	0.9984	no
XLOC_001912	XLOC_001912	gene:AT1G34070	AT1G34070	1:12402282-12403209	2R	WR	NOTEST	0	0	0	0	1	1	no
XLOC_001913	XLOC_001913	IP5P1	AT1G34120	1:12426699-12429720	2R	WR	OK	9.08989	6.51504	0.480489	-1.02597	0.0798	0.500331	no
XLOC_001914	XLOC_001914	STT3B	AT1G34130	1:12429845-12433236	2R	WR	OK	34.6133	35.7218	-0.0454781	0.109334	0.8483	0.998132	no
XLOC_001915	XLOC_001915	gene:AT1G34150	AT1G34150	1:12435881-12439499	2R	WR	OK	19.1154	17.2691	0.146548	-0.335549	0.5606	0.953642	no
XLOC_001916	XLOC_001916	PCMP-H68	AT1G34160	1:12441243-12443368	2R	WR	OK	2.51019	2.2122	0.182316	-0.311081	0.5907	0.962142	no
XLOC_001917	XLOC_001917	anac016	AT1G34180	1:12448542-12451287	2R	WR	OK	4.33646	3.58648	0.273949	-0.522784	0.3625	0.856169	no
XLOC_001918	XLOC_001918	NAC017	AT1G34190	1:12451404-12454548	2R	WR	OK	47.6403	51.8106	-0.121065	0.282171	0.62495	0.971456	no
XLOC_001919	XLOC_001919	gene:AT1G34200	AT1G34200	1:12455652-12457547	2R	WR	OK	10.6891	12.488	-0.224402	0.501586	0.39645	0.876055	no
XLOC_001920	XLOC_001920	SERK2	AT1G34210	1:12458563-12466089	2R	WR	OK	17.6976	18.5608	-0.0687067	0.104588	0.85965	0.998132	no
XLOC_001921	XLOC_001921	EPF2	AT1G34245	1:12472867-12473974	2R	WR	NOTEST	0	0.0142592	#VALUE!	0	1	1	no
XLOC_001922	XLOC_001922	FAB1D	AT1G34260	1:12485317-12492207	2R	WR	OK	6.88344	7.01192	-0.0266785	0.0585074	0.9194	0.998132	no
XLOC_001923	XLOC_001923	AtRLP5	AT1G34290	1:12497999-12498800	2R	WR	NOTEST	0	0	0	0	1	1	no
XLOC_001924	XLOC_001924	gene:AT1G34300	AT1G34300	1:12503359-12506172	2R	WR	OK	26.5836	22.1339	0.264277	-0.612985	0.29085	0.803785	no
XLOC_001925	XLOC_001925	gene:AT1G06747	AT1G06747	1:12512324-12512684	2R	WR	NOTEST	0	0	0	0	1	1	no
XLOC_001926	XLOC_001926	gene:AT1G34317	AT1G34317	1:12513913-12516692	2R	WR	OK	2.1041	2.39973	-0.189668	0.0372304	0.9171	0.998132	no
XLOC_001927	XLOC_001927	gene:AT1G34320	AT1G34320	1:12520058-12524377	2R	WR	OK	31.8648	34.6378	-0.120384	0.282588	0.6315	0.973092	no
XLOC_001928	XLOC_001928	-	-	1:12528237-12529603	2R	WR	OK	1.83069	2.38515	-0.381693	0.587384	0.29955	0.813499	no
XLOC_001929	XLOC_001929	gene:AT1G34340	AT1G34340	1:12530814-12534315	2R	WR	OK	11.5523	12.1425	-0.07188	0.160074	0.77855	0.992299	no
XLOC_001930	XLOC_001930	gene:AT1G34350	AT1G34350	1:12534425-12536162	2R	WR	OK	34.3552	47.5188	-0.467971	1.05756	0.06485	0.455243	no
XLOC_001931	XLOC_001931	PS1	AT1G08700	1:12536309-12541938	2R	WR	OK	2.0119	2.09547	-0.0587146	0.116509	0.83815	0.998113	no
XLOC_001932	XLOC_001932	IF3-1	AT1G34360	1:12542795-12546244	2R	WR	OK	4.44646	4.74233	-0.0929394	0.183821	0.7564	0.989699	no
XLOC_001933	XLOC_001933	STOP1	AT1G34370	1:12550338-12552634	2R	WR	OK	103.187	85.5091	0.271107	-0.611322	0.29365	0.807547	no
XLOC_001934	XLOC_001934	ARF22	AT1G34390	1:12552654-12576173	2R	WR	NOTEST	0.0137041	0	#NAME?	0	1	1	no
XLOC_001935	XLOC_001935	ARF21	AT1G34410	1:12577721-12580824	2R	WR	NOTEST	0	0	0	0	1	1	no
XLOC_001936	XLOC_001936	gene:AT1G34418	AT1G34418	1:12582121-12582811	2R	WR	OK	108.888	101.116	0.106842	-0.244951	0.67205	0.983154	no
XLOC_001937	XLOC_001937	gene:AT1G34420	AT1G34420	1:12584344-12590223	2R	WR	OK	2.84384	3.9802	-0.485	0.435343	0.45175	0.905945	no
XLOC_001938	XLOC_001938	CYCB1%3B5	AT1G34460	1:12595109-12602526	2R	WR	OK	1.62627	1.51502	0.102235	-0.149906	0.79815	0.992841	no
XLOC_001939	XLOC_001939	gene:AT1G34470	AT1G34470	1:12602897-12607063	2R	WR	OK	11.0719	9.90275	0.161001	-0.344273	0.55005	0.949862	no
XLOC_001940	XLOC_001940	gene:AT1G34480	AT1G34480	1:12607221-12609084	2R	WR	NOTEST	0.119538	0.114875	0.0573987	0	1	1	no
XLOC_001941	XLOC_001941	gene:AT1G34490	AT1G34490	1:12609439-12610495	2R	WR	NOTEST	0	0	0	0	1	1	no
XLOC_001942	XLOC_001942	gene:AT1G34500	AT1G34500	1:12611637-12612663	2R	WR	NOTEST	0.0100841	0.0647729	-2.6833	0	1	1	no
XLOC_001943	XLOC_001943	gene:AT1G34520	AT1G34520	1:12623433-12624508	2R	WR	NOTEST	0.0408058	0.0798594	-0.968687	0	1	1	no
XLOC_001944	XLOC_001944	CYP94D1	AT1G34540	1:12637053-12638692	2R	WR	NOTEST	0.0889704	0.0699559	0.346879	0	1	1	no
XLOC_001945	XLOC_001945	gene:AT1G06783	AT1G06783	1:12643647-12643997	2R	WR	NOTEST	0	0	0	0	1	1	no
XLOC_001946	XLOC_001946	gene:AT1G34560	AT1G34560	1:12653960-12654779	2R	WR	NOTEST	0.0269747	0	#NAME?	0	1	1	no
XLOC_001947	XLOC_001947	STP5	AT1G34580	1:12660496-12663870	2R	WR	NOTEST	0	0.0363578	#VALUE!	0	1	1	no
XLOC_001948	XLOC_001948	gene:AT1G34630	AT1G34630	1:12685175-12688543	2R	WR	OK	17.7007	22.4116	-0.340441	0.72249	0.22025	0.733336	no
XLOC_001949	XLOC_001949	HDG10	AT1G34650	1:12692994-12697834	2R	WR	NOTEST	0.0285486	0.0629013	-1.13967	0	1	1	no
XLOC_001950	XLOC_001950	AtMYB93	AT1G34670	1:12709089-12710665	2R	WR	OK	35.1845	24.0338	0.549877	-1.26744	0.02805	0.306202	no
XLOC_001951	XLOC_001951	gene:AT1G34770	AT1G34770	1:12746404-12750506	2R	WR	OK	13.4754	12.598	0.0971332	-0.105877	0.86185	0.998132	no
XLOC_001952	XLOC_001952	gene:AT1G34844	AT1G34844	1:12751155-12752905	2R	WR	OK	5.66583	7.64107	-0.431486	0.85775	0.13585	0.614598	no
XLOC_001953	XLOC_001953	TT1	AT1G34790	1:12763901-12765686	2R	WR	NOTEST	0	0	0	0	1	1	no
XLOC_001954	XLOC_001954	gene:AT1G06797	AT1G06797	1:12767250-12767754	2R	WR	NOTEST	0	0	0	0	1	1	no
XLOC_001955	XLOC_001955	gene:AT1G34807	AT1G34807	1:12777710-12778231	2R	WR	NOTEST	0	0	0	0	1	1	no
XLOC_001956	XLOC_001956	gene:AT1G34812	AT1G34812	1:12781125-12781766	2R	WR	NOTEST	0	0	0	0	1	1	no
XLOC_001957	XLOC_001957	gene:AT1G34817	AT1G34817	1:12784535-12785176	2R	WR	NOTEST	0	0	0	0	1	1	no
XLOC_001958	XLOC_001958	gene:AT1G34822	AT1G34822	1:12787949-12788590	2R	WR	NOTEST	0	0	0	0	1	1	no
XLOC_001959	XLOC_001959	gene:AT1G34827	AT1G34827	1:12791363-12791884	2R	WR	NOTEST	0	0	0	0	1	1	no
XLOC_001960	XLOC_001960	gene:AT1G34855	AT1G34855	1:12801426-12802067	2R	WR	NOTEST	0	0	0	0	1	1	no
XLOC_001961	XLOC_001961	gene:AT1G34910	AT1G34910	1:12804833-12805334	2R	WR	NOTEST	0	0	0	0	1	1	no
XLOC_001962	XLOC_001962	gene:AT1G35030	AT1G35030	1:12808245-12809481	2R	WR	NOTEST	0	0	0	0	1	1	no
XLOC_001963	XLOC_001963	gene:AT1G35040	AT1G35040	1:12812156-12812569	2R	WR	NOTEST	0	0	0	0	1	1	no
XLOC_001964	XLOC_001964	EXL1	AT1G35140	1:12851982-12853235	2R	WR	OK	1.8002	3.76956	-1.06624	1.56803	0.00495	0.121298	no
XLOC_001965	XLOC_001965	GF14 PHI	AT1G35160	1:12867060-12868890	2R	WR	OK	225.918	264.434	-0.227105	0.502857	0.38855	0.869698	no
XLOC_001966	XLOC_001966	gene:AT1G35181	AT1G35181	1:12879305-12879470	2R	WR	NOTEST	0	0	0	0	1	1	no
XLOC_001967	XLOC_001967	gene:AT1G35183	AT1G35183	1:12882653-12884762	2R	WR	NOTEST	0.0658785	0	#NAME?	0	1	1	no
XLOC_001968	XLOC_001968	gene:AT1G06817	AT1G06817	1:12887308-12887969	2R	WR	NOTEST	0	0	0	0	1	1	no
XLOC_001969	XLOC_001969	gene:AT1G35190	AT1G35190	1:12890403-12892955	2R	WR	OK	29.9314	25.1147	0.25313	-0.583849	0.3129	0.823497	no
XLOC_001970	XLOC_001970	gene:AT1G06827	AT1G06827	1:12907869-12908342	2R	WR	NOTEST	0	0	0	0	1	1	no
XLOC_001971	XLOC_001971	gene:AT1G35220	AT1G35220	1:12908847-12914858	2R	WR	OK	20.7219	27.8754	-0.427838	0.988169	0.0929	0.530071	no
XLOC_001972	XLOC_001972	AGP5	AT1G35230	1:12917069-12917829	2R	WR	OK	2.90729	3.1851	-0.131665	0.192404	0.7377	0.989141	no
XLOC_001973	XLOC_001973	gene:AT1G06837	AT1G06837	1:12923004-12923585	2R	WR	OK	0.231879	0.389538	-0.748389	0.510142	0.33945	0.842859	no
XLOC_001974	XLOC_001974	gene:AT1G35242	AT1G35242	1:12927266-12934656	2R	WR	OK	0.679213	0.69088	-0.0245722	0.00425314	0.979	0.998577	no
XLOC_001975	XLOC_001975	gene:AT1G35330	AT1G35330	1:12964985-12966113	2R	WR	OK	5.33262	5.31721	0.00417371	-0.00747722	0.98975	0.998781	no
XLOC_001976	XLOC_001976	gene:AT1G06857	AT1G06857	1:12972057-12972468	2R	WR	NOTEST	0	0	0	0	1	1	no
XLOC_001977	XLOC_001977	gene:AT1G35340	AT1G35340	1:12977667-12979947	2R	WR	OK	20.706	19.9743	0.0519072	-0.11403	0.8429	0.998132	no
XLOC_001978	XLOC_001978	gene:AT1G06873	AT1G06873	1:12986719-12987066	2R	WR	NOTEST	3.95686	0	#NAME?	0	1	1	no
XLOC_001979	XLOC_001979	gene:AT1G06877	AT1G06877	1:12987189-12987313	2R	WR	NOTEST	0	0	0	0	1	1	no
XLOC_001980	XLOC_001980	gene:AT1G35353	AT1G35353	1:12988648-12989373	2R	WR	NOTEST	0	0	0	0	1	1	no
XLOC_001981	XLOC_001981	gene:AT1G35365	AT1G35365	1:12991391-12992145	2R	WR	NOTEST	0.0521753	0	#NAME?	0	1	1	no
XLOC_001982	XLOC_001982	gene:AT1G35400	AT1G35400	1:13018288-13019198	2R	WR	NOTEST	0.0253976	0	#NAME?	0	1	1	no
XLOC_001983	XLOC_001983	gene:AT1G35410	AT1G35410	1:13024160-13024941	2R	WR	NOTEST	0.0327132	0	#NAME?	0	1	1	no
XLOC_001984	XLOC_001984	gene:AT1G35420	AT1G35420	1:13026205-13027691	2R	WR	OK	8.52761	5.94384	0.520744	-0.882787	0.1168	0.581742	no
XLOC_001985	XLOC_001985	BHLH80	AT1G35460	1:13039659-13042159	2R	WR	OK	25.1685	28.3565	-0.172062	0.396445	0.4922	0.923159	no
XLOC_001986	XLOC_001986	RALFL5	AT1G35467	1:13049113-13049437	2R	WR	NOTEST	0	0	0	0	1	1	no
XLOC_001987	XLOC_001987	gene:AT1G35490	AT1G35490	1:13061548-13063455	2R	WR	NOTEST	0.00447477	0	#NAME?	0	1	1	no
XLOC_001988	XLOC_001988	gene:AT1G35500	AT1G35500	1:13066086-13066596	2R	WR	NOTEST	0	0	0	0	1	1	no
XLOC_001989	XLOC_001989	MIR773A	AT1G35501	1:13067250-13067335	2R	WR	NOTEST	0	4.43991	#VALUE!	0	1	1	no
XLOC_001990	XLOC_001990	OFUT9	AT1G35510	1:13071164-13074984	2R	WR	OK	11.1481	12.5558	-0.171558	0.389254	0.5005	0.926074	no
XLOC_001991	XLOC_001991	MYB8,gene:AT1G35516	AT1G35515,AT1G35516	1:13076666-13080265	2R	WR	OK	106.18	151.114	-0.50912	0.818558	0.1387	0.619531	no
XLOC_001992	XLOC_001992	gene:AT1G35530	AT1G35530	1:13089815-13097286	2R	WR	OK	1.18262	1.60357	-0.439309	0.878439	0.1477	0.637704	no
XLOC_001993	XLOC_001993	ARF14	AT1G35540	1:13108633-13113136	2R	WR	NOTEST	0	0.00490038	#VALUE!	0	1	1	no
XLOC_001994	XLOC_001994	gene:AT1G35550	AT1G35550	1:13108633-13113136	2R	WR	NOTEST	0	0	0	0	1	1	no
XLOC_001995	XLOC_001995	-	-	1:13145613-13146826	2R	WR	OK	65.6439	33.3691	0.976149	-2.2448	5e-05	0.00544407	yes
XLOC_001996	XLOC_001996	gene:AT1G35614	AT1G35614	1:13148591-13149559	2R	WR	NOTEST	0	0	0	0	1	1	no
XLOC_001997	XLOC_001997	gene:AT1G35617	AT1G35617	1:13153582-13153948	2R	WR	NOTEST	0	0	0	0	1	1	no
XLOC_001998	XLOC_001998	PDIL5-2	AT1G35620	1:13156345-13160284	2R	WR	OK	44.8732	49.7234	-0.148068	0.351007	0.5461	0.947464	no
XLOC_001999	XLOC_001999	gene:AT1G06917	AT1G06917	1:13167732-13168082	2R	WR	NOTEST	0.0566791	0.0687272	-0.278063	0	1	1	no
XLOC_002000	XLOC_002000	gene:AT1G35660	AT1G35660	1:13192607-13198142	2R	WR	OK	4.75454	5.16548	-0.119596	0.259062	0.64925	0.977554	no
XLOC_002001	XLOC_002001	CPK11	AT1G35670	1:13205344-13208289	2R	WR	OK	24.5422	19.8739	0.304393	-0.702459	0.2351	0.747934	no
XLOC_002002	XLOC_002002	RPL21	AT1G35680	1:13208682-13210428	2R	WR	OK	57.0086	68.7301	-0.269761	0.628856	0.26575	0.782034	no
XLOC_002003	XLOC_002003	gene:AT1G35710	AT1G35710	1:13220470-13224681	2R	WR	OK	0.719145	1.01083	-0.491183	0.858614	0.13635	0.615096	no
XLOC_002004	XLOC_002004	ANN1	AT1G35720	1:13225167-13229931	2R	WR	OK	497.405	706.694	-0.506664	1.00312	0.07795	0.494011	no
XLOC_002005	XLOC_002005	gene:AT1G06927	AT1G06927	1:13250535-13250970	2R	WR	NOTEST	0	0	0	0	1	1	no
XLOC_002006	XLOC_002006	gene:AT1G06933	AT1G06933	1:13314706-13314965	2R	WR	NOTEST	0	0	0	0	1	1	no
XLOC_002007	XLOC_002007	gene:AT1G06937	AT1G06937	1:13320656-13322511	2R	WR	NOTEST	0	0	0	0	1	1	no
XLOC_002008	XLOC_002008	APUM17	AT1G35850	1:13330509-13331506	2R	WR	NOTEST	0	0	0	0	1	1	no
XLOC_002009	XLOC_002009	gene:AT1G35890	AT1G35890	1:13341299-13341953	2R	WR	NOTEST	0	0	0	0	1	1	no
XLOC_002010	XLOC_002010	LBD5	AT1G36000	1:13422553-13423028	2R	WR	NOTEST	0	0	0	0	1	1	no
XLOC_002011	XLOC_002011	gene:AT1G36005	AT1G36005	1:13432417-13433062	2R	WR	NOTEST	0	0	0	0	1	1	no
XLOC_002012	XLOC_002012	gene:AT1G06943	AT1G06943	1:13434823-13435127	2R	WR	NOTEST	0	0	0	0	1	1	no
[truncated: 28,965 more rows]

## Sheet: MYB25_Shoot
test_id	gene_id	gene	AGI	locus	sample_1	sample_2	status	value_1	value_2	log2(fold_change)	test_stat	p_value	q_value	significant
XLOC_000001	XLOC_000001	NAC001	AT1G01010	1:3630-5899	2S	WS	OK	2.72509	1.84028	0.566376	-1.22059	0.0312	0.129988	no
XLOC_000002	XLOC_000002	gene:AT1G03987	AT1G03987	1:11100-11372	2S	WS	OK	1.67745	0.400609	2.066	-1.7074	0.1338	0.347691	no
XLOC_000003	XLOC_000003	DCL1	AT1G01040	1:23120-33171	2S	WS	OK	6.06968	5.99614	0.0175856	-0.032852	0.95565	0.983802	no
XLOC_000004	XLOC_000004	MIR838A	AT1G01046	1:23120-33171	2S	WS	NOTEST	0	0.168839	#VALUE!	0	1	1	no
XLOC_000005	XLOC_000005	gene:AT1G03997	AT1G03997	1:23120-33171	2S	WS	NOTEST	0	0	0	0	1	1	no
XLOC_000006	XLOC_000006	IQD18	AT1G01110	1:51952-54737	2S	WS	OK	0.735083	0.72787	0.0142263	-0.0261402	0.96335	0.985772	no
XLOC_000007	XLOC_000007	GIF2	AT1G01160	1:72324-74737	2S	WS	OK	26.9697	20.9272	0.365956	-0.167013	0.6584	0.857049	no
XLOC_000008	XLOC_000008	gene:AT1G01180	AT1G01180	1:75389-76845	2S	WS	OK	9.50348	14.9554	-0.654141	1.87495	0.00205	0.0174074	yes
XLOC_000009	XLOC_000009	gene:AT1G01210	AT1G01210	1:88621-90773	2S	WS	OK	12.2139	9.55847	0.353674	-0.662483	0.251	0.512953	no
XLOC_000010	XLOC_000010	FKGP,gene:AT1G01225	AT1G01220,AT1G01225	1:91341-97407	2S	WS	OK	10.8548	9.05483	0.261576	-0.614741	0.2667	0.532323	no
XLOC_000011	XLOC_000011	gene:AT1G01230	AT1G01230	1:97411-99240	2S	WS	OK	27.0245	26.9926	0.00170207	-0.00468164	0.99145	0.99632	no
XLOC_000012	XLOC_000012	gene:AT1G01240	AT1G01240	1:99864-101987	2S	WS	OK	28.9677	18.6388	0.636139	-1.8303	0.0015	0.0136584	yes
XLOC_000013	XLOC_000013	BHLH13	AT1G01260	1:108945-111699	2S	WS	OK	8.06401	9.17268	-0.185846	0.52714	0.36465	0.636834	no
XLOC_000014	XLOC_000014	CYP703A2	AT1G01280	1:112262-113947	2S	WS	NOTEST	0	0	0	0	1	1	no
XLOC_000015	XLOC_000015	CNX3	AT1G01290	1:114114-116407	2S	WS	OK	19.0108	14.4741	0.393344	-1.12487	0.0535	0.189116	no
XLOC_000016	XLOC_000016	APF2	AT1G01300	1:116783-118845	2S	WS	OK	17.2139	21.9373	-0.349811	1.08829	0.07205	0.231991	no
XLOC_000017	XLOC_000017	gene:AT1G01305	AT1G01305	1:119380-119997	2S	WS	NOTEST	0	0	0	0	1	1	no
XLOC_000018	XLOC_000018	gene:AT1G01310	AT1G01310	1:120153-130577	2S	WS	NOTEST	0.223606	0.0972018	1.2019	0	1	1	no
XLOC_000019	XLOC_000019	gene:AT1G01320	AT1G01320	1:120153-130577	2S	WS	OK	8.43735	11.3132	-0.42314	0.0410652	0.8134	0.930464	no
XLOC_000020	XLOC_000020	AREP1	AT1G01335	1:130735-130858	2S	WS	NOTEST	0	0	0	0	1	1	no
XLOC_000021	XLOC_000021	gene:AT1G01350	AT1G01350	1:136089-138162	2S	WS	OK	13.6435	10.5633	0.369156	-1.0025	0.07715	0.243348	no
XLOC_000022	XLOC_000022	gene:AT1G01355	AT1G01355	1:138463-139680	2S	WS	OK	0.621805	0.750741	-0.271855	0.319043	0.56995	0.802441	no
XLOC_000023	XLOC_000023	PYL9	AT1G01360	1:141869-143261	2S	WS	OK	13.0049	10.9174	0.252428	-0.68816	0.23855	0.497394	no
XLOC_000024	XLOC_000024	HTR12	AT1G01370	1:143488-146479	2S	WS	OK	4.90597	3.69635	0.408435	-0.872112	0.13265	0.345856	no
XLOC_000025	XLOC_000025	ETC1	AT1G01380	1:147042-149848	2S	WS	OK	1.04712	0.633705	0.724538	-0.507949	0.3091	0.579355	no
XLOC_000026	XLOC_000026	APUM22	AT1G01410	1:153112-154198	2S	WS	NOTEST	0	0	0	0	1	1	no
XLOC_000027	XLOC_000027	gene:AT1G01448	AT1G01448	1:163277-166353	2S	WS	OK	4.12213	4.56784	-0.148121	0.291091	0.62035	0.83442	no
XLOC_000028	XLOC_000028	PIP5K10	AT1G01460	1:168558-171386	2S	WS	NOTEST	0.00791833	0	#NAME?	0	1	1	no
XLOC_000029	XLOC_000029	ACS2	AT1G01480	1:175705-178406	2S	WS	NOTEST	0.139245	0.208826	-0.584682	0	1	1	no
XLOC_000030	XLOC_000030	AN,gene:AT1G01500,gene:AT1G01520	AT1G01510,AT1G01500,AT1G01520	1:185032-192575	2S	WS	OK	24.7193	29.6405	-0.26193	0.748607	0.21525	0.468474	no
XLOC_000031	XLOC_000031	gene:AT1G01540	AT1G01540	1:195644-198787	2S	WS	OK	27.2173	37.2442	-0.452492	1.34281	0.0187	0.0913326	no
XLOC_000032	XLOC_000032	BPS1	AT1G01550	1:199526-201914	2S	WS	OK	143.822	156.403	-0.120977	0.346638	0.5451	0.786212	no
XLOC_000033	XLOC_000033	MPK11	AT1G01560	1:202102-204440	2S	WS	OK	0.48335	1.13803	-1.23539	1.95299	0.0013	0.0121595	yes
XLOC_000034	XLOC_000034	gene:AT1G01570	AT1G01570	1:204934-207642	2S	WS	OK	0.829214	1.53807	-0.891301	1.64149	0.0071	0.0452689	yes
XLOC_000035	XLOC_000035	FRO2	AT1G01580	1:208994-213082	2S	WS	OK	0.848863	0.936374	-0.141553	0.263202	0.64145	0.846786	no
XLOC_000036	XLOC_000036	FRO1	AT1G01590	1:214149-217734	2S	WS	OK	0.528208	0.350669	0.590996	-0.945375	0.1032	0.293663	no
XLOC_000037	XLOC_000037	CYP86A4	AT1G01600	1:218833-221286	2S	WS	OK	2.18408	1.74039	0.327618	-0.758204	0.1995	0.447506	no
XLOC_000038	XLOC_000038	gene:AT1G01630	AT1G01630	1:228798-232630	2S	WS	OK	17.975	13.0102	0.466354	-1.26278	0.0308	0.128985	no
XLOC_000039	XLOC_000039	ATPRD3	AT1G01690	1:249040-252522	2S	WS	OK	1.47264	1.65627	-0.169538	0.357988	0.535	0.778916	no
XLOC_000040	XLOC_000040	gene:AT1G01695	AT1G01695	1:252625-254530	2S	WS	OK	0.527068	0.263908	0.997954	-1.37847	0.02385	0.108171	no
XLOC_000041	XLOC_000041	gene:AT1G04033	AT1G04033	1:255021-255384	2S	WS	NOTEST	0	0	0	0	1	1	no
XLOC_000042	XLOC_000042	NAC002,gene:AT1G01710,gene:AT1G01715	AT1G01720,AT1G01710,AT1G01715	1:262827-284332	2S	WS	OK	43.2147	34.824	0.311443	-0.4402	0.38495	0.655817	no
XLOC_000043	XLOC_000043	gene:AT1G01730	AT1G01730	1:262827-284332	2S	WS	OK	22.5673	18.7951	0.263883	-0.262188	0.63845	0.844806	no
XLOC_000044	XLOC_000044	ADF11	AT1G01750	1:262827-284332	2S	WS	OK	0.541307	0.642627	-0.247534	0.0382726	0.86525	0.950607	no
XLOC_000045	XLOC_000045	gene:AT1G04057	AT1G04057	1:262827-284332	2S	WS	NOTEST	0	0.656533	#VALUE!	0	1	1	no
XLOC_000046	XLOC_000046	PLIM2B,gene:AT1G01770	AT1G01780,AT1G01770	1:262827-284332	2S	WS	OK	30.532	29.0674	0.0709212	-0.108174	0.85165	0.94504	no
XLOC_000047	XLOC_000047	KEA1	AT1G01790	1:284349-291203	2S	WS	OK	47.1191	70.9671	-0.590839	1.64432	0.0046	0.0326805	yes
XLOC_000048	XLOC_000048	gene:AT1G01800	AT1G01800	1:293245-295086	2S	WS	OK	18.949	14.9974	0.337405	-0.917194	0.1115	0.309419	no
XLOC_000049	XLOC_000049	gene:AT1G01810	AT1G01810	1:295206-295859	2S	WS	OK	1.31043	1.16794	0.16607	-0.247003	0.69255	0.874543	no
XLOC_000050	XLOC_000050	gene:AT1G01840	AT1G01840	1:303462-306310	2S	WS	OK	1.49456	0.96335	0.63359	-0.35483	0.59275	0.816754	no
XLOC_000051	XLOC_000051	gene:AT1G04073	AT1G04073	1:303462-306310	2S	WS	OK	0.291506	1.47766	-2.34172	0.57122	0.3556	0.628392	no
XLOC_000052	XLOC_000052	gene:AT1G01870	AT1G01870	1:306383-306456	2S	WS	NOTEST	0	0	0	0	1	1	no
XLOC_000053	XLOC_000053	SBTI1.1	AT1G01900	1:310168-319667	2S	WS	OK	1.70298	1.62854	0.0644847	-0.0460896	0.93665	0.977824	no
XLOC_000054	XLOC_000054	gene:AT1G04083	AT1G04083	1:310168-319667	2S	WS	OK	8.50369	9.8661	-0.214391	0.0673636	0.9203	0.970781	no
XLOC_000055	XLOC_000055	gene:AT1G01920	AT1G01920	1:310168-319667	2S	WS	OK	10.0178	6.74118	0.571498	-0.844051	0.16205	0.393694	no
XLOC_000056	XLOC_000056	CYP18-1	AT1G01940	1:319768-324917	2S	WS	OK	8.33019	8.6033	-0.0465411	0.0660212	0.9095	0.966787	no
XLOC_000057	XLOC_000057	ARK2	AT1G01950	1:325315-337912	2S	WS	OK	6.89647	6.31396	0.127313	-0.11541	0.8323	0.937685	no
XLOC_000058	XLOC_000058	gene:AT1G01970	AT1G01970	1:338240-342040	2S	WS	OK	26.146	25.4318	0.0399525	-0.116141	0.84355	0.94116	no
XLOC_000059	XLOC_000059	GAE2	AT1G02000	1:345515-347603	2S	WS	OK	3.66784	3.56529	0.0409132	-0.104256	0.85855	0.948036	no
XLOC_000060	XLOC_000060	SEC1A	AT1G01980	1:347612-357258	2S	WS	OK	5.74723	3.69323	0.637984	-0.869981	0.1593	0.389159	no
XLOC_000061	XLOC_000061	SPL8	AT1G02065	1:365164-367443	2S	WS	OK	1.00059	0.664969	0.589499	-1.11025	0.08815	0.265406	no
XLOC_000062	XLOC_000062	gene:AT1G02080	AT1G02080	1:373334-386913	2S	WS	OK	12.2837	22.1035	-0.847536	2.40818	5e-05	0.000829337	yes
XLOC_000063	XLOC_000063	LCMT1,VAD1,gene:AT1G02110	AT1G02100,AT1G02120,AT1G02110	1:389811-401919	2S	WS	OK	80.7256	76.6417	0.0748969	-0.148967	0.79745	0.923102	no
XLOC_000064	XLOC_000064	gene:AT1G04087	AT1G04087	1:402085-402294	2S	WS	NOTEST	0	0	0	0	1	1	no
XLOC_000065	XLOC_000065	ALG12,AMC1,gene:AT1G02150,gene:AT1G02160	AT1G02145,AT1G02170,AT1G02150,AT1G02160,	1:404599-414649	2S	WS	OK	131.946	116.563	0.178835	-0.353735	0.5385	0.780971	no
XLOC_000066	XLOC_000066	gene:AT1G02190	AT1G02190	1:415073-418027	2S	WS	NOTEST	0.165743	0.116221	0.512081	0	1	1	no
XLOC_000067	XLOC_000067	CER1	AT1G02205	1:418415-422592	2S	WS	OK	12.8996	11.7163	0.138806	-0.384741	0.5027	0.754255	no
XLOC_000068	XLOC_000068	gene:AT1G04093	AT1G04093	1:424665-425164	2S	WS	NOTEST	0.023219	0.191349	-3.04283	0	1	1	no
XLOC_000069	XLOC_000069	CATHB1	AT1G02300	1:453106-455620	2S	WS	OK	31.7994	23.6337	0.428155	-1.25765	0.03035	0.12776	no
XLOC_000070	XLOC_000070	CATHB2	AT1G02305	1:455687-463618	2S	WS	OK	98.8626	91.5666	0.110604	-0.310792	0.585	0.811648	no
XLOC_000071	XLOC_000071	gene:AT1G04103	AT1G04103	1:455687-463618	2S	WS	NOTEST	0.0528205	0.0189278	1.48059	0	1	1	no
XLOC_000072	XLOC_000072	gene:AT1G02320	AT1G02320	1:455687-463618	2S	WS	NOTEST	0.0591487	0	#NAME?	0	1	1	no
XLOC_000073	XLOC_000073	gene:AT1G02350	AT1G02350	1:469664-470790	2S	WS	OK	14.1105	10.9293	0.368574	-0.76394	0.1975	0.444918	no
XLOC_000074	XLOC_000074	-	-	1:470851-471679	2S	WS	OK	5.57663	5.71575	-0.0355479	0.0787636	0.8916	0.960859	no
XLOC_000075	XLOC_000075	gene:AT1G02370	AT1G02370	1:474372-476612	2S	WS	OK	3.40182	3.68645	-0.115926	0.280282	0.62755	0.837325	no
XLOC_000076	XLOC_000076	gene:AT1G02380	AT1G02380	1:476944-479112	2S	WS	OK	1.11916	2.52913	-1.17623	2.18154	0.00065	0.00712925	yes
XLOC_000077	XLOC_000077	GPAT2	AT1G02390	1:480649-483373	2S	WS	OK	0.730679	1.1627	-0.670166	1.2974	0.0272	0.118665	no
XLOC_000078	XLOC_000078	GA2OX6	AT1G02400	1:486799-489651	2S	WS	OK	2.96459	3.68205	-0.312675	0.700727	0.22775	0.483024	no
XLOC_000079	XLOC_000079	COX11	AT1G02410	1:490859-492979	2S	WS	OK	13.3137	17.1294	-0.363568	1.01565	0.0822	0.25344	no
XLOC_000080	XLOC_000080	gene:AT1G02420	AT1G02420	1:493638-496332	2S	WS	OK	0.825431	1.30362	-0.659306	0.670522	0.26245	0.527058	no
XLOC_000081	XLOC_000081	gene:AT1G04123	AT1G04123	1:493638-496332	2S	WS	NOTEST	0.372502	0.265918	0.486265	0	1	1	no
XLOC_000082	XLOC_000082	gene:AT1G02480	AT1G02480	1:515493-515566	2S	WS	NOTEST	0	0	0	0	1	1	no
XLOC_000083	XLOC_000083	gene:AT1G02490	AT1G02490	1:516568-516866	2S	WS	NOTEST	0.0985682	0	#NAME?	0	1	1	no
XLOC_000084	XLOC_000084	SAM1	AT1G02500	1:518090-520495	2S	WS	OK	199.175	164.957	0.271946	-0.749642	0.20305	0.452067	no
XLOC_000085	XLOC_000085	ABCB11	AT1G02520	1:523535-529069	2S	WS	OK	1.74559	1.60905	0.117507	-0.277641	0.6291	0.838345	no
XLOC_000086	XLOC_000086	ABCB12	AT1G02530	1:529678-534677	2S	WS	NOTEST	0.060751	0.0357344	0.765595	0	1	1	no
XLOC_000087	XLOC_000087	gene:AT1G02550	AT1G02550	1:536482-537211	2S	WS	NOTEST	0	0	0	0	1	1	no
XLOC_000088	XLOC_000088	CLPP5	AT1G02560	1:537739-540127	2S	WS	OK	260.463	274	-0.073095	0.199764	0.7254	0.89133	no
XLOC_000089	XLOC_000089	gene:AT1G02570	AT1G02570	1:541235-542245	2S	WS	NOTEST	0.0103598	0.0205408	-0.987501	0	1	1	no
XLOC_000090	XLOC_000090	gene:AT1G02575	AT1G02575	1:543010-544057	2S	WS	NOTEST	0.272587	0.120264	1.18051	0	1	1	no
XLOC_000091	XLOC_000091	MEA	AT1G02580	1:544732-549202	2S	WS	NOTEST	0.139933	0.126453	0.146134	0	1	1	no
XLOC_000092	XLOC_000092	gene:AT1G02600	AT1G02600	1:552137-552761	2S	WS	NOTEST	0	0	0	0	1	1	no
XLOC_000093	XLOC_000093	gene:AT1G02620	AT1G02620	1:556842-559427	2S	WS	OK	9.92512	26.2063	-1.40075	3.5755	5e-05	0.000829337	yes
XLOC_000094	XLOC_000094	gene:AT1G04137	AT1G04137	1:559734-560251	2S	WS	NOTEST	0	0	0	0	1	1	no
XLOC_000095	XLOC_000095	BXL2	AT1G02640	1:564017-567877	2S	WS	OK	11.3298	46.8231	-2.0471	5.88851	5e-05	0.000829337	yes
XLOC_000096	XLOC_000096	gene:AT1G02650	AT1G02650	1:568557-570554	2S	WS	OK	1.04253	2.23096	-1.09757	2.27343	0.0003	0.00385342	yes
XLOC_000097	XLOC_000097	gene:AT1G02670	AT1G02670	1:575921-580532	2S	WS	OK	0.732104	1.30779	-0.837009	1.5627	0.00445	0.0318718	yes
XLOC_000098	XLOC_000098	TAF13	AT1G02680	1:580624-582310	2S	WS	OK	13.3261	11.0573	0.269261	-0.675701	0.23995	0.499081	no
XLOC_000099	XLOC_000099	IMPA-6	AT1G02690	1:584133-587327	2S	WS	OK	6.88865	6.46516	0.0915368	-0.247348	0.67085	0.863495	no
XLOC_000100	XLOC_000100	gene:AT1G02700	AT1G02700	1:588002-589480	2S	WS	OK	0.413392	0.581563	-0.492425	0.707032	0.25355	0.515726	no
XLOC_000101	XLOC_000101	gene:AT1G02705	AT1G02705	1:589583-590406	2S	WS	NOTEST	0.114116	0.0341283	1.74146	0	1	1	no
XLOC_000102	XLOC_000102	GATL5	AT1G02720	1:591681-594264	2S	WS	OK	3.63473	2.55945	0.506015	-1.20668	0.0418	0.159526	no
XLOC_000103	XLOC_000103	DI19-2	AT1G02750	1:602488-604387	2S	WS	OK	24.4543	24.1186	0.0199431	-0.0555985	0.9219	0.971561	no
XLOC_000104	XLOC_000104	gene:AT1G02760	AT1G02760	1:604401-604474	2S	WS	NOTEST	0	0	0	0	1	1	no
XLOC_000105	XLOC_000105	PME7	AT1G02810	1:618060-620502	2S	WS	NOTEST	0.264835	0.207446	0.35236	0	1	1	no
XLOC_000106	XLOC_000106	gene:AT1G02813	AT1G02813	1:620677-621329	2S	WS	OK	0.769677	0.1526	2.3345	-1.90447	0.01595	0.0817836	no
XLOC_000107	XLOC_000107	gene:AT1G02816	AT1G02816	1:621452-623054	2S	WS	OK	13.2132	24.4726	-0.889192	2.51737	5e-05	0.000829337	yes
XLOC_000108	XLOC_000108	SR34	AT1G02840	1:626638-629993	2S	WS	OK	102.771	78.6871	0.385228	-1.09422	0.06205	0.209232	no
XLOC_000109	XLOC_000109	BGLU11	AT1G02850	1:630373-633420	2S	WS	OK	9.85587	11.7847	-0.257866	0.72289	0.2132	0.465562	no
XLOC_000110	XLOC_000110	BAH1	AT1G02860	1:635143-642231	2S	WS	OK	10.4355	22.0567	-1.07972	2.18442	0.0005	0.00583785	yes
XLOC_000111	XLOC_000111	gene:AT1G04153	AT1G04153	1:635143-642231	2S	WS	NOTEST	0.0409624	0.235952	-2.52612	0	1	1	no
XLOC_000112	XLOC_000112	gene:AT1G02952	AT1G02952	1:665118-666471	2S	WS	NOTEST	0.28738	0.3885	-0.434955	0	1	1	no
XLOC_000113	XLOC_000113	WEE1	AT1G02970	1:673305-676419	2S	WS	OK	1.82349	1.20112	0.602316	-1.22197	0.03275	0.134511	no
XLOC_000114	XLOC_000114	CUL2	AT1G02980	1:677359-687385	2S	WS	NOTEST	0.0720182	0.0152557	2.23901	0	1	1	no
XLOC_000115	XLOC_000115	gene:AT1G03010	AT1G03010	1:693189-696504	2S	WS	OK	1.03252	0.675832	0.611437	-1.16388	0.0459	0.170393	no
XLOC_000116	XLOC_000116	gene:AT1G03030	AT1G03030	1:701364-706689	2S	WS	OK	12.3388	11.8661	0.0563568	-0.0884754	0.8846	0.957746	no
XLOC_000117	XLOC_000117	gene:AT1G03050	AT1G03050	1:707484-711857	2S	WS	NOTEST	0.0281264	0.00867547	1.69691	0	1	1	no
XLOC_000118	XLOC_000118	LFG4	AT1G03070	1:729829-738306	2S	WS	OK	0.42348	0.43181	-0.0281037	0.00578165	0.9845	0.993569	no
XLOC_000119	XLOC_000119	MCCA	AT1G03090	1:739543-746701	2S	WS	OK	30.19	123.283	-2.02983	5.48678	5e-05	0.000829337	yes
XLOC_000120	XLOC_000120	gene:AT1G04163	AT1G04163	1:739543-746701	2S	WS	OK	0.438218	0.52221	-0.25298	0.0472316	0.88765	0.958897	no
XLOC_000121	XLOC_000121	gene:AT1G03103	AT1G03103	1:747196-748057	2S	WS	NOTEST	0	0	0	0	1	1	no
XLOC_000122	XLOC_000122	TRM82	AT1G03110	1:749245-751976	2S	WS	OK	4.98127	8.59068	-0.786257	2.02575	0.0004	0.00482883	yes
XLOC_000123	XLOC_000123	ATRAB28	AT1G03120	1:752190-758678	2S	WS	OK	0.56954	0.473676	0.265895	-0.0114069	0.83585	0.939131	no
XLOC_000124	XLOC_000124	NAA20	AT1G03150	1:752190-758678	2S	WS	OK	57.3412	48.9724	0.227605	-0.11342	0.8599	0.948482	no
XLOC_000125	XLOC_000125	FZL,gene:AT1G03165	AT1G03160,AT1G03165	1:761260-768330	2S	WS	OK	23.2242	29.1996	-0.33032	0.712881	0.09675	0.281959	no
XLOC_000126	XLOC_000126	FAF2	AT1G03170	1:768375-770684	2S	WS	NOTEST	0.258774	0.169722	0.608516	0	1	1	no
XLOC_000127	XLOC_000127	gene:AT1G03180	AT1G03180	1:773357-775362	2S	WS	OK	2.02475	1.01052	1.00264	-1.72053	0.0032	0.0247844	yes
XLOC_000128	XLOC_000128	XPD	AT1G03190	1:775526-780062	2S	WS	OK	7.02251	6.16324	0.188299	-0.513059	0.3683	0.640504	no
XLOC_000129	XLOC_000129	gene:AT1G04177	AT1G04177	1:780106-780409	2S	WS	NOTEST	0	0	0	0	1	1	no
XLOC_000130	XLOC_000130	gene:AT1G03200,gene:AT1G03210	AT1G03200,AT1G03210	1:780518-784355	2S	WS	OK	17.8983	15.1887	0.236819	-0.471499	0.41355	0.681539	no
XLOC_000131	XLOC_000131	gene:AT1G03220	AT1G03220	1:786831-788722	2S	WS	OK	51.2799	125.03	-1.2858	3.78546	5e-05	0.000829337	yes
XLOC_000132	XLOC_000132	gene:AT1G03230	AT1G03230	1:789819-791689	2S	WS	OK	5.00905	9.56344	-0.932993	2.58598	5e-05	0.000829337	yes
XLOC_000133	XLOC_000133	CBSDUF4	AT1G03270	1:799114-802625	2S	WS	OK	1.22068	1.12707	0.115117	-0.214275	0.70735	0.882729	no
XLOC_000134	XLOC_000134	gene:AT1G03280	AT1G03280	1:802969-807074	2S	WS	OK	21.9101	13.9498	0.651353	-1.83026	0.00105	0.0102319	yes
XLOC_000135	XLOC_000135	gene:AT1G03290	AT1G03290	1:807360-813216	2S	WS	OK	23.1873	26.035	-0.167117	0.478539	0.40925	0.678036	no
XLOC_000136	XLOC_000136	ISA2	AT1G03310	1:813412-816812	2S	WS	OK	25.9833	24.3226	0.0952845	-0.281439	0.63765	0.844244	no
XLOC_000137	XLOC_000137	gene:AT1G03320	AT1G03320	1:816988-817767	2S	WS	NOTEST	0.0299151	0	#NAME?	0	1	1	no
XLOC_000138	XLOC_000138	gene:AT1G03340	AT1G03340	1:819611-821476	2S	WS	OK	3.47662	3.68815	-0.0852094	0.203654	0.7222	0.889756	no
XLOC_000139	XLOC_000139	RRP4	AT1G03360	1:824516-826399	2S	WS	OK	10.0893	10.1478	-0.00834001	0.0226606	0.9689	0.987958	no
XLOC_000140	XLOC_000140	RF4	AT1G03365	1:826522-830393	2S	WS	OK	11.9858	9.36972	0.35525	-0.707159	0.2183	0.472828	no
XLOC_000141	XLOC_000141	gene:AT1G03370	AT1G03370	1:830549-835411	2S	WS	OK	7.58071	15.6517	-1.04592	3.09637	5e-05	0.000829337	yes
XLOC_000142	XLOC_000142	ATG18G	AT1G03380	1:835766-842418	2S	WS	OK	19.0998	29.4607	-0.625235	1.89002	0.002	0.0170902	yes
XLOC_000143	XLOC_000143	gene:AT1G03395	AT1G03395	1:835766-842418	2S	WS	NOTEST	0	0	0	0	1	1	no
XLOC_000144	XLOC_000144	gene:AT1G04183	AT1G04183	1:844435-847766	2S	WS	OK	25.5537	18.5144	0.464879	-1.26314	0.0333	0.136108	no
XLOC_000145	XLOC_000145	AHP5	AT1G03430	1:847792-849663	2S	WS	OK	27.9052	31.3837	-0.169484	0.503845	0.3898	0.660386	no
XLOC_000146	XLOC_000146	gene:AT1G03440	AT1G03440	1:852150-854297	2S	WS	OK	9.10743	9.13839	-0.00489729	0.013988	0.9817	0.992427	no
XLOC_000147	XLOC_000147	NAC006	AT1G03490	1:871873-872906	2S	WS	NOTEST	0	0.0190973	#VALUE!	0	1	1	no
XLOC_000148	XLOC_000148	gene:AT1G03495	AT1G03495	1:873165-875892	2S	WS	OK	5.06423	3.39834	0.575514	-1.08423	0.06465	0.215312	no
XLOC_000149	XLOC_000149	gene:AT1G03515	AT1G03515	1:877647-877719	2S	WS	NOTEST	0	0	0	0	1	1	no
XLOC_000150	XLOC_000150	PCMP-E4	AT1G03540	1:883682-890022	2S	WS	OK	1.70665	1.90628	-0.159595	0.188408	0.7437	0.899299	no
XLOC_000151	XLOC_000151	gene:AT1G03570	AT1G03570	1:892513-892585	2S	WS	NOTEST	0	0	0	0	1	1	no
XLOC_000152	XLOC_000152	-	-	1:892864-897718	2S	WS	OK	5.79272	17.1896	-1.56923	1.99697	0.0014	0.0129043	yes
XLOC_000153	XLOC_000153	PSB27-1	AT1G03600	1:898479-899794	2S	WS	OK	160.116	143.746	0.155595	-0.471176	0.43735	0.699933	no
XLOC_000154	XLOC_000154	gene:AT1G03610	AT1G03610	1:900731-903070	2S	WS	OK	25.1724	63.3569	-1.33166	3.95088	5e-05	0.000829337	yes
XLOC_000155	XLOC_000155	PORC	AT1G03630	1:904031-909650	2S	WS	OK	88.2847	72.783	0.278561	-0.797683	0.17905	0.418492	no
XLOC_000156	XLOC_000156	gene:AT1G04203	AT1G04203	1:910022-913808	2S	WS	NOTEST	0	0	0	0	1	1	no
XLOC_000157	XLOC_000157	gene:AT1G03687	AT1G03687	1:918284-920592	2S	WS	OK	10.1136	11.5558	-0.192324	0.518455	0.37315	0.645119	no
XLOC_000158	XLOC_000158	gene:AT1G03700	AT1G03700	1:920949-922098	2S	WS	OK	0.370093	0.314268	0.235891	-0.217612	0.7161	0.886343	no
XLOC_000159	XLOC_000159	gene:AT1G03710	AT1G03710	1:923389-924730	2S	WS	OK	0.382026	0.155415	1.29754	-1.0305	0.2698	0.535767	no
XLOC_000160	XLOC_000160	gene:AT1G03740	AT1G03740	1:933425-937152	2S	WS	OK	16.3874	34.969	-1.09349	3.23025	5e-05	0.000829337	yes
XLOC_000161	XLOC_000161	SWI2	AT1G03750	1:937825-943377	2S	WS	OK	2.08123	2.48135	-0.253685	0.389664	0.49345	0.746454	no
XLOC_000162	XLOC_000162	RING1B	AT1G03770	1:944571-951850	2S	WS	OK	3.5361	3.24607	0.123467	-0.221584	0.7099	0.883572	no
XLOC_000163	XLOC_000163	SOM	AT1G03790	1:954289-956144	2S	WS	OK	0.547593	1.3339	-1.28448	2.1942	0.0003	0.00385342	yes
XLOC_000164	XLOC_000164	gene:AT1G03810	AT1G03810	1:958758-959609	2S	WS	NOTEST	0	0	0	0	1	1	no
XLOC_000165	XLOC_000165	CRB	AT1G03880	1:985750-988146	2S	WS	NOTEST	0	0	0	0	1	1	no
XLOC_000166	XLOC_000166	CRD	AT1G03890	1:989197-991020	2S	WS	NOTEST	0.0262608	0	#NAME?	0	1	1	no
XLOC_000167	XLOC_000167	ATNAP4	AT1G03900	1:991105-993126	2S	WS	OK	43.1017	39.5426	0.12434	-0.365828	0.5341	0.778377	no
XLOC_000168	XLOC_000168	ABCI19	AT1G03905	1:993399-995989	2S	WS	OK	2.67361	2.45881	0.120827	-0.256145	0.6526	0.853136	no
XLOC_000169	XLOC_000169	CTN	AT1G03910	1:996075-1000629	2S	WS	OK	23.5582	24.0972	-0.0326311	0.0980587	0.86595	0.950758	no
XLOC_000170	XLOC_000170	gene:AT1G03920	AT1G03920	1:1001115-1004410	2S	WS	OK	0.554191	0.373078	0.570906	-0.864179	0.124	0.331534	no
XLOC_000171	XLOC_000171	CKL9	AT1G03930	1:1004687-1008370	2S	WS	OK	20.7587	17.3271	0.260685	-0.777854	0.1764	0.414593	no
XLOC_000172	XLOC_000172	gene:AT1G03935,gene:AT1G04217,gene:AT1G04223,gene:AT1G04227	AT1G03935,AT1G04217,AT1G04223,AT1G04227	1:1008491-1013365	2S	WS	OK	68.1038	68.0335	0.001492	-0.000608904	0.99925	0.999497	no
XLOC_000173	XLOC_000173	B''EPSILON	AT1G03960	1:1013642-1017983	2S	WS	OK	9.75065	11.8963	-0.286943	0.795311	0.1829	0.423922	no
XLOC_000174	XLOC_000174	GBF4	AT1G03970	1:1018057-1019247	2S	WS	OK	10.5404	7.08372	0.573355	-1.0241	0.09855	0.285236	no
XLOC_000175	XLOC_000175	FAO1	AT1G03990	1:1024739-1029158	2S	WS	OK	1.25507	1.38147	-0.138444	0.184164	0.74925	0.90176	no
XLOC_000176	XLOC_000176	ATBARD1	AT1G04020	1:1036492-1040262	2S	WS	OK	1.28563	1.33172	-0.0508203	0.111614	0.84745	0.94282	no
XLOC_000177	XLOC_000177	gene:AT1G04030	AT1G04030	1:1040374-1043887	2S	WS	OK	7.72441	17.2341	-1.15777	0.61573	0.3095	0.579516	no
XLOC_000178	XLOC_000178	PRP39	AT1G04080	1:1051311-1056827	2S	WS	OK	47.2188	60.1831	-0.349997	1.00013	0.0861	0.261526	no
XLOC_000179	XLOC_000179	IAA10,gene:AT1G04090	AT1G04100,AT1G04090	1:1057040-1063809	2S	WS	OK	6.78131	5.23357	0.373769	-0.77248	0.1946	0.440758	no
XLOC_000180	XLOC_000180	TPR2	AT1G04130	1:1073273-1080630	2S	WS	OK	4.51749	3.68687	0.293123	-0.172856	0.80655	0.927123	no
XLOC_000181	XLOC_000181	XI-B	AT1G04160	1:1086169-1096510	2S	WS	OK	1.79874	1.6907	0.0893624	-0.230496	0.69035	0.873507	no
XLOC_000182	XLOC_000182	EIF2 GAMMA	AT1G04170	1:1096881-1099901	2S	WS	OK	46.1601	62.2524	-0.431484	1.28836	0.0274	0.119358	no
XLOC_000183	XLOC_000183	YUC9	AT1G04180	1:1104492-1106241	2S	WS	NOTEST	0.120826	0.174689	-0.531854	0	1	1	no
XLOC_000184	XLOC_000184	gene:AT1G04200	AT1G04200	1:1109394-1114155	2S	WS	OK	4.37555	8.4703	-0.952947	2.55153	5e-05	0.000829337	yes
XLOC_000185	XLOC_000185	gene:AT1G04210	AT1G04210	1:1114367-1122786	2S	WS	OK	20.7879	32.1145	-0.627479	1.82943	0.00165	0.0147265	yes
XLOC_000186	XLOC_000186	gene:AT1G04247	AT1G04247	1:1114367-1122786	2S	WS	OK	0.955202	0.668179	0.51557	-0.199516	0.81955	0.932233	no
XLOC_000187	XLOC_000187	gene:AT1G04230	AT1G04230	1:1125514-1129689	2S	WS	OK	4.30285	4.33518	-0.0107991	0.00680285	0.99005	0.996045	no
XLOC_000188	XLOC_000188	IAA17	AT1G04250	1:1136077-1138663	2S	WS	OK	81.8665	42.0416	0.961455	-2.82609	5e-05	0.000829337	yes
XLOC_000189	XLOC_000189	gene:AT1G04295	AT1G04295	1:1147147-1154667	2S	WS	OK	25.8261	14.6611	0.816836	-0.624726	0.28165	0.54966	no
XLOC_000190	XLOC_000190	gene:AT1G04320	AT1G04320	1:1159022-1159093	2S	WS	NOTEST	0	0	0	0	1	1	no
XLOC_000191	XLOC_000191	gene:AT1G04350	AT1G04350	1:1162904-1167135	2S	WS	OK	32.9268	22.8639	0.526192	-1.15404	0.04755	0.174917	no
XLOC_000192	XLOC_000192	ERF14	AT1G04370	1:1175032-1175768	2S	WS	NOTEST	0	0	0	0	1	1	no
XLOC_000193	XLOC_000193	gene:AT1G04257	AT1G04257	1:1178924-1179176	2S	WS	NOTEST	0	0.137251	#VALUE!	0	1	1	no
XLOC_000194	XLOC_000194	gene:AT1G04420	AT1G04420	1:1191518-1193884	2S	WS	OK	83.7449	69.7044	0.264752	-0.792312	0.1681	0.402983	no
XLOC_000195	XLOC_000195	gene:AT1G04425	AT1G04425	1:1194171-1197082	2S	WS	OK	5.27482	4.17302	0.338032	-0.530555	0.36745	0.639716	no
XLOC_000196	XLOC_000196	gene:AT1G04430	AT1G04430	1:1197955-1201579	2S	WS	OK	55.386	111.056	-1.00369	2.92143	5e-05	0.000829337	yes
XLOC_000197	XLOC_000197	CKL13,gene:AT1G04445	AT1G04440,AT1G04445	1:1202159-1207939	2S	WS	OK	29.0787	33.3852	-0.199245	0.541778	0.36385	0.636039	no
XLOC_000198	XLOC_000198	RIC3	AT1G04450	1:1208520-1210026	2S	WS	NOTEST	0	0	0	0	1	1	no
XLOC_000199	XLOC_000199	gene:AT1G04455	AT1G04455	1:1210268-1210622	2S	WS	NOTEST	0	0	0	0	1	1	no
XLOC_000200	XLOC_000200	RPL23A	AT1G04480	1:1215924-1217471	2S	WS	OK	96.3283	80.2407	0.263624	-0.799754	0.19935	0.447269	no
XLOC_000201	XLOC_000201	gene:AT1G04267	AT1G04267	1:1215924-1217471	2S	WS	OK	19.3577	50.0216	-1.36964	0.278831	0.47915	0.734491	no
XLOC_000202	XLOC_000202	gene:AT1G04273	AT1G04273	1:1215924-1217471	2S	WS	OK	17.4362	3.88094	2.16761	-0.420778	0.33275	0.604726	no
XLOC_000203	XLOC_000203	gene:AT1G04277	AT1G04277	1:1215924-1217471	2S	WS	OK	11.5572	7.69522	0.586757	-0.102041	0.74175	0.898731	no
XLOC_000204	XLOC_000204	PRP19A	AT1G04510	1:1226482-1230947	2S	WS	OK	24.1895	29.1422	-0.268728	0.8061	0.1603	0.390895	no
XLOC_000205	XLOC_000205	CRRSP3	AT1G04520	1:1231451-1234032	2S	WS	OK	8.11957	4.82667	0.750376	-1.9335	0.0008	0.0083713	yes
XLOC_000206	XLOC_000206	gene:AT1G04540	AT1G04540	1:1236746-1239199	2S	WS	OK	1.38194	0.712808	0.955112	-1.92125	0.0013	0.0121595	yes
XLOC_000207	XLOC_000207	IAA12	AT1G04550	1:1240293-1242157	2S	WS	OK	29.55	17.4755	0.757826	-2.24513	0.0001	0.00152628	yes
XLOC_000208	XLOC_000208	gene:AT1G04555	AT1G04555	1:1242505-1244244	2S	WS	OK	7.56103	4.88637	0.629818	-1.47604	0.00955	0.0564341	no
XLOC_000209	XLOC_000209	gene:AT1G04560	AT1G04560	1:1244946-1246059	2S	WS	OK	0.0355304	0.482556	-3.76357	2.15591	0.11705	0.318711	no
XLOC_000210	XLOC_000210	XI-A	AT1G04600	1:1261761-1272588	2S	WS	NOTEST	0.0775555	0.0693088	0.162191	0	1	1	no
XLOC_000211	XLOC_000211	YUC3	AT1G04610	1:1279350-1281618	2S	WS	NOTEST	0.159393	0.289375	-0.860349	0	1	1	no
XLOC_000212	XLOC_000212	EMB1687,LIP2	AT1G04635,AT1G04640	1:1291299-1293398	2S	WS	OK	55.4181	41.2598	0.425623	-1.24161	0.0338	0.137458	no
XLOC_000213	XLOC_000213	gene:AT1G04283	AT1G04283	1:1299552-1299796	2S	WS	NOTEST	0	0	0	0	1	1	no
XLOC_000214	XLOC_000214	gene:AT1G04670	AT1G04670	1:1301828-1302758	2S	WS	NOTEST	0	0	0	0	1	1	no
XLOC_000215	XLOC_000215	KAB1	AT1G04690	1:1313442-1315823	2S	WS	OK	62.1161	67.1824	-0.113115	0.339164	0.55385	0.792643	no
XLOC_000216	XLOC_000216	gene:AT1G04700	AT1G04700	1:1316138-1321000	2S	WS	OK	0.665668	0.565487	0.235308	-0.472312	0.4191	0.685889	no
XLOC_000217	XLOC_000217	KAT1	AT1G04710	1:1321884-1324842	2S	WS	OK	14.655	10.9025	0.426735	-1.18702	0.0398	0.154158	no
XLOC_000218	XLOC_000218	gene:AT1G04720	AT1G04720	1:1324922-1325007	2S	WS	NOTEST	0	0	0	0	1	1	no
XLOC_000219	XLOC_000219	gene:AT1G04287	AT1G04287	1:1333695-1334012	2S	WS	NOTEST	0	0	0	0	1	1	no
XLOC_000220	XLOC_000220	VAMP726	AT1G04760	1:1334532-1337849	2S	WS	OK	2.39705	1.62147	0.563955	-0.407959	0.48115	0.735963	no
XLOC_000221	XLOC_000221	gene:AT1G04778	AT1G04778	1:1339587-1343793	2S	WS	OK	0.438332	0.0949358	2.207	-0.286997	0.26055	0.52475	no
XLOC_000222	XLOC_000222	gene:AT1G04790	AT1G04790	1:1344988-1349478	2S	WS	OK	11.5463	14.5609	-0.334669	0.79392	0.16945	0.404831	no
XLOC_000223	XLOC_000223	RPN2B	AT1G04810	1:1350079-1355466	2S	WS	OK	17.3717	23.3753	-0.428241	1.25787	0.0304	0.127864	no
XLOC_000224	XLOC_000224	gene:AT1G04900	AT1G04900	1:1383840-1391381	2S	WS	OK	7.14131	5.44071	0.392394	-0.629393	0.27625	0.543253	no
XLOC_000225	XLOC_000225	gene:AT1G04303	AT1G04303	1:1383840-1391381	2S	WS	OK	1.51685	1.19773	0.340775	-0.0634954	0.8636	0.949979	no
XLOC_000226	XLOC_000226	TIC20-I,gene:AT1G04945	AT1G04940,AT1G04945	1:1396264-1407531	2S	WS	OK	168.591	144.085	0.226608	-0.568242	0.34655	0.619967	no
XLOC_000227	XLOC_000227	gene:AT1G04970	AT1G04970	1:1411087-1421863	2S	WS	OK	24.203	28.1689	-0.218913	0.477155	0.4093	0.678063	no
XLOC_000228	XLOC_000228	gene:AT1G05000	AT1G05000	1:1425538-1428869	2S	WS	OK	0.332805	0.44008	-0.403089	0.473688	0.3985	0.66831	no
XLOC_000229	XLOC_000229	gene:AT1G05005	AT1G05005	1:1429047-1430056	2S	WS	NOTEST	0	0	0	0	1	1	no
XLOC_000230	XLOC_000230	gene:AT1G04313	AT1G04313	1:1438047-1446116	2S	WS	OK	0.226332	0.848264	-1.90607	0.963708	0.2361	0.494527	no
XLOC_000231	XLOC_000231	gene:AT1G05035	AT1G05035	1:1438047-1446116	2S	WS	OK	1.65852	1.90236	-0.19789	0.0684997	0.9124	0.967736	no
XLOC_000232	XLOC_000232	gene:AT1G04323	AT1G04323	1:1446834-1447073	2S	WS	OK	0	1.83911	#VALUE!	#NAME?	0.00015	0.00214411	yes
XLOC_000233	XLOC_000233	gene:AT1G05080	AT1G05080	1:1459090-1460579	2S	WS	NOTEST	0	0.0126036	#VALUE!	0	1	1	no
XLOC_000234	XLOC_000234	gene:AT1G05085	AT1G05085	1:1460987-1461670	2S	WS	NOTEST	0	0	0	0	1	1	no
XLOC_000235	XLOC_000235	gene:AT1G04327	AT1G04327	1:1461933-1462340	2S	WS	NOTEST	0	0	0	0	1	1	no
XLOC_000236	XLOC_000236	gene:AT1G05087	AT1G05087	1:1463107-1464173	2S	WS	OK	1.10173	1.52456	-0.468617	0.753379	0.182	0.422658	no
XLOC_000237	XLOC_000237	gene:AT1G05090	AT1G05090	1:1464238-1465875	2S	WS	NOTEST	0.176764	0.258781	-0.549908	0	1	1	no
XLOC_000238	XLOC_000238	MAPKKK18	AT1G05100	1:1469540-1470881	2S	WS	OK	0.133808	0.32117	-1.26317	1.14477	0.054	0.190319	no
XLOC_000239	XLOC_000239	gene:AT1G05136	AT1G05136	1:1477417-1479063	2S	WS	NOTEST	0	0	0	0	1	1	no
XLOC_000240	XLOC_000240	ARASP2	AT1G05140	1:1482529-1487027	2S	WS	OK	62.0051	44.774	0.469725	-1.17162	0.04385	0.16505	no
XLOC_000241	XLOC_000241	gene:AT1G04337	AT1G04337	1:1496734-1497102	2S	WS	NOTEST	0	0	0	0	1	1	no
XLOC_000242	XLOC_000242	GLR3.4	AT1G05200	1:1504940-1510341	2S	WS	OK	28.117	21.1508	0.410733	-1.09238	0.0625	0.210224	no
XLOC_000243	XLOC_000243	gene:AT1G04347	AT1G04347	1:1504940-1510341	2S	WS	OK	0.514609	0.132134	1.96147	-0.218721	0.4039	0.673133	no
XLOC_000244	XLOC_000244	gene:AT1G05210	AT1G05210	1:1510403-1511683	2S	WS	OK	4.60841	2.47373	0.897579	-1.68091	0.00505	0.0350903	yes
XLOC_000245	XLOC_000245	gene:AT1G05220	AT1G05220	1:1511894-1518900	2S	WS	OK	1.49546	0.903291	0.727328	-0.350035	0.73455	0.89577	no
XLOC_000246	XLOC_000246	PER2	AT1G05240	1:1520277-1523023	2S	WS	NOTEST	0.0859857	0.0467421	0.879375	0	1	1	no
XLOC_000247	XLOC_000247	gene:AT1G04363	AT1G04363	1:1523560-1524069	2S	WS	OK	0.893666	0.774212	0.207007	-0.0880645	0.888	0.958923	no
XLOC_000248	XLOC_000248	PER3	AT1G05260	1:1529766-1531484	2S	WS	OK	5.88774	3.10847	0.921512	-2.01445	0.00065	0.00712925	yes
XLOC_000249	XLOC_000249	gene:AT1G04383	AT1G04383	1:1542968-1543394	2S	WS	NOTEST	0	0	0	0	1	1	no
XLOC_000250	XLOC_000250	gene:AT1G04387	AT1G04387	1:1543642-1544093	2S	WS	NOTEST	0	0	0	0	1	1	no
XLOC_000251	XLOC_000251	gene:AT1G05320	AT1G05320	1:1553567-1557848	2S	WS	OK	7.2669	8.26607	-0.185861	0.536738	0.3642	0.636432	no
XLOC_000252	XLOC_000252	gene:AT1G05330	AT1G05330	1:1558057-1558745	2S	WS	NOTEST	0.123644	0.0200698	2.6231	0	1	1	no
XLOC_000253	XLOC_000253	KMS2	AT1G05360	1:1564490-1567508	2S	WS	OK	9.64295	8.55099	0.173384	-0.481605	0.40875	0.677595	no
XLOC_000254	XLOC_000254	gene:AT1G05380	AT1G05380	1:1576821-1583760	2S	WS	OK	10.082	14.7712	-0.551001	1.27602	0.0316	0.131089	no
XLOC_000255	XLOC_000255	gene:AT1G05400	AT1G05400	1:1584072-1587794	2S	WS	OK	1.38657	1.32238	0.0683813	-0.0346946	0.9706	0.988598	no
XLOC_000256	XLOC_000256	ATOFP12	AT1G05420	1:1589972-1591012	2S	WS	OK	0.948569	0.419193	1.17814	-1.48215	0.0193	0.0933409	no
XLOC_000257	XLOC_000257	gene:AT1G05450	AT1G05450	1:1599875-1605034	2S	WS	NOTEST	0.111939	0.0259478	2.10903	0	1	1	no
XLOC_000258	XLOC_000258	SYT5	AT1G05500	1:1624918-1629289	2S	WS	OK	20.0121	18.9631	0.0776772	-0.231652	0.68915	0.87286	no
XLOC_000259	XLOC_000259	OBAP1A	AT1G05510	1:1629445-1636018	2S	WS	NOTEST	0	0.148687	#VALUE!	0	1	1	no
XLOC_000260	XLOC_000260	gene:AT1G05540	AT1G05540	1:1639222-1640879	2S	WS	OK	3.89926	2.03643	0.937158	-2.06638	0.00065	0.00712925	yes
XLOC_000261	XLOC_000261	gene:AT1G04397	AT1G04397	1:1661407-1664398	2S	WS	OK	0	0.794906	#VALUE!	#NAME?	0.2182	0.472712	no
XLOC_000262	XLOC_000262	HEXO2,gene:AT1G05600	AT1G05590,AT1G05600	1:1669349-1676077	2S	WS	OK	18.8856	15.403	0.294071	-0.824599	0.15205	0.377083	no
XLOC_000263	XLOC_000263	URH2	AT1G05620	1:1678880-1681710	2S	WS	OK	6.73261	8.943	-0.409593	1.06393	0.06985	0.226889	no
XLOC_000264	XLOC_000264	AT5PTASE13	AT1G05630	1:1682223-1687363	2S	WS	OK	5.44748	8.60692	-0.659909	1.91403	0.001	0.00989697	yes
XLOC_000265	XLOC_000265	BT3	AT1G05690	1:1706735-1709360	2S	WS	OK	3.91848	3.16084	0.309986	-0.765681	0.1789	0.418335	no
XLOC_000266	XLOC_000266	gene:AT1G05700	AT1G05700	1:1709672-1713474	2S	WS	OK	0.556166	0.534229	0.0580575	-0.105789	0.8542	0.946315	no
XLOC_000267	XLOC_000267	gene:AT1G05710	AT1G05710	1:1714817-1717290	2S	WS	OK	4.22684	3.02724	0.481577	-1.06102	0.065	0.216158	no
XLOC_000268	XLOC_000268	gene:AT1G04413	AT1G04413	1:1717388-1720587	2S	WS	NOTEST	0.126708	0.341929	-1.43218	0	1	1	no
XLOC_000269	XLOC_000269	gene:AT1G05730	AT1G05730	1:1717388-1720587	2S	WS	OK	1.13419	1.15329	-0.0240933	0.0132885	0.981	0.99221	no
XLOC_000270	XLOC_000270	gene:AT1G05740	AT1G05740	1:1720592-1721309	2S	WS	NOTEST	0	0.134434	#VALUE!	0	1	1	no
XLOC_000271	XLOC_000271	PDE247	AT1G05750	1:1721508-1724734	2S	WS	OK	1.77908	2.20688	-0.310879	0.660039	0.2512	0.512953	no
XLOC_000272	XLOC_000272	gene:AT1G05780	AT1G05780	1:1726557-1729890	2S	WS	OK	5.61395	4.3618	0.364091	-0.636933	0.27455	0.541276	no
XLOC_000273	XLOC_000273	gene:AT1G04423	AT1G04423	1:1726557-1729890	2S	WS	NOTEST	0	0	0	0	1	1	no
XLOC_000274	XLOC_000274	gene:AT1G04427	AT1G04427	1:1726557-1729890	2S	WS	OK	1.83965	1.32232	0.476362	-0.168736	0.8271	0.93531	no
XLOC_000275	XLOC_000275	gene:AT1G05785	AT1G05785	1:1730241-1732696	2S	WS	OK	9.08749	8.71315	0.0606878	-0.138961	0.8157	0.930888	no
XLOC_000276	XLOC_000276	gene:AT1G05790	AT1G05790	1:1732801-1737656	2S	WS	OK	18.6007	21.543	-0.211861	0.607826	0.2902	0.558601	no
XLOC_000277	XLOC_000277	DGL	AT1G05800	1:1741203-1742619	2S	WS	NOTEST	0	0	0	0	1	1	no
XLOC_000278	XLOC_000278	ARA,BHLH128,SPPL5	AT1G05810,AT1G05805,AT1G05820	1:1744443-1754036	2S	WS	OK	45.012	69.5632	-0.628014	1.70725	0.0222	0.102874	no
XLOC_000279	XLOC_000279	ATX2	AT1G05830	1:1754129-1761909	2S	WS	OK	10.3068	10.805	-0.0681037	0.198056	0.73335	0.89533	no
XLOC_000280	XLOC_000280	gene:AT1G05835	AT1G05835	1:1762144-1766283	2S	WS	OK	2.59546	0.873845	1.57054	-0.606877	0.3459	0.619405	no
XLOC_000281	XLOC_000281	gene:AT1G04437	AT1G04437	1:1762144-1766283	2S	WS	OK	1.7133	1.91581	-0.161181	0.0281658	0.9293	0.975316	no
XLOC_000282	XLOC_000282	gene:AT1G05860	AT1G05860	1:1768985-1771337	2S	WS	OK	5.52457	6.62301	-0.261626	0.577952	0.30605	0.576839	no
XLOC_000283	XLOC_000283	ARI12	AT1G05880	1:1775642-1778553	2S	WS	NOTEST	0.12555	0.107765	0.220363	0	1	1	no
XLOC_000284	XLOC_000284	ARI5	AT1G05890	1:1779255-1784675	2S	WS	OK	33.6236	42.0254	-0.321787	0.980067	0.0954	0.279431	no
XLOC_000285	XLOC_000285	gene:AT1G05894	AT1G05894	1:1784735-1786326	2S	WS	NOTEST	0.285059	0.323971	-0.184604	0	1	1	no
XLOC_000286	XLOC_000286	NTH2	AT1G05900	1:1786830-1789737	2S	WS	OK	25.6577	21.5621	0.250892	-0.741037	0.19975	0.44777	no
XLOC_000287	XLOC_000287	gene:AT1G05910	AT1G05910	1:1790215-1796715	2S	WS	OK	7.42051	8.41301	-0.181105	0.527662	0.3629	0.63553	no
XLOC_000288	XLOC_000288	gene:AT1G05920	AT1G05920	1:1796777-1798254	2S	WS	NOTEST	0	0	0	0	1	1	no
XLOC_000289	XLOC_000289	gene:AT1G05930	AT1G05930	1:1799417-1800933	2S	WS	NOTEST	0	0	0	0	1	1	no
XLOC_000290	XLOC_000290	gene:AT1G05980	AT1G05980	1:1817399-1817471	2S	WS	NOTEST	0	0	0	0	1	1	no
XLOC_000291	XLOC_000291	CML7	AT1G05990	1:1818391-1819184	2S	WS	NOTEST	0	0.0120496	#VALUE!	0	1	1	no
XLOC_000292	XLOC_000292	gene:AT1G06002	AT1G06002	1:1820253-1821894	2S	WS	NOTEST	0.00856079	0.00574612	0.575157	0	1	1	no
XLOC_000293	XLOC_000293	gene:AT1G06010,gene:AT1G06020	AT1G06010,AT1G06020	1:1822582-1826163	2S	WS	OK	17.5582	11.8333	0.569287	-1.33618	0.0221	0.102645	no
XLOC_000294	XLOC_000294	gene:AT1G06030	AT1G06030	1:1826802-1828279	2S	WS	NOTEST	0.210732	0.1336	0.657489	0	1	1	no
XLOC_000295	XLOC_000295	gene:AT1G06045	AT1G06045	1:1828339-1829983	2S	WS	OK	214.783	164.358	0.386041	-0.192872	0.82395	0.933632	no
XLOC_000296	XLOC_000296	gene:AT1G06060	AT1G06060	1:1832940-1837758	2S	WS	OK	44.5941	34.7192	0.36112	-0.831763	0.1523	0.377426	no
XLOC_000297	XLOC_000297	ADS1	AT1G06080	1:1843462-1846311	2S	WS	OK	11.1338	5.25668	1.08272	-2.96378	5e-05	0.000829337	yes
XLOC_000298	XLOC_000298	gene:AT1G06090	AT1G06090	1:1846700-1849693	2S	WS	OK	0.320773	0.436294	-0.443751	0.692582	0.24265	0.50248	no
XLOC_000299	XLOC_000299	gene:AT1G06100	AT1G06100	1:1851471-1853019	2S	WS	OK	3.15809	2.21277	0.513198	-0.95357	0.09655	0.281619	no
XLOC_000300	XLOC_000300	gene:AT1G06120	AT1G06120	1:1855909-1860938	2S	WS	NOTEST	0.219501	0.0314469	2.80323	0	1	1	no
XLOC_000301	XLOC_000301	gene:AT1G06135	AT1G06135	1:1862183-1862742	2S	WS	NOTEST	0	0	0	0	1	1	no
XLOC_000302	XLOC_000302	PCMP-E61	AT1G06140	1:1864773-1873747	2S	WS	OK	0.634041	0.511111	0.310937	-0.143621	0.69775	0.877284	no
XLOC_000303	XLOC_000303	ERF094	AT1G06160	1:1882906-1883992	2S	WS	OK	9.90296	10.1208	-0.0313846	0.0810288	0.88775	0.958902	no
XLOC_000304	XLOC_000304	gene:AT1G04447	AT1G04447	1:1887403-1887728	2S	WS	NOTEST	0	0	0	0	1	1	no
XLOC_000305	XLOC_000305	ATMYB13	AT1G06180	1:1889361-1891276	2S	WS	OK	4.98481	1.93628	1.36425	-2.95489	5e-05	0.000829337	yes
XLOC_000306	XLOC_000306	TOL2	AT1G06210	1:1897128-1899237	2S	WS	OK	16.7997	13.6033	0.304484	-0.87603	0.13495	0.349291	no
XLOC_000307	XLOC_000307	CLO	AT1G06220	1:1899950-1904897	2S	WS	OK	19.599	27.488	-0.488017	1.46571	0.01115	0.0635008	no
XLOC_000308	XLOC_000308	CLE3	AT1G06225	1:1905917-1906298	2S	WS	NOTEST	0.0760189	0	#NAME?	0	1	1	no
XLOC_000309	XLOC_000309	GTE4	AT1G06230	1:1906962-1911056	2S	WS	OK	17.054	25.484	-0.579478	1.74354	0.0036	0.0271966	yes
XLOC_000310	XLOC_000310	gene:AT1G06240	AT1G06240	1:1911094-1917661	2S	WS	OK	13.5619	12.4299	0.125744	-0.291087	0.61405	0.830354	no
XLOC_000311	XLOC_000311	gene:AT1G06260	AT1G06260	1:1911094-1917661	2S	WS	OK	3.97461	3.01598	0.398184	-0.357926	0.53505	0.778916	no
XLOC_000312	XLOC_000312	ACX3	AT1G06290	1:1922207-1926278	2S	WS	OK	13.9393	19.6926	-0.498494	1.47047	0.01095	0.0626788	no
XLOC_000313	XLOC_000313	ACX3.2	AT1G06310	1:1926651-1930397	2S	WS	NOTEST	0.115645	0.0290863	1.99129	0	1	1	no
XLOC_000314	XLOC_000314	gene:AT1G06320	AT1G06320	1:1930522-1932429	2S	WS	NOTEST	0.0884762	0.0132893	2.73503	0	1	1	no
XLOC_000315	XLOC_000315	-	-	1:1942539-1946303	2S	WS	OK	1.4894	0.781398	0.930598	-0.520338	0.4441	0.705499	no
XLOC_000316	XLOC_000316	gene:AT1G06380	AT1G06380	1:1942539-1946303	2S	WS	OK	4.13549	5.56735	-0.428933	0.80165	0.17585	0.413636	no
XLOC_000317	XLOC_000317	ASK9	AT1G06390	1:1946745-1952880	2S	WS	OK	37.6179	46.7356	-0.313102	0.654466	0.25555	0.518387	no
XLOC_000318	XLOC_000318	TPS7	AT1G06410	1:1954288-1958866	2S	WS	OK	87.3421	114.98	-0.396635	1.10264	0.059	0.202347	no
XLOC_000319	XLOC_000319	gene:AT1G06420	AT1G06420	1:1958877-1960027	2S	WS	OK	2.34985	1.54931	0.600946	-1.10507	0.06	0.204565	no
XLOC_000320	XLOC_000320	CAF1-1	AT1G06450	1:1965839-1974526	2S	WS	OK	1.60591	1.58878	0.0154685	-0.00495114	0.98605	0.994544	no
XLOC_000321	XLOC_000321	gene:AT1G04467	AT1G04467	1:1965839-1974526	2S	WS	OK	2.20099	3.20621	-0.54272	0.114563	0.75235	0.90356	no
XLOC_000322	XLOC_000322	gene:AT1G06470	AT1G06470	1:1965839-1974526	2S	WS	OK	15.5187	16.2119	-0.0630402	0.0700773	0.9011	0.964172	no
XLOC_000323	XLOC_000323	gene:AT1G06480	AT1G06480	1:1978083-1978157	2S	WS	NOTEST	0	0	0	0	1	1	no
XLOC_000324	XLOC_000324	CALS7	AT1G06490	1:1978377-1989409	2S	WS	OK	0.697649	0.99002	-0.504956	1.13731	0.0515	0.184361	no
XLOC_000325	XLOC_000325	gene:AT1G06500	AT1G06500	1:1989478-1992228	2S	WS	OK	19.671	12.1536	0.694684	-1.0419	0.07225	0.232487	no
XLOC_000326	XLOC_000326	gene:AT1G04477	AT1G04477	1:1989478-1992228	2S	WS	OK	6.22437	7.06553	-0.182871	0.096015	0.8659	0.950754	no
XLOC_000327	XLOC_000327	gene:AT1G06510	AT1G06510	1:1992228-1996355	2S	WS	OK	27.3772	26.1715	0.0649802	-0.168925	0.7724	0.91181	no
XLOC_000328	XLOC_000328	PMD2	AT1G06530	1:2001381-2003446	2S	WS	NOTEST	0.016952	0.0571031	-1.75212	0	1	1	no
XLOC_000329	XLOC_000329	gene:AT1G06560	AT1G06560	1:2007614-2013657	2S	WS	OK	6.01452	6.57864	-0.129339	0.0906811	0.88785	0.958908	no
XLOC_000330	XLOC_000330	gene:AT1G06610	AT1G06610	1:2025355-2025428	2S	WS	NOTEST	0	0	0	0	1	1	no
XLOC_000331	XLOC_000331	gene:AT1G06620	AT1G06620	1:2025543-2027413	2S	WS	OK	1.99436	3.67571	-0.882098	1.88935	0.00185	0.0160521	yes
XLOC_000332	XLOC_000332	gene:AT1G06630,gene:AT1G06640,gene:AT1G06645,gene:AT1G06650	AT1G06630,AT1G06640,AT1G06645,AT1G06650	1:2027605-2052170	2S	WS	OK	107.781	95.1524	0.179789	-0.111997	0.82095	0.932631	no
XLOC_000333	XLOC_000333	NIH,PSBP1	AT1G06670,AT1G06680	1:2027605-2052170	2S	WS	OK	1411.45	1335.56	0.0797262	-0.138463	0.81265	0.93003	no
XLOC_000334	XLOC_000334	gene:AT1G04493	AT1G04493	1:2055744-2067483	2S	WS	NOTEST	0.0897339	0.108534	-0.274424	0	1	1	no
XLOC_000335	XLOC_000335	gene:AT1G04497	AT1G04497	1:2055744-2067483	2S	WS	NOTEST	0.449494	0.128144	1.81054	0	1	1	no
XLOC_000336	XLOC_000336	gene:AT1G06730	AT1G06730	1:2067508-2070455	2S	WS	OK	9.45128	10.3614	-0.132634	0.372227	0.51415	0.762683	no
XLOC_000337	XLOC_000337	gene:AT1G06740,gene:AT1G06750	AT1G06740,AT1G06750	1:2070736-2077767	2S	WS	OK	103.281	71.2582	0.535454	-0.847097	0.1739	0.411005	no
XLOC_000338	XLOC_000338	GAUT6	AT1G06780	1:2083310-2087141	2S	WS	OK	6.74747	8.10214	-0.263955	0.74395	0.1957	0.44236	no
XLOC_000339	XLOC_000339	gene:AT1G06790	AT1G06790	1:2087181-2091686	2S	WS	OK	11.2891	11.3695	-0.0102373	0.0194718	0.9744	0.98984	no
XLOC_000340	XLOC_000340	GRXS11	AT1G06830	1:2097105-2103507	2S	WS	OK	6.38661	5.62259	0.183814	-0.106726	0.8587	0.948036	no
XLOC_000341	XLOC_000341	AtbZIP52	AT1G06850	1:2105047-2106789	2S	WS	OK	3.73092	4.26977	-0.194624	0.464571	0.42895	0.693715	no
XLOC_000342	XLOC_000342	TPP2	AT1G06870	1:2108511-2111020	2S	WS	OK	6.41591	6.50768	-0.0204914	0.0534539	0.92655	0.974285	no
XLOC_000343	XLOC_000343	TRFL7	AT1G06910	1:2120967-2123842	2S	WS	OK	5.53851	4.01496	0.464114	-1.16197	0.0396	0.153559	no
XLOC_000344	XLOC_000344	gene:AT1G06923	AT1G06923	1:2126669-2128611	2S	WS	NOTEST	0	0.0297972	#VALUE!	0	1	1	no
XLOC_000345	XLOC_000345	gene:AT1G06930	AT1G06930	1:2128842-2129883	2S	WS	NOTEST	0.0460564	0.116937	-1.34426	0	1	1	no
XLOC_000346	XLOC_000346	gene:AT1G06960	AT1G06960	1:2135741-2137838	2S	WS	OK	11.8564	10.2647	0.207966	-0.526528	0.3634	0.635724	no
XLOC_000347	XLOC_000347	CHX14	AT1G06970	1:2137870-2140975	2S	WS	NOTEST	0.028467	0.0231045	0.301115	0	1	1	no
XLOC_000348	XLOC_000348	gene:AT1G06990	AT1G06990	1:2148341-2150152	2S	WS	NOTEST	0	0	0	0	1	1	no
XLOC_000349	XLOC_000349	gene:AT1G07010	AT1G07010	1:2152797-2156153	2S	WS	OK	51.4331	21.8044	1.23808	-3.02677	5e-05	0.000829337	yes
XLOC_000350	XLOC_000350	MIR847A	AT1G07051	1:2165516-2165746	2S	WS	NOTEST	0	0	0	0	1	1	no
XLOC_000351	XLOC_000351	gene:AT1G04557	AT1G04557	1:2166347-2168397	2S	WS	NOTEST	0	0.39696	#VALUE!	0	1	1	no
XLOC_000352	XLOC_000352	RPL35AA,gene:AT1G07080	AT1G07070,AT1G07080	1:2168560-2172220	2S	WS	OK	83.4751	69.3245	0.26798	-0.785028	0.17745	0.416385	no
XLOC_000353	XLOC_000353	gene:AT1G07100	AT1G07100	1:2177884-2177958	2S	WS	NOTEST	0	0	0	0	1	1	no
XLOC_000354	XLOC_000354	STN1	AT1G07130	1:2184317-2188740	2S	WS	OK	7.40502	6.27501	0.238884	-0.443871	0.44845	0.70913	no
XLOC_000355	XLOC_000355	gene:AT1G07170	AT1G07170	1:2199996-2201272	2S	WS	OK	32.5845	30.0704	0.115841	-0.291187	0.61695	0.831858	no
XLOC_000356	XLOC_000356	gene:AT1G07175	AT1G07175	1:2202277-2203366	2S	WS	NOTEST	0.102911	0.0548029	0.909067	0	1	1	no
XLOC_000357	XLOC_000357	NDA1	AT1G07180	1:2204103-2207099	2S	WS	OK	54.2806	33.5188	0.695465	-2.076	0.0001	0.00152628	yes
XLOC_000358	XLOC_000358	gene:AT1G07190	AT1G07190	1:2208012-2208177	2S	WS	NOTEST	0	0	0	0	1	1	no
XLOC_000359	XLOC_000359	gene:AT1G07210	AT1G07210	1:2215215-2219649	2S	WS	OK	23.0608	16.1645	0.512614	-1.18019	0.04725	0.174066	no
XLOC_000360	XLOC_000360	gene:AT1G04567	AT1G04567	1:2215215-2219649	2S	WS	OK	1.32563	2.17577	-0.714845	0.198614	0.75975	0.906504	no
XLOC_000361	XLOC_000361	UGT71C5	AT1G07240	1:2223624-2225524	2S	WS	OK	19.1508	20.5851	-0.104196	0.305031	0.5981	0.820556	no
XLOC_000362	XLOC_000362	UGT71C4	AT1G07250	1:2225758-2229357	2S	WS	OK	28.6833	21.9685	0.384772	-1.10002	0.06005	0.204598	no
XLOC_000363	XLOC_000363	gene:AT1G07280	AT1G07280	1:2238016-2241471	2S	WS	OK	61.779	59.194	0.0616645	-0.178334	0.7591	0.906504	no
XLOC_000364	XLOC_000364	RPL4	AT1G07320	1:2248966-2250529	2S	WS	OK	286.888	228.428	0.328747	-0.904145	0.12235	0.328465	no
XLOC_000365	XLOC_000365	gene:AT1G07330	AT1G07330	1:2250919-2254036	2S	WS	NOTEST	0.201349	0.172615	0.22214	0	1	1	no
XLOC_000366	XLOC_000366	STP2	AT1G07340	1:2254821-2256850	2S	WS	NOTEST	0	0.0562083	#VALUE!	0	1	1	no
XLOC_000367	XLOC_000367	PCNA	AT1G07370	1:2263036-2264553	2S	WS	OK	9.34389	5.10733	0.871454	-2.16328	0.00025	0.0033076	yes
XLOC_000368	XLOC_000368	AtRLP1,HSP17.8	AT1G07390,AT1G07400	1:2269621-2275783	2S	WS	OK	2.03139	2.06722	-0.0252251	0.0426439	0.93935	0.978299	no
XLOC_000369	XLOC_000369	RABA2B	AT1G07410	1:2276029-2277524	2S	WS	OK	1.50752	1.05518	0.514693	-0.896742	0.1223	0.328374	no
XLOC_000370	XLOC_000370	SMO2-2	AT1G07420	1:2277554-2280502	2S	WS	OK	25.1475	38.1297	-0.600502	1.77437	0.0017	0.0150666	yes
XLOC_000371	XLOC_000371	gene:AT1G07460	AT1G07460	1:2289958-2291101	2S	WS	NOTEST	0.0147244	0	#NAME?	0	1	1	no
XLOC_000372	XLOC_000372	gene:AT1G07470	AT1G07470	1:2291368-2294558	2S	WS	OK	7.80064	10.0372	-0.363697	0.981909	0.0881	0.265334	no
XLOC_000373	XLOC_000373	gene:AT1G04583	AT1G04583	1:2294565-2295489	2S	WS	NOTEST	0.0305377	0.0171903	0.828998	0	1	1	no
XLOC_000374	XLOC_000374	gene:AT1G07476	AT1G07476	1:2295552-2299544	2S	WS	NOTEST	0	0	0	0	1	1	no
XLOC_000375	XLOC_000375	gene:AT1G04587	AT1G04587	1:2295552-2299544	2S	WS	OK	2.14297	1.50844	0.506559	-0.130486	0.8043	0.926223	no
XLOC_000376	XLOC_000376	gene:AT1G07485	AT1G07485	1:2301374-2302121	2S	WS	NOTEST	0	0.0175518	#VALUE!	0	1	1	no
XLOC_000377	XLOC_000377	FTSH10	AT1G07510	1:2304434-2312399	2S	WS	OK	4.38557	3.51499	0.319244	-0.703172	0.21255	0.464694	no
XLOC_000378	XLOC_000378	gene:AT1G04593	AT1G04593	1:2318142-2321961	2S	WS	NOTEST	0	0	0	0	1	1	no
XLOC_000379	XLOC_000379	gene:AT1G07560	AT1G07560	1:2327314-2333767	2S	WS	OK	0.471849	0.417846	0.175355	-0.0879604	0.8838	0.957451	no
XLOC_000380	XLOC_000380	gene:AT1G04597	AT1G04597	1:2334332-2334599	2S	WS	NOTEST	0	0	0	0	1	1	no
XLOC_000381	XLOC_000381	gene:AT1G07580	AT1G07580	1:2334821-2334894	2S	WS	NOTEST	0	0	0	0	1	1	no
XLOC_000382	XLOC_000382	gene:AT1G04603	AT1G04603	1:2340558-2341109	2S	WS	NOTEST	0	0.0305939	#VALUE!	0	1	1	no
XLOC_000383	XLOC_000383	MT1C	AT1G07610	1:2341446-2342148	2S	WS	OK	61.4217	28.1784	1.12416	-2.90021	5e-05	0.000829337	yes
XLOC_000384	XLOC_000384	PLL5	AT1G07630	1:2348914-2351799	2S	WS	OK	8.21795	8.98548	-0.128816	0.3737	0.5199	0.767059	no
XLOC_000385	XLOC_000385	gene:AT1G07660	AT1G07660	1:2368832-2369735	2S	WS	OK	7.6181	8.2393	-0.113091	0.25773	0.6521	0.852957	no
XLOC_000386	XLOC_000386	gene:AT1G07680	AT1G07680	1:2376011-2377186	2S	WS	NOTEST	0	0	0	0	1	1	no
XLOC_000387	XLOC_000387	gene:AT1G07690	AT1G07690	1:2377975-2379207	2S	WS	NOTEST	0.0566453	0.226049	-1.99661	0	1	1	no
XLOC_000388	XLOC_000388	gene:AT1G07700	AT1G07700	1:2379594-2381390	2S	WS	OK	59.6086	32.6963	0.866392	-2.5471	5e-05	0.000829337	yes
XLOC_000389	XLOC_000389	gene:AT1G07705	AT1G07705	1:2381554-2388350	2S	WS	OK	7.76523	12.7997	-0.721006	2.03354	0.00055	0.00629472	yes
XLOC_000390	XLOC_000390	gene:AT1G07728	AT1G07728	1:2394800-2397399	2S	WS	OK	9.28629	9.28322	0.000476687	-0.00136719	0.9976	0.998684	no
XLOC_000391	XLOC_000391	gene:AT1G07747	AT1G07747	1:2403557-2403845	2S	WS	NOTEST	0	0	0	0	1	1	no
XLOC_000392	XLOC_000392	HTB1	AT1G07790	1:2412937-2413790	2S	WS	OK	25.9292	20.3223	0.351508	-0.947272	0.09885	0.285778	no
XLOC_000393	XLOC_000393	gene:AT1G07795	AT1G07795	1:2414142-2414967	2S	WS	NOTEST	0	0.0116934	#VALUE!	0	1	1	no
XLOC_000394	XLOC_000394	ECA1	AT1G07810	1:2416177-2420829	2S	WS	OK	18.9742	22.0046	-0.213761	0.643728	0.25815	0.521419	no
XLOC_000395	XLOC_000395	gene:AT1G07830	AT1G07830	1:2422125-2423803	2S	WS	OK	13.4584	9.29323	0.534253	-1.41886	0.0147	0.0771103	no
XLOC_000396	XLOC_000396	gene:AT1G07840,gene:AT1G07850	AT1G07840,AT1G07850	1:2424044-2432091	2S	WS	OK	10.5855	9.94875	0.0895028	-0.193122	0.7405	0.898412	no
XLOC_000397	XLOC_000397	APX1	AT1G07890	1:2437280-2439867	2S	WS	OK	665.072	450.475	0.562064	-1.47026	0.01255	0.0686575	no
XLOC_000398	XLOC_000398	LBD1,gene:AT1G07902	AT1G07900,AT1G07902	1:2442569-2445236	2S	WS	OK	2.08814	1.9185	0.122241	-0.2196	0.6994	0.878223	no
XLOC_000399	XLOC_000399	ATRNL	AT1G07910	1:2445436-2454645	2S	WS	OK	5.75008	7.05082	-0.294208	0.831992	0.14245	0.360915	no
XLOC_000400	XLOC_000400	A1	AT1G07920	1:2454770-2457321	2S	WS	OK	98.127	76.7629	0.354241	-0.986929	0.09555	0.279749	no
XLOC_000401	XLOC_000401	A1	AT1G07920	1:2458183-2460817	2S	WS	OK	163.94	170.429	-0.0560025	0.154447	0.7953	0.922124	no
XLOC_000402	XLOC_000402	PDIL5-1	AT1G07960	1:2465728-2472806	2S	WS	OK	20.3691	13.935	0.547662	-0.825491	0.1616	0.392978	no
XLOC_000403	XLOC_000403	gene:AT1G07985	AT1G07985	1:2475225-2476167	2S	WS	OK	0.698376	1.08648	-0.637588	0.92746	0.11325	0.312351	no
XLOC_000404	XLOC_000404	gene:AT1G07990	AT1G07990	1:2476952-2483196	2S	WS	OK	16.1472	16.9833	-0.0728346	0.217627	0.7067	0.882569	no
XLOC_000405	XLOC_000405	gene:AT1G08005	AT1G08005	1:2483239-2485726	2S	WS	NOTEST	0	0	0	0	1	1	no
XLOC_000406	XLOC_000406	SMR16	AT1G08035	1:2494401-2498764	2S	WS	OK	1.33967	0.851951	0.653037	-0.322373	0.7228	0.890225	no
XLOC_000407	XLOC_000407	NRT2.1	AT1G08090	1:2524022-2526322	2S	WS	OK	21.9601	17.6136	0.318197	-0.93071	0.10755	0.302223	no
XLOC_000408	XLOC_000408	gene:AT1G08110	AT1G08110	1:2535250-2537932	2S	WS	OK	189.38	144.223	0.392979	-1.13713	0.05165	0.184768	no
XLOC_000409	XLOC_000409	gene:AT1G08120	AT1G08120	1:2538614-2542362	2S	WS	NOTEST	0	0	0	0	1	1	no
XLOC_000410	XLOC_000410	VPS41	AT1G08190	1:2567419-2573448	2S	WS	OK	42.9973	47.1437	-0.132819	0.392963	0.4953	0.74808	no
XLOC_000411	XLOC_000411	gene:AT1G08240	AT1G08240	1:2588524-2588596	2S	WS	NOTEST	0	0	0	0	1	1	no
XLOC_000412	XLOC_000412	POL2A	AT1G08260	1:2588775-2607507	2S	WS	OK	2.78099	2.36664	0.232759	-0.617821	0.28045	0.548321	no
XLOC_000413	XLOC_000413	GALT29A	AT1G08280	1:2607876-2609971	2S	WS	OK	2.91241	1.83551	0.666029	-1.53883	0.00655	0.0426339	yes
XLOC_000414	XLOC_000414	NVL,gene:AT1G08310	AT1G08300,AT1G08310	1:2614773-2621636	2S	WS	OK	10.3065	11.4182	-0.147788	0.337412	0.59095	0.815827	no
XLOC_000415	XLOC_000415	gene:AT1G04653	AT1G04653	1:2629835-2630042	2S	WS	NOTEST	0	0	0	0	1	1	no
XLOC_000416	XLOC_000416	ROPGAP5	AT1G08340	1:2630890-2635866	2S	WS	OK	0.659971	0.911994	-0.466622	0.341592	0.57925	0.808429	no
XLOC_000417	XLOC_000417	RPL10AA	AT1G08360	1:2635938-2638004	2S	WS	OK	121.636	103.508	0.232833	-0.677486	0.23395	0.491698	no
XLOC_000418	XLOC_000418	DCP1	AT1G08370	1:2638036-2640687	2S	WS	OK	22.756	26.7133	-0.231311	0.680496	0.2372	0.496059	no
XLOC_000419	XLOC_000419	gene:AT1G08390	AT1G08390	1:2642071-2657120	2S	WS	OK	7.67578	5.17065	0.569968	-0.299259	0.58035	0.808962	no
XLOC_000420	XLOC_000420	BSL2,LSG1-2	AT1G08420,AT1G08410	1:2642071-2657120	2S	WS	OK	25.1807	30.3108	-0.267512	0.724966	0.2106	0.461675	no
XLOC_000421	XLOC_000421	ALMT1	AT1G08430	1:2658601-2661310	2S	WS	NOTEST	0.031576	0	#NAME?	0	1	1	no
XLOC_000422	XLOC_000422	ALMT2	AT1G08440	1:2662966-2665584	2S	WS	NOTEST	0.24835	0.065625	1.92006	0	1	1	no
XLOC_000423	XLOC_000423	HDA8	AT1G08460	1:2672197-2674721	2S	WS	OK	38.4045	28.4742	0.431622	-1.31091	0.02805	0.121277	no
XLOC_000424	XLOC_000424	YAB2	AT1G08465	1:2675812-2679824	2S	WS	OK	6.49894	6.82797	-0.071253	0.213897	0.7432	0.899165	no
XLOC_000425	XLOC_000425	SDH6	AT1G08480	1:2684175-2688669	2S	WS	OK	65.8073	50.2407	0.389391	-0.70399	0.2321	0.48923	no
XLOC_000426	XLOC_000426	ENODL18	AT1G08500	1:2688879-2690250	2S	WS	OK	2.14086	3.49017	-0.705106	1.49598	0.012	0.0668025	no
XLOC_000427	XLOC_000427	CHLD,gene:AT1G08530	AT1G08520,AT1G08530	1:2696380-2703162	2S	WS	OK	92.4185	105.836	-0.195577	0.497146	0.39835	0.66828	no
XLOC_000428	XLOC_000428	SIGB,VDE1	AT1G08540,AT1G08550	1:2703294-2711000	2S	WS	OK	105.532	121.795	-0.206771	0.571833	0.3362	0.608432	no
XLOC_000429	XLOC_000429	ACHT4	AT1G08570	1:2712693-2714843	2S	WS	OK	85.5954	58.8322	0.540926	-1.57185	0.00825	0.0505805	no
XLOC_000430	XLOC_000430	PXL1	AT1G08590	1:2718537-2722280	2S	WS	NOTEST	0.01712	0.033189	-0.955026	0	1	1	no
XLOC_000431	XLOC_000431	ATRX	AT1G08600	1:2723676-2735819	2S	WS	OK	6.35733	7.60268	-0.258088	0.671555	0.2547	0.517182	no
XLOC_000432	XLOC_000432	PKDM7D	AT1G08620	1:2736597-2747967	2S	WS	OK	9.40114	11.5583	-0.29802	0.649617	0.25705	0.520079	no
XLOC_000433	XLOC_000433	PPCK1	AT1G08650	1:2751812-2753809	2S	WS	OK	41.806	22.6033	0.887176	-2.52207	5e-05	0.000829337	yes
XLOC_000434	XLOC_000434	ZIGA4	AT1G08680	1:2762583-2769508	2S	WS	OK	9.90915	11.8858	-0.262404	0.75047	0.20175	0.45041	no
XLOC_000435	XLOC_000435	SKIP24	AT1G08710	1:2771619-2773531	2S	WS	OK	7.02513	7.67413	-0.127478	0.326859	0.5795	0.808667	no
XLOC_000436	XLOC_000436	EDR1	AT1G08720	1:2773940-2779308	2S	WS	OK	7.93797	10.1242	-0.350964	1.01467	0.07815	0.245433	no
XLOC_000437	XLOC_000437	XI-C	AT1G08730	1:2779437-2788477	2S	WS	NOTEST	0.154775	0.226487	-0.549257	0	1	1	no
XLOC_000438	XLOC_000438	gene:AT1G08750	AT1G08750	1:2801041-2804711	2S	WS	OK	8.99879	7.9036	0.187221	-0.484702	0.4057	0.674802	no
XLOC_000439	XLOC_000439	PRA1E,gene:AT1G08760	AT1G08770,AT1G08760	1:2805043-2811313	2S	WS	OK	37.2214	34.9401	0.0912502	-0.227213	0.7069	0.882656	no
XLOC_000440	XLOC_000440	gene:AT1G08790	AT1G08790	1:2811988-2812782	2S	WS	NOTEST	0	0	0	0	1	1	no
XLOC_000441	XLOC_000441	gene:AT1G04667	AT1G04667	1:2825587-2825978	2S	WS	NOTEST	0	0	0	0	1	1	no
XLOC_000442	XLOC_000442	CSD1	AT1G08830	1:2827059-2841134	2S	WS	OK	398.943	250.832	0.669462	-1.61823	0.0079	0.048938	yes
XLOC_000443	XLOC_000443	gene:AT1G08845	AT1G08845	1:2827059-2841134	2S	WS	OK	4.7478	6.72314	-0.501876	0.203416	0.6913	0.87379	no
XLOC_000444	XLOC_000444	BON3	AT1G08860	1:2841968-2846350	2S	WS	NOTEST	0.114178	0.27705	-1.27886	0	1	1	no
XLOC_000445	XLOC_000445	SUGTL4	AT1G08890	1:2848148-2852270	2S	WS	OK	7.9932	20.9729	-1.39168	3.90964	5e-05	0.000829337	yes
XLOC_000446	XLOC_000446	SUGTL3	AT1G08900	1:2852362-2855941	2S	WS	OK	35.8909	50.8209	-0.501804	1.47384	0.01145	0.0647003	no
XLOC_000447	XLOC_000447	gene:AT1G08910	AT1G08910	1:2856070-2861170	2S	WS	OK	6.42121	7.37391	-0.199584	0.558632	0.34215	0.615299	no
XLOC_000448	XLOC_000448	ESL1	AT1G08920	1:2867202-2870745	2S	WS	OK	24.0692	50.3338	-1.06434	3.04126	5e-05	0.000829337	yes
XLOC_000449	XLOC_000449	ERD6	AT1G08930	1:2873299-2877270	2S	WS	OK	203.693	441.965	-1.11753	2.87602	5e-05	0.000829337	yes
XLOC_000450	XLOC_000450	gene:AT1G08940	AT1G08940	1:2877429-2879169	2S	WS	OK	3.84216	3.43596	0.161203	-0.342966	0.54715	0.787711	no
XLOC_000451	XLOC_000451	gene:AT1G08950	AT1G08950	1:2879302-2879374	2S	WS	NOTEST	0	0	0	0	1	1	no
XLOC_000452	XLOC_000452	CCX5	AT1G08960	1:2879505-2882235	2S	WS	OK	6.46041	6.70816	-0.0542909	0.14819	0.7988	0.923831	no
XLOC_000453	XLOC_000453	NFYC9	AT1G08970	1:2882490-2884342	2S	WS	OK	56.7459	50.6811	0.163068	-0.486934	0.3992	0.669073	no
XLOC_000454	XLOC_000454	AMI1	AT1G08980	1:2884350-2886621	2S	WS	OK	108.487	145.211	-0.420638	1.23058	0.0362	0.144153	no
XLOC_000455	XLOC_000455	gene:AT1G08985	AT1G08985	1:2887244-2887706	2S	WS	NOTEST	0	0	0	0	1	1	no
XLOC_000456	XLOC_000456	GUX5	AT1G08990	1:2888426-2890965	2S	WS	OK	0.598727	0.44875	0.415985	-0.630956	0.27175	0.537684	no
XLOC_000457	XLOC_000457	ANP1	AT1G09000	1:2891018-2899446	2S	WS	OK	1.70633	1.51288	0.173601	-0.0942028	0.88555	0.958109	no
XLOC_000458	XLOC_000458	gene:AT1G09040	AT1G09040	1:2911249-2915406	2S	WS	OK	2.0803	3.04103	-0.547769	1.40984	0.0156	0.0804981	no
XLOC_000459	XLOC_000459	gene:AT1G09050	AT1G09050	1:2916967-2925826	2S	WS	OK	1.99773	3.56358	-0.834963	0.852054	0.1604	0.391045	no
XLOC_000460	XLOC_000460	SRC2	AT1G09070	1:2927501-2929107	2S	WS	OK	111.565	181.664	-0.703397	2.05094	0.0007	0.00754296	yes
XLOC_000461	XLOC_000461	RBOHB	AT1G09090	1:2932738-2939363	2S	WS	NOTEST	0.202955	0.222722	-0.134081	0	1	1	no
XLOC_000462	XLOC_000462	gene:AT1G09110	AT1G09110	1:2939416-2939488	2S	WS	NOTEST	0	0	0	0	1	1	no
XLOC_000463	XLOC_000463	gene:AT1G09150	AT1G09150	1:2946029-2949159	2S	WS	OK	16.3605	14.143	0.210134	-0.589041	0.31125	0.581557	no
XLOC_000464	XLOC_000464	gene:AT1G09176	AT1G09176	1:2964014-2964727	2S	WS	NOTEST	0.0855349	0.086283	-0.0125633	0	1	1	no
XLOC_000465	XLOC_000465	ATSAR1	AT1G09180	1:2965022-2965972	2S	WS	OK	0.645478	0.240038	1.42711	-1.46198	0.0233	0.106415	no
XLOC_000466	XLOC_000466	NAS3	AT1G09240	1:2984828-2986231	2S	WS	OK	20.0862	14.3248	0.487691	-1.39057	0.0175	0.087216	no
XLOC_000467	XLOC_000467	gene:AT1G04693	AT1G04693	1:2987675-2988104	2S	WS	NOTEST	0	0	0	0	1	1	no
XLOC_000468	XLOC_000468	BHLH149	AT1G09250	1:2989140-2990427	2S	WS	OK	16.3981	11.5579	0.504651	-1.4236	0.0159	0.0815891	no
XLOC_000469	XLOC_000469	gene:AT1G09260	AT1G09260	1:2993380-2993820	2S	WS	NOTEST	0.160869	0	#NAME?	0	1	1	no
XLOC_000470	XLOC_000470	IMPA4	AT1G09270	1:2994330-3001362	2S	WS	OK	28.0804	28.4275	-0.0177237	0.0440414	0.93995	0.978299	no
XLOC_000471	XLOC_000471	ICP55	AT1G09300	1:3001438-3008381	2S	WS	OK	5.67846	4.71762	0.267441	-0.4818	0.40295	0.672269	no
XLOC_000472	XLOC_000472	gene:AT1G09310	AT1G09310	1:3008909-3012407	2S	WS	OK	374.199	137.004	1.44959	-4.1188	5e-05	0.000829337	yes
XLOC_000473	XLOC_000473	CRB	AT1G03880	1:3012738-3018542	2S	WS	OK	280.252	204.354	0.455655	-1.12176	0.05045	0.182114	no
XLOC_000474	XLOC_000474	GOLS3	AT1G09350	1:3019638-3021443	2S	WS	OK	1.10392	0.586256	0.913026	-1.23459	0.0304	0.127864	no
XLOC_000475	XLOC_000475	gene:AT1G09360	AT1G09360	1:3021801-3022368	2S	WS	NOTEST	0	0	0	0	1	1	no
XLOC_000476	XLOC_000476	gene:AT1G09370	AT1G09370	1:3024876-3025539	2S	WS	NOTEST	0.102186	0.0883993	0.209092	0	1	1	no
XLOC_000477	XLOC_000477	gene:AT1G09390	AT1G09390	1:3031045-3035396	2S	WS	OK	14.1967	14.4431	-0.0248221	0.0692301	0.9029	0.964422	no
XLOC_000478	XLOC_000478	PCMP-H18	AT1G09410	1:3035399-3048006	2S	WS	OK	0.823616	0.594772	0.469634	-0.137582	0.81645	0.931215	no
XLOC_000479	XLOC_000479	gene:AT1G09421	AT1G09421	1:3035399-3048006	2S	WS	OK	3.0868	3.8439	-0.316459	0.0930372	0.87675	0.954296	no
XLOC_000480	XLOC_000480	ACLA-3	AT1G09430	1:3035399-3048006	2S	WS	OK	47.4249	67.016	-0.498863	1.25558	0.03045	0.127942	no
XLOC_000481	XLOC_000481	HASPIN	AT1G09450	1:3048965-3053163	2S	WS	OK	1.87598	1.89788	-0.0167452	0.0379575	0.946	0.980741	no
XLOC_000482	XLOC_000482	gene:AT1G09460	AT1G09460	1:3053697-3057543	2S	WS	OK	2.56354	5.15479	-1.00778	1.91336	0.0028	0.0222999	yes
XLOC_000483	XLOC_000483	gene:AT1G09480	AT1G09480	1:3057974-3060757	2S	WS	OK	8.39114	9.75836	-0.217772	0.576465	0.32295	0.594809	no
XLOC_000484	XLOC_000484	gene:AT1G09490	AT1G09490	1:3063935-3065949	2S	WS	OK	32.8228	34.4958	-0.0717191	0.210188	0.7119	0.884594	no
XLOC_000485	XLOC_000485	gene:AT1G09500	AT1G09500	1:3066673-3068796	2S	WS	OK	16.0831	19.0928	-0.247483	0.677923	0.2462	0.506982	no
XLOC_000486	XLOC_000486	gene:AT1G09510	AT1G09510	1:3069356-3072090	2S	WS	NOTEST	0.0222421	0.0772645	-1.79651	0	1	1	no
XLOC_000487	XLOC_000487	PIF3	AT1G09530	1:3075767-3079654	2S	WS	OK	11.5474	8.48242	0.445021	-1.27175	0.02865	0.123005	no
XLOC_000488	XLOC_000488	gene:AT1G04703	AT1G04703	1:3083819-3084222	2S	WS	NOTEST	0	0	0	0	1	1	no
XLOC_000489	XLOC_000489	MYB61	AT1G09540	1:3086100-3087914	2S	WS	NOTEST	0.0499636	0.0475897	0.0702294	0	1	1	no
XLOC_000490	XLOC_000490	GLP4	AT1G09560	1:3093643-3094954	2S	WS	OK	13.8051	15.6777	-0.183506	0.519357	0.3758	0.648018	no
XLOC_000491	XLOC_000491	gene:AT1G09580	AT1G09580	1:3104491-3106366	2S	WS	OK	9.99273	7.49111	0.4157	-1.04706	0.06875	0.224467	no
XLOC_000492	XLOC_000492	RPL21A	AT1G09590	1:3106366-3107801	2S	WS	OK	168.844	129.944	0.377804	-1.11665	0.0532	0.188417	no
XLOC_000493	XLOC_000493	gene:AT1G09600	AT1G09600	1:3107895-3111552	2S	WS	NOTEST	0.175194	0.244185	-0.47902	0	1	1	no
XLOC_000494	XLOC_000494	GXM1	AT1G09610	1:3111693-3116705	2S	WS	NOTEST	0.0866257	0.1569	-0.856974	0	1	1	no
XLOC_000495	XLOC_000495	gene:AT1G09640	AT1G09640	1:3118154-3122542	2S	WS	OK	160.613	210.584	-0.390809	0.959368	0.10185	0.291211	no
XLOC_000496	XLOC_000496	gene:AT1G09645	AT1G09645	1:3122925-3124667	2S	WS	OK	28.1901	27.504	0.0355467	-0.1006	0.8656	0.950751	no
XLOC_000497	XLOC_000497	gene:AT1G09650	AT1G09650	1:3125174-3127284	2S	WS	NOTEST	0.305534	0.295776	0.0468292	0	1	1	no
XLOC_000498	XLOC_000498	gene:AT1G09665	AT1G09665	1:3133007-3133674	2S	WS	NOTEST	0	0	0	0	1	1	no
XLOC_000499	XLOC_000499	gene:AT1G09710	AT1G09710	1:3140861-3144381	2S	WS	OK	2.95361	2.48014	0.252056	-0.589418	0.3033	0.573296	no
XLOC_000500	XLOC_000500	gene:AT1G09740	AT1G09740	1:3147636-3156376	2S	WS	OK	9.04379	11.2188	-0.310915	0.295837	0.6236	0.835796	no
XLOC_000501	XLOC_000501	AED3	AT1G09750	1:3157500-3161705	2S	WS	OK	60.3633	79.019	-0.388528	0.813445	0.19515	0.441511	no
XLOC_000502	XLOC_000502	CDC5	AT1G09770	1:3161831-3167924	2S	WS	OK	28.455	31.5306	-0.148072	0.265085	0.6481	0.85071	no
XLOC_000503	XLOC_000503	HISN1B,gene:AT1G09794	AT1G09795,AT1G09794	1:3171904-3180736	2S	WS	OK	24.2101	43.5997	-0.84871	2.20575	0.0003	0.00385342	yes
XLOC_000504	XLOC_000504	gene:AT1G09812	AT1G09812	1:3187441-3188854	2S	WS	OK	1.86285	0.926413	1.00778	-1.68343	0.00395	0.0292092	yes
XLOC_000505	XLOC_000505	POLD4	AT1G09815	1:3189300-3190242	2S	WS	OK	7.81729	8.19411	-0.0679203	0.146988	0.80305	0.92562	no
XLOC_000506	XLOC_000506	XBCP3	AT1G09850	1:3201684-3205411	2S	WS	OK	8.69443	11.3497	-0.384489	1.05762	0.0651	0.21642	no
XLOC_000507	XLOC_000507	gene:AT1G04743	AT1G04743	1:3201684-3205411	2S	WS	NOTEST	0.0133956	0.0383975	-1.51925	0	1	1	no
XLOC_000508	XLOC_000508	gene:AT1G09870	AT1G09870	1:3205578-3213468	2S	WS	OK	10.4144	12.5219	-0.265874	0.76287	0.191	0.435574	no
XLOC_000509	XLOC_000509	gene:AT1G04747	AT1G04747	1:3205578-3213468	2S	WS	NOTEST	0	0	0	0	1	1	no
XLOC_000510	XLOC_000510	gene:AT1G09900	AT1G09900	1:3218132-3224559	2S	WS	OK	7.71337	11.6714	-0.597538	1.07687	0.0679	0.222625	no
XLOC_000511	XLOC_000511	SUC4	AT1G09960	1:3243985-3247216	2S	WS	OK	3.37074	3.47347	-0.0433139	0.104892	0.852	0.945118	no
XLOC_000512	XLOC_000512	LRR XI-23	AT1G09970	1:3252097-3255782	2S	WS	OK	55.4965	124.246	-1.16273	3.12717	5e-05	0.000829337	yes
XLOC_000513	XLOC_000513	AAP8	AT1G10010	1:3265885-3268823	2S	WS	NOTEST	0.0195527	0.0137453	0.508428	0	1	1	no
XLOC_000514	XLOC_000514	ERG28	AT1G10030	1:3273752-3278779	2S	WS	OK	23.1073	15.8891	0.540308	-1.40705	0.0155	0.0801657	no
XLOC_000515	XLOC_000515	gene:AT1G10050	AT1G10050	1:3278791-3283631	2S	WS	OK	3.36434	4.10692	-0.287734	0.769991	0.1861	0.428741	no
XLOC_000516	XLOC_000516	ATBCAT-1	AT1G10060	1:3284072-3287292	2S	WS	OK	10.8056	15.312	-0.502883	1.43769	0.014	0.0743622	no
XLOC_000517	XLOC_000517	BCAT2	AT1G10070	1:3288086-3296198	2S	WS	OK	13.9542	86.1451	-2.62607	5.08947	5e-05	0.000829337	yes
XLOC_000518	XLOC_000518	gene:AT1G10110	AT1G10110	1:3302563-3303938	2S	WS	NOTEST	0.0290808	0.015795	0.880599	0	1	1	no
XLOC_000519	XLOC_000519	gene:AT1G04773	AT1G04773	1:3304038-3306956	2S	WS	OK	1.50117	2.98552	-0.991898	0.726503	0.225	0.480106	no
XLOC_000520	XLOC_000520	ECA3	AT1G10130	1:3310929-3322269	2S	WS	OK	14.6511	16.9087	-0.206751	0.621323	0.28255	0.550718	no
XLOC_000521	XLOC_000521	PP2A10	AT1G10150	1:3325798-3328448	2S	WS	NOTEST	0	0.0209232	#VALUE!	0	1	1	no
XLOC_000522	XLOC_000522	-	-	1:3328983-3341676	2S	WS	OK	1.88582	1.86449	0.0164126	-0.0105343	0.9878	0.995172	no
XLOC_000523	XLOC_000523	MPK1	AT1G10210	1:3349081-3351208	2S	WS	OK	10.0754	13.5379	-0.426162	1.20109	0.03755	0.147901	no
XLOC_000524	XLOC_000524	gene:AT1G10220	AT1G10220	1:3351922-3353122	2S	WS	OK	0.322114	0.24835	0.375197	-0.395532	0.4747	0.731436	no
XLOC_000525	XLOC_000525	gene:AT1G10225	AT1G10225	1:3354242-3354856	2S	WS	NOTEST	0.0378562	0.205875	-2.44316	0	1	1	no
XLOC_000526	XLOC_000526	ASK18	AT1G10230	1:3355674-3356151	2S	WS	OK	5.63219	4.57927	0.298579	-0.51672	0.36075	0.633626	no
XLOC_000527	XLOC_000527	GRP23	AT1G10270	1:3363431-3369125	2S	WS	OK	2.59033	2.42082	0.0976378	-0.201519	0.7271	0.89202	no
XLOC_000528	XLOC_000528	DRP2A	AT1G10290	1:3370401-3377528	2S	WS	OK	33.2224	36.6952	-0.143434	0.431682	0.4516	0.71189	no
XLOC_000529	XLOC_000529	gene:AT1G10300	AT1G10300	1:3377877-3380414	2S	WS	NOTEST	0.0313384	0.011627	1.43046	0	1	1	no
XLOC_000530	XLOC_000530	PCMP-E71	AT1G10330	1:3388598-3390150	2S	WS	OK	1.72254	1.47603	0.222816	-0.429092	0.45315	0.713224	no
XLOC_000531	XLOC_000531	gene:AT1G10380	AT1G10380	1:3400553-3402420	2S	WS	OK	4.15528	3.74647	0.149415	-0.348946	0.54215	0.78363	no
XLOC_000532	XLOC_000532	EXO84A	AT1G10385	1:3403131-3405920	2S	WS	NOTEST	0.00581401	0.00288661	1.01016	0	1	1	no
XLOC_000533	XLOC_000533	gene:AT1G04787	AT1G04787	1:3406208-3406622	2S	WS	NOTEST	0	0	0	0	1	1	no
XLOC_000534	XLOC_000534	gene:AT1G10395	AT1G10395	1:3406955-3412874	2S	WS	OK	0.213894	1.05938	-2.30825	0.296293	0.3633	0.635681	no
XLOC_000535	XLOC_000535	gene:AT1G04793	AT1G04793	1:3422719-3423058	2S	WS	NOTEST	0	0	0	0	1	1	no
XLOC_000536	XLOC_000536	SNL6	AT1G10450	1:3431763-3438370	2S	WS	OK	5.51034	7.55569	-0.455422	1.32756	0.0216	0.101158	no
XLOC_000537	XLOC_000537	gene:AT1G10455	AT1G10455	1:3438554-3439013	2S	WS	NOTEST	0.0398393	0	#NAME?	0	1	1	no
XLOC_000538	XLOC_000538	ZFP5	AT1G10480	1:3449566-3451226	2S	WS	OK	0.906372	1.28614	-0.504872	0.971834	0.1043	0.296045	no
XLOC_000539	XLOC_000539	gene:AT1G10490	AT1G10490	1:3453190-3461485	2S	WS	OK	11.127	17.5337	-0.656067	0.942579	0.1277	0.337729	no
XLOC_000540	XLOC_000540	emb2004	AT1G10510	1:3461634-3465786	2S	WS	OK	22.5486	23.396	-0.0532288	0.16062	0.7769	0.912922	no
XLOC_000541	XLOC_000541	POLL	AT1G10520	1:3465925-3469455	2S	WS	OK	1.27958	1.15685	0.145469	-0.283732	0.6222	0.835091	no
XLOC_000542	XLOC_000542	PRIN2	AT1G10522	1:3469511-3472674	2S	WS	OK	44.0275	28.6579	0.619472	-1.76296	0.0021	0.0176838	yes
XLOC_000543	XLOC_000543	gene:AT1G04803	AT1G04803	1:3469511-3472674	2S	WS	NOTEST	0	0.12982	#VALUE!	0	1	1	no
XLOC_000544	XLOC_000544	PUB18	AT1G10560	1:3484398-3486965	2S	WS	OK	0.690616	0.63821	0.113851	-0.204114	0.71965	0.888466	no
XLOC_000545	XLOC_000545	ULP1C	AT1G10570	1:3487385-3495244	2S	WS	OK	13.4523	14.9853	-0.155695	0.330049	0.572	0.803567	no
XLOC_000546	XLOC_000546	gene:AT1G10588	AT1G10588	1:3501144-3503544	2S	WS	NOTEST	0	0	0	0	1	1	no
XLOC_000547	XLOC_000547	AMSH2,BHLH90	AT1G10600,AT1G10610	1:3503639-3512321	2S	WS	OK	44.8134	56.882	-0.344041	0.929113	0.1015	0.290621	no
XLOC_000548	XLOC_000548	gene:AT1G04807	AT1G04807	1:3512738-3518035	2S	WS	NOTEST	0.0529322	0	#NAME?	0	1	1	no
XLOC_000549	XLOC_000549	gene:AT1G10657	AT1G10657	1:3530352-3532017	2S	WS	OK	12.272	7.75527	0.662122	-1.74179	0.00235	0.0193548	yes
XLOC_000550	XLOC_000550	gene:AT1G10660	AT1G10660	1:3532228-3535137	2S	WS	OK	15.6584	16.6029	-0.0844981	0.246362	0.6745	0.865364	no
XLOC_000551	XLOC_000551	ACLA-1	AT1G10670	1:3535287-3543925	2S	WS	OK	83.8428	77.8702	0.106616	-0.316179	0.58215	0.809967	no
XLOC_000552	XLOC_000552	PRS3	AT1G10700	1:3554103-3556544	2S	WS	OK	15.0231	24.5812	-0.710377	2.05666	0.00045	0.00536217	yes
XLOC_000553	XLOC_000553	PHS1	AT1G10710	1:3558357-3560705	2S	WS	NOTEST	0.107085	0.135679	-0.341444	0	1	1	no
XLOC_000554	XLOC_000554	ESFL2	AT1G10715	1:3561148-3561495	2S	WS	NOTEST	0	0	0	0	1	1	no
XLOC_000555	XLOC_000555	ESF1.3	AT1G10717	1:3562179-3562554	2S	WS	NOTEST	0	0	0	0	1	1	no
XLOC_000556	XLOC_000556	gene:AT1G10720	AT1G10720	1:3562840-3564850	2S	WS	OK	13.0714	10.2986	0.343955	-1.00042	0.0889	0.26695	no
XLOC_000557	XLOC_000557	AP1M1	AT1G10730	1:3565254-3571053	2S	WS	OK	5.40006	5.45083	-0.0134998	0.0172518	0.97435	0.98984	no
XLOC_000558	XLOC_000558	ESF1.2	AT1G10745	1:3572673-3573173	2S	WS	NOTEST	0	0	0	0	1	1	no
XLOC_000559	XLOC_000559	ESF1.1	AT1G10747	1:3574311-3578783	2S	WS	NOTEST	0.0331427	0	#NAME?	0	1	1	no
XLOC_000560	XLOC_000560	gene:AT1G04817	AT1G04817	1:3574311-3578783	2S	WS	NOTEST	0.0412281	0	#NAME?	0	1	1	no
XLOC_000561	XLOC_000561	gene:AT1G10790	AT1G10790	1:3596263-3597847	2S	WS	OK	0.676897	0.345034	0.972199	-1.23542	0.04185	0.159597	no
XLOC_000562	XLOC_000562	gene:AT1G10810	AT1G10810	1:3599082-3605076	2S	WS	OK	0.626586	0.331039	0.920513	-0.401015	0.58455	0.811301	no
XLOC_000563	XLOC_000563	gene:AT1G10850	AT1G10850	1:3611489-3616308	2S	WS	OK	9.30098	5.5892	0.73474	-1.54185	0.01215	0.0673969	no
XLOC_000564	XLOC_000564	gene:AT1G04827	AT1G04827	1:3611489-3616308	2S	WS	OK	0.200077	0.541904	-1.43748	0.372088	0.6324	0.840532	no
XLOC_000565	XLOC_000565	gene:AT1G10890	AT1G10890	1:3627645-3630808	2S	WS	OK	26.6374	24.8938	0.0976715	-0.258471	0.6469	0.850215	no
XLOC_000566	XLOC_000566	gene:AT1G10910	AT1G10910	1:3639834-3647784	2S	WS	OK	22.8733	29.1031	-0.347509	0.926097	0.10795	0.302675	no
XLOC_000567	XLOC_000567	FD1,TMN1	AT1G10960,AT1G10950	1:3659151-3667139	2S	WS	OK	253.853	163.327	0.636228	-1.51901	0.0126	0.0688196	no
XLOC_000568	XLOC_000568	gene:AT1G11020	AT1G11020	1:3676606-3678567	2S	WS	OK	19.8939	21.0621	-0.0823267	0.24003	0.67815	0.867466	no
XLOC_000569	XLOC_000569	gene:AT1G11050	AT1G11050	1:3681678-3684169	2S	WS	NOTEST	0.00465193	0	#NAME?	0	1	1	no
XLOC_000570	XLOC_000570	gene:AT1G11060	AT1G11060	1:3684567-3689892	2S	WS	OK	6.2339	7.11606	-0.190945	0.549276	0.3391	0.612041	no
XLOC_000571	XLOC_000571	gene:AT1G11090	AT1G11090	1:3702553-3709586	2S	WS	OK	16.5817	10.6351	0.640751	-1.65642	0.00475	0.0334182	yes
XLOC_000572	XLOC_000572	gene:AT1G11110	AT1G11110	1:3710207-3712503	2S	WS	NOTEST	0.0704504	0	#NAME?	0	1	1	no
XLOC_000573	XLOC_000573	gene:AT1G11120	AT1G11120	1:3715083-3717659	2S	WS	OK	3.43347	2.27693	0.592573	-1.11871	0.04365	0.164573	no
XLOC_000574	XLOC_000574	gene:AT1G11125	AT1G11125	1:3718651-3719832	2S	WS	OK	0.642401	0.435761	0.559936	-0.757932	0.19755	0.444918	no
XLOC_000575	XLOC_000575	SUB	AT1G11130	1:3722707-3727450	2S	WS	OK	4.98819	4.92693	0.0178288	-0.0481878	0.93105	0.975589	no
XLOC_000576	XLOC_000576	-	-	1:3728895-3730401	2S	WS	OK	3.44905	2.75231	0.325556	-0.721387	0.21775	0.47199	no
XLOC_000577	XLOC_000577	gene:AT1G11160	AT1G11160	1:3733043-3739844	2S	WS	OK	0.453739	0.494972	-0.125485	0.229879	0.6854	0.871084	no
XLOC_000578	XLOC_000578	gene:AT1G11170	AT1G11170	1:3740663-3744675	2S	WS	OK	1.74403	2.58641	-0.568525	1.24969	0.03375	0.137338	no
XLOC_000579	XLOC_000579	gene:AT1G11180	AT1G11180	1:3744857-3748557	2S	WS	OK	21.3582	27.8379	-0.382259	0.964114	0.0999	0.287747	no
XLOC_000580	XLOC_000580	gene:AT1G11185	AT1G11185	1:3749509-3750035	2S	WS	OK	2.16607	2.24539	-0.0518893	0.0760441	0.8987	0.963694	no
XLOC_000581	XLOC_000581	gene:AT1G11200	AT1G11200	1:3753212-3755658	2S	WS	OK	5.50238	7.8124	-0.505711	1.25769	0.0298	0.126205	no
XLOC_000582	XLOC_000582	SYP125	AT1G11250	1:3766753-3770102	2S	WS	NOTEST	0	0.0349276	#VALUE!	0	1	1	no
XLOC_000583	XLOC_000583	STP1	AT1G11260	1:3777215-3787099	2S	WS	OK	61.6354	431.508	-2.80755	6.93047	5e-05	0.000829337	yes
XLOC_000584	XLOC_000584	gene:AT1G11300	AT1G11300	1:3791167-3797548	2S	WS	OK	3.81042	3.21896	0.243354	-0.420034	0.4755	0.73153	no
XLOC_000585	XLOC_000585	gene:AT1G11303	AT1G11303	1:3797666-3804233	2S	WS	OK	4.30762	3.78055	0.188297	-0.120879	0.81515	0.930728	no
XLOC_000586	XLOC_000586	gene:AT1G11320	AT1G11320	1:3806821-3808940	2S	WS	OK	1.05245	1.46653	-0.478658	0.945046	0.1016	0.290866	no
XLOC_000587	XLOC_000587	gene:AT1G11330	AT1G11330	1:3809794-3813809	2S	WS	OK	11.3793	13.419	-0.237857	0.70683	0.2311	0.487731	no
XLOC_000588	XLOC_000588	gene:AT1G11380	AT1G11380	1:3832562-3837676	2S	WS	OK	6.9368	22.411	-1.69186	2.39117	0.001	0.00989697	yes
XLOC_000589	XLOC_000589	PYM,gene:AT1G11410	AT1G11400,AT1G11410	1:3837693-3846956	2S	WS	OK	37.8893	32.4045	0.225594	-0.484414	0.4016	0.671066	no
XLOC_000590	XLOC_000590	MORF9,gene:AT1G11440	AT1G11430,AT1G11440	1:3847192-3850792	2S	WS	OK	100.646	93.9408	0.0994628	-0.291505	0.60585	0.8256	no
XLOC_000591	XLOC_000591	gene:AT1G11450	AT1G11450	1:3853183-3855507	2S	WS	OK	6.01395	6.00005	0.00333741	-0.00781433	0.9893	0.995637	no
XLOC_000592	XLOC_000592	gene:AT1G11460	AT1G11460	1:3856941-3859468	2S	WS	OK	1.02121	0.692926	0.55951	-0.781367	0.15805	0.387132	no
XLOC_000593	XLOC_000593	NRPB10	AT1G11475	1:3862398-3867000	2S	WS	OK	19.8673	17.418	0.189812	-0.189511	0.7471	0.901045	no
XLOC_000594	XLOC_000594	gene:AT1G11500	AT1G11500	1:3870678-3871702	2S	WS	NOTEST	0.229159	0.221915	0.0463423	0	1	1	no
XLOC_000595	XLOC_000595	gene:AT1G11520	AT1G11520	1:3873028-3873619	2S	WS	NOTEST	0.0312202	0	#NAME?	0	1	1	no
XLOC_000596	XLOC_000596	CXXS1	AT1G11530	1:3874395-3877323	2S	WS	OK	102.094	99.2595	0.0406217	-0.12061	0.8306	0.937176	no
XLOC_000597	XLOC_000597	gene:AT1G11550	AT1G11550	1:3881528-3881608	2S	WS	NOTEST	0	0	0	0	1	1	no
XLOC_000598	XLOC_000598	OST3A	AT1G11560	1:3881626-3882819	2S	WS	NOTEST	0.0200141	0.0262091	-0.389049	0	1	1	no
XLOC_000599	XLOC_000599	NTL	AT1G11570	1:3883166-3884129	2S	WS	OK	0.433881	0.219208	0.984996	-0.608758	0.3338	0.605982	no
XLOC_000600	XLOC_000600	gene:AT1G11572	AT1G11572	1:3884341-3884960	2S	WS	NOTEST	0	0.0289741	#VALUE!	0	1	1	no
XLOC_000601	XLOC_000601	ATPMEPCRA	AT1G11580	1:3888609-3890824	2S	WS	OK	17.1201	13.7983	0.311203	-0.889477	0.1249	0.332711	no
XLOC_000602	XLOC_000602	PME19	AT1G11590	1:3892579-3894677	2S	WS	NOTEST	0.00914736	0	#NAME?	0	1	1	no
XLOC_000603	XLOC_000603	gene:AT1G11591	AT1G11591	1:3895129-3896975	2S	WS	NOTEST	0.024345	0.153837	-2.65971	0	1	1	no
XLOC_000604	XLOC_000604	gene:AT1G11593	AT1G11593	1:3898001-3898609	2S	WS	NOTEST	0	0	0	0	1	1	no
XLOC_000605	XLOC_000605	CYP77B1	AT1G11600	1:3901949-3903895	2S	WS	OK	9.40504	10.2471	-0.123706	0.344339	0.55125	0.791332	no
XLOC_000606	XLOC_000606	gene:AT1G11608	AT1G11608	1:3905578-3906818	2S	WS	NOTEST	0	0.0299202	#VALUE!	0	1	1	no
XLOC_000607	XLOC_000607	gene:AT1G11620	AT1G11620	1:3910832-3911924	2S	WS	NOTEST	0.010364	0	#NAME?	0	1	1	no
XLOC_000608	XLOC_000608	RBP45B	AT1G11650	1:3914736-3918243	2S	WS	OK	146.829	194.001	-0.401932	1.12244	0.0518	0.185141	no
XLOC_000609	XLOC_000609	gene:AT1G11655	AT1G11655	1:3919236-3919869	2S	WS	NOTEST	0.0398615	0.063208	-0.665109	0	1	1	no
XLOC_000610	XLOC_000610	HSP70-16	AT1G11660	1:3920477-3924566	2S	WS	OK	11.7116	16.0866	-0.457913	1.34982	0.02125	0.0999806	no
XLOC_000611	XLOC_000611	CYP51G1	AT1G11680	1:3938421-3940871	2S	WS	OK	49.4778	46.5886	0.0868018	-0.260576	0.65175	0.852939	no
XLOC_000612	XLOC_000612	gene:AT1G11690	AT1G11690	1:3941468-3942212	2S	WS	NOTEST	0.0408272	0	#NAME?	0	1	1	no
XLOC_000613	XLOC_000613	gene:AT1G04867	AT1G04867	1:3943178-3943430	2S	WS	NOTEST	0	0	0	0	1	1	no
XLOC_000614	XLOC_000614	gene:AT1G11700	AT1G11700	1:3945583-3946757	2S	WS	OK	7.77252	1.87929	2.04819	-4.55407	5e-05	0.000829337	yes
XLOC_000615	XLOC_000615	gene:AT1G11710	AT1G11710	1:3948713-3951359	2S	WS	OK	2.14104	1.48945	0.523538	-1.18065	0.0392	0.152475	no
XLOC_000616	XLOC_000616	ATSS3	AT1G11720	1:3951365-3957044	2S	WS	OK	28.7204	30.5603	-0.0895811	0.264383	0.644	0.847998	no
XLOC_000617	XLOC_000617	B3GALT1	AT1G11730	1:3957283-3960464	2S	WS	OK	2.06271	2.4231	-0.232311	0.538153	0.3752	0.647448	no
XLOC_000618	XLOC_000618	gene:AT1G04877	AT1G04877	1:3960943-3961688	2S	WS	OK	3.06557	3.31097	-0.111095	0.0710854	0.9029	0.964422	no
XLOC_000619	XLOC_000619	CLPP6	AT1G11750	1:3967475-3971911	2S	WS	OK	91.1894	68.7817	0.406842	-1.09506	0.06025	0.205038	no
XLOC_000620	XLOC_000620	gene:AT1G11765	AT1G11765	1:3973873-3974594	2S	WS	NOTEST	0	0	0	0	1	1	no
XLOC_000621	XLOC_000621	gene:AT1G11770	AT1G11770	1:3975606-3979263	2S	WS	NOTEST	0	0	0	0	1	1	no
XLOC_000622	XLOC_000622	ADT1	AT1G11790	1:3981152-3987290	2S	WS	OK	9.33982	8.76275	0.0920103	-0.209177	0.7127	0.885154	no
XLOC_000623	XLOC_000623	gene:AT1G11810	AT1G11810	1:3989762-3993707	2S	WS	NOTEST	0.0119911	0.0088131	0.444243	0	1	1	no
XLOC_000624	XLOC_000624	gene:AT1G04893	AT1G04893	1:3989762-3993707	2S	WS	OK	2.54951	4.21827	-0.72643	0.19337	0.7255	0.89133	no
XLOC_000625	XLOC_000625	ATGLX1	AT1G11840	1:3995157-3997965	2S	WS	OK	290.7	166.523	0.803809	-2.20421	0.00025	0.0033076	yes
XLOC_000626	XLOC_000626	gene:AT1G11850	AT1G11850	1:3999156-4000024	2S	WS	OK	23.5191	25.8769	-0.137837	0.332135	0.58205	0.809967	no
XLOC_000627	XLOC_000627	OVA7,gene:AT1G11860	AT1G11870,AT1G11860	1:4001112-4007020	2S	WS	OK	510.48	400.772	0.349072	-0.849136	0.1461	0.366861	no
XLOC_000628	XLOC_000628	SEC22	AT1G11890	1:4010756-4014688	2S	WS	OK	31.2162	31.5033	-0.0132074	0.0360937	0.9492	0.981751	no
XLOC_000629	XLOC_000629	gene:AT1G11905	AT1G11905	1:4014781-4016691	2S	WS	OK	8.3298	8.74516	-0.0702037	0.179081	0.7591	0.906504	no
XLOC_000630	XLOC_000630	gene:AT1G11915	AT1G11915	1:4021749-4023292	2S	WS	OK	0.405821	0.348582	0.219346	-0.270142	0.65195	0.852957	no
XLOC_000631	XLOC_000631	gene:AT1G11930	AT1G11930	1:4028532-4030672	2S	WS	OK	109.888	81.288	0.434918	-1.30254	0.0245	0.110403	no
XLOC_000632	XLOC_000632	gene:AT1G11970	AT1G11970	1:4044369-4044669	2S	WS	NOTEST	0	0	0	0	1	1	no
XLOC_000633	XLOC_000633	RUB3	AT1G11980	1:4045618-4045855	2S	WS	NOTEST	0	0	0	0	1	1	no
XLOC_000634	XLOC_000634	gene:AT1G12010	AT1G12010	1:4056164-4057968	2S	WS	OK	3.35127	2.3715	0.498903	-1.05148	0.07345	0.234931	no
XLOC_000635	XLOC_000635	SNOR111	AT1G12013	1:4058286-4058416	2S	WS	OK	12.2659	3.26455	1.9097	-6.3648	0.3026	0.572721	no
XLOC_000636	XLOC_000636	gene:AT1G12015	AT1G12015	1:4058486-4058576	2S	WS	NOTEST	0	0	0	0	1	1	no
XLOC_000637	XLOC_000637	LRX1	AT1G12040	1:4069991-4072681	2S	WS	NOTEST	0.0367789	0.0728199	-0.985454	0	1	1	no
XLOC_000638	XLOC_000638	BAG5,FAH	AT1G12060,AT1G12050	1:4072740-4077230	2S	WS	OK	34.6509	31.8046	0.123656	-0.356657	0.53215	0.777336	no
XLOC_000639	XLOC_000639	gene:AT1G12080	AT1G12080	1:4084161-4085185	2S	WS	OK	3.63291	2.7448	0.404425	-0.823656	0.15425	0.380583	no
XLOC_000640	XLOC_000640	gene:AT1G12100	AT1G12100	1:4095245-4095883	2S	WS	OK	3.71947	4.23854	-0.18847	0.284873	0.60955	0.827915	no
XLOC_000641	XLOC_000641	NPF6.3	AT1G12110	1:4105222-4109601	2S	WS	OK	28.6806	36.1783	-0.33505	0.947107	0.10255	0.292511	no
XLOC_000642	XLOC_000642	gene:AT1G12130	AT1G12130	1:4118593-4120959	2S	WS	NOTEST	0.0652438	0.0544061	0.262073	0	1	1	no
XLOC_000643	XLOC_000643	FMOGS-OX5	AT1G12140	1:4121284-4125651	2S	WS	OK	20.6242	17.8045	0.212092	-0.593753	0.2978	0.56725	no
XLOC_000644	XLOC_000644	gene:AT1G12160	AT1G12160	1:4125989-4128310	2S	WS	OK	2.16699	1.59601	0.44123	-0.89467	0.11855	0.321457	no
XLOC_000645	XLOC_000645	gene:AT1G12180	AT1G12180	1:4130395-4131168	2S	WS	NOTEST	0	0	0	0	1	1	no
XLOC_000646	XLOC_000646	gene:AT1G12200	AT1G12200	1:4137510-4140158	2S	WS	OK	4.30693	3.1393	0.456215	-1.08461	0.05645	0.196157	no
XLOC_000647	XLOC_000647	RFL1	AT1G12210	1:4140215-4144114	2S	WS	NOTEST	0.195881	0.129559	0.596362	0	1	1	no
XLOC_000648	XLOC_000648	RPS5,gene:AT1G12230	AT1G12220,AT1G12230	1:4144256-4151225	2S	WS	OK	80.1455	99.3009	-0.309185	0.862632	0.1366	0.352123	no
XLOC_000649	XLOC_000649	BFRUCT4,TL20.3,gene:AT1G12244	AT1G12240,AT1G12250,AT1G12244	1:4153524-4161506	2S	WS	OK	194.015	218.676	-0.172628	0.380953	0.5029	0.754443	no
XLOC_000650	XLOC_000650	HOP1	AT1G12270	1:4172034-4182651	2S	WS	OK	14.8678	16.3698	-0.138847	0.293975	0.6088	0.827686	no
XLOC_000651	XLOC_000651	gene:AT1G12320	AT1G12320	1:4186623-4190461	2S	WS	OK	2.31253	1.76639	0.388672	-0.369709	0.4941	0.7469	no
XLOC_000652	XLOC_000652	gene:AT1G04947	AT1G04947	1:4191470-4191780	2S	WS	NOTEST	0	0	0	0	1	1	no
XLOC_000653	XLOC_000653	gene:AT1G12330	AT1G12330	1:4194419-4196749	2S	WS	OK	7.88117	8.00909	-0.0232297	0.0651224	0.9119	0.967719	no
XLOC_000654	XLOC_000654	gene:AT1G12340	AT1G12340	1:4197395-4198310	2S	WS	NOTEST	0.188405	0.0920947	1.03264	0	1	1	no
XLOC_000655	XLOC_000655	PPCS1	AT1G12350	1:4198336-4200849	2S	WS	OK	13.7046	14.0842	-0.0394211	0.109725	0.84755	0.94282	no
XLOC_000656	XLOC_000656	KEU	AT1G12360	1:4200863-4208999	2S	WS	OK	16.9802	23.6571	-0.478419	1.37732	0.0168	0.0847906	no
XLOC_000657	XLOC_000657	gene:AT1G12390,gene:AT1G12400	AT1G12390,AT1G12400	1:4220043-4222891	2S	WS	OK	23.3389	20.5806	0.181456	-0.495463	0.40515	0.674385	no
XLOC_000658	XLOC_000658	CLPR2	AT1G12410	1:4223029-4225254	2S	WS	OK	99.9889	103.944	-0.0559725	0.167199	0.77	0.910355	no
XLOC_000659	XLOC_000659	gene:AT1G12450	AT1G12450	1:4243903-4246022	2S	WS	OK	8.16758	15.2984	-0.905403	2.50774	5e-05	0.000829337	yes
XLOC_000660	XLOC_000660	gene:AT1G12460	AT1G12460	1:4247217-4250758	2S	WS	OK	5.93444	6.38664	-0.105943	0.303475	0.59095	0.815827	no
XLOC_000661	XLOC_000661	VPS18	AT1G12470	1:4250944-4259300	2S	WS	OK	17.4058	21.9718	-0.336087	0.929116	0.10995	0.306586	no
XLOC_000662	XLOC_000662	gene:AT1G04953	AT1G04953	1:4250944-4259300	2S	WS	OK	3.44229	4.41858	-0.360217	0.17693	0.75315	0.904045	no
XLOC_000663	XLOC_000663	gene:AT1G12490	AT1G12490	1:4260782-4261869	2S	WS	OK	0.243536	0.637889	-1.38917	1.46952	0.0183	0.0900298	no
XLOC_000664	XLOC_000664	gene:AT1G04957	AT1G04957	1:4261917-4262359	2S	WS	NOTEST	0	0	0	0	1	1	no
XLOC_000665	XLOC_000665	BHLH55	AT1G12540	1:4272887-4274206	2S	WS	NOTEST	0	0	0	0	1	1	no
XLOC_000666	XLOC_000666	HPR3	AT1G12550	1:4274530-4276031	2S	WS	OK	4.04312	2.91824	0.47037	-1.06461	0.08305	0.255361	no
XLOC_000667	XLOC_000667	EXPA7	AT1G12560	1:4276504-4281131	2S	WS	NOTEST	0.15093	0.21514	-0.511391	0	1	1	no
XLOC_000668	XLOC_000668	PEPKR1	AT1G12580	1:4282793-4285963	2S	WS	OK	27.2311	39.7787	-0.546741	1.6527	0.00465	0.0329203	yes
XLOC_000669	XLOC_000669	gene:AT1G04963	AT1G04963	1:4289279-4289536	2S	WS	NOTEST	0	0	0	0	1	1	no
XLOC_000670	XLOC_000670	ERF027	AT1G12630	1:4298665-4299571	2S	WS	OK	0.50968	0.123213	2.04843	-1.66506	0.01605	0.0820887	no
XLOC_000671	XLOC_000671	gene:AT1G12650	AT1G12650	1:4303279-4308012	2S	WS	OK	14.9097	12.0612	0.305878	-0.446499	0.4372	0.699914	no
XLOC_000672	XLOC_000672	gene:AT1G12660	AT1G12660	1:4308942-4309749	2S	WS	NOTEST	0	0	0	0	1	1	no
XLOC_000673	XLOC_000673	gene:AT1G12663	AT1G12663	1:4310968-4311519	2S	WS	NOTEST	0	0.0353156	#VALUE!	0	1	1	no
XLOC_000674	XLOC_000674	gene:AT1G12665	AT1G12665	1:4312330-4312935	2S	WS	NOTEST	0.0451559	0	#NAME?	0	1	1	no
XLOC_000675	XLOC_000675	gene:AT1G12672	AT1G12672	1:4318308-4319090	2S	WS	NOTEST	0.228651	0.211552	0.112134	0	1	1	no
XLOC_000676	XLOC_000676	gene:AT1G12730	AT1G12730	1:4334498-4337957	2S	WS	OK	4.41865	8.47237	-0.939159	2.38228	0.00015	0.00214411	yes
XLOC_000677	XLOC_000677	CYP87A2	AT1G12740	1:4342208-4344875	2S	WS	OK	0.326114	0.286069	0.189011	-0.246514	0.6476	0.850639	no
XLOC_000678	XLOC_000678	RH47,gene:AT1G12760	AT1G12770,AT1G12760	1:4344942-4353797	2S	WS	OK	52.2631	54.5113	-0.0607621	0.162223	0.77955	0.914234	no
XLOC_000679	XLOC_000679	gene:AT1G12775	AT1G12775	1:4353841-4365414	2S	WS	OK	1.45797	1.26318	0.206894	-0.0430705	0.89655	0.963073	no
XLOC_000680	XLOC_000680	gene:AT1G12805	AT1G12805	1:4366576-4367136	2S	WS	NOTEST	0	0.0760999	#VALUE!	0	1	1	no
XLOC_000681	XLOC_000681	gene:AT1G12810	AT1G12810	1:4367255-4371298	2S	WS	OK	30.4664	26.903	0.17945	-0.19832	0.73715	0.896535	no
XLOC_000682	XLOC_000682	gene:AT1G04977	AT1G04977	1:4367255-4371298	2S	WS	OK	51.6776	30.0754	0.780954	-0.999608	0.08735	0.263859	no
XLOC_000683	XLOC_000683	VHA-C	AT1G12840	1:4374204-4378514	2S	WS	OK	32.2079	37.0325	-0.201376	0.594869	0.3121	0.582393	no
XLOC_000684	XLOC_000684	gene:AT1G12855	AT1G12855	1:4378831-4383673	2S	WS	NOTEST	0.30629	0.301889	0.0208791	0	1	1	no
XLOC_000685	XLOC_000685	SCRM2	AT1G12860	1:4384303-4386651	2S	WS	OK	26.2014	27.2596	-0.0571195	0.17304	0.76275	0.907927	no
XLOC_000686	XLOC_000686	NUDT12	AT1G12880	1:4389677-4391344	2S	WS	OK	9.91356	8.1729	0.278555	-0.720685	0.20915	0.45964	no
XLOC_000687	XLOC_000687	ERF088	AT1G12890	1:4391437-4394454	2S	WS	NOTEST	0	0.180082	#VALUE!	0	1	1	no
XLOC_000688	XLOC_000688	NRT2.5	AT1G12940	1:4416314-4418590	2S	WS	OK	1.41768	0.923906	0.617716	-1.17057	0.04675	0.172726	no
XLOC_000689	XLOC_000689	DTX31	AT1G12950	1:4419713-4422684	2S	WS	OK	0.47497	0.710103	-0.580194	0.827772	0.14055	0.35816	no
XLOC_000690	XLOC_000690	PIRL3	AT1G12970	1:4423539-4425936	2S	WS	OK	7.17502	9.20579	-0.359558	1.04102	0.0844	0.257753	no
XLOC_000691	XLOC_000691	ESR1	AT1G12980	1:4429717-4430965	2S	WS	NOTEST	0.0648633	0.174452	-1.42735	0	1	1	no
XLOC_000692	XLOC_000692	gene:AT1G12990	AT1G12990	1:4433604-4439639	2S	WS	OK	15.5737	29.6145	-0.927189	2.27726	0.0001	0.00152628	yes
XLOC_000693	XLOC_000693	gene:AT1G13010	AT1G13010	1:4440213-4440286	2S	WS	NOTEST	0	0	0	0	1	1	no
XLOC_000694	XLOC_000694	gene:AT1G13040,gene:AT1G13050	AT1G13040,AT1G13050	1:4447548-4451742	2S	WS	OK	3.65372	2.80353	0.382123	-0.739417	0.20245	0.451326	no
XLOC_000695	XLOC_000695	PBE1	AT1G13060	1:4452189-4454900	2S	WS	OK	55.7008	46.6501	0.255819	-0.745035	0.18885	0.43252	no
XLOC_000696	XLOC_000696	CYP71B2	AT1G13080	1:4459001-4460996	2S	WS	OK	55.119	20.8231	1.40437	-4.11748	5e-05	0.000829337	yes
XLOC_000697	XLOC_000697	CYP71B28	AT1G13090	1:4461737-4463469	2S	WS	OK	53.9542	37.2767	0.53346	-1.65909	0.00435	0.0314108	yes
XLOC_000698	XLOC_000698	CYP71B29	AT1G13100	1:4463858-4465749	2S	WS	OK	11.1741	9.91646	0.172262	-0.487181	0.4031	0.672408	no
XLOC_000699	XLOC_000699	CYP71B7	AT1G13110	1:4467093-4469033	2S	WS	OK	110.13	114.539	-0.0566293	0.161394	0.77915	0.914029	no
XLOC_000700	XLOC_000700	gene:AT1G13130	AT1G13130	1:4474683-4478005	2S	WS	NOTEST	0.0686083	0.121384	-0.823123	0	1	1	no
XLOC_000701	XLOC_000701	gene:AT1G13143	AT1G13143	1:4478113-4480327	2S	WS	OK	2.23304	2.01618	0.147386	-0.17611	0.76155	0.907404	no
XLOC_000702	XLOC_000702	CYP86C4	AT1G13150	1:4480750-4483762	2S	WS	OK	9.26121	8.11839	0.190007	-0.346125	0.5427	0.784089	no
XLOC_000703	XLOC_000703	gene:AT1G13160	AT1G13160	1:4484583-4492667	2S	WS	OK	5.63045	9.12965	-0.697309	1.51329	0.0132	0.0710249	no
XLOC_000704	XLOC_000704	ARP3	AT1G13180	1:4494923-4498469	2S	WS	OK	5.57599	9.38506	-0.751138	2.05001	0.0005	0.00583785	yes
XLOC_000705	XLOC_000705	gene:AT1G13190	AT1G13190	1:4498763-4503676	2S	WS	OK	16.4391	18.0999	-0.138853	0.354662	0.5378	0.780291	no
XLOC_000706	XLOC_000706	LINC2	AT1G13220	1:4515463-4520306	2S	WS	OK	9.68842	6.91114	0.487338	-1.34705	0.0216	0.101158	no
XLOC_000707	XLOC_000707	PII-2	AT1G13230	1:4520558-4522644	2S	WS	NOTEST	0.0391442	0.290824	-2.89328	0	1	1	no
XLOC_000708	XLOC_000708	RAV1	AT1G13260	1:4542167-4543970	2S	WS	OK	70.5358	104.94	-0.573136	1.59915	0.0065	0.0424038	yes
XLOC_000709	XLOC_000709	AOC4,MAP1B	AT1G13280,AT1G13270	1:4544888-4548920	2S	WS	OK	41.1522	36.8829	0.158019	-0.464045	0.42155	0.687512	no
XLOC_000710	XLOC_000710	HRS1	AT1G13300	1:4556877-4558793	2S	WS	OK	3.70015	2.89303	0.355003	-0.805808	0.16115	0.392307	no
XLOC_000711	XLOC_000711	HOP2	AT1G13330	1:4567934-4571229	2S	WS	OK	2.58139	1.80239	0.51824	-0.586237	0.30515	0.57541	no
XLOC_000712	XLOC_000712	JGL	AT1G13400	1:4597566-4599141	2S	WS	NOTEST	0.0961897	0.114835	-0.255606	0	1	1	no
XLOC_000713	XLOC_000713	gene:AT1G13410	AT1G13410	1:4601234-4603635	2S	WS	OK	1.23045	1.00912	0.286095	-0.560415	0.34945	0.62301	no
XLOC_000714	XLOC_000714	SOT8	AT1G13420	1:4604687-4606067	2S	WS	OK	0.821891	0.253394	1.69757	-2.26539	0.0004	0.00482883	yes
XLOC_000715	XLOC_000715	STO9	AT1G13430	1:4606499-4607780	2S	WS	OK	2.93134	1.9823	0.564389	-1.14653	0.0498	0.180507	no
XLOC_000716	XLOC_000716	gene:AT1G05013	AT1G05013	1:4611525-4611773	2S	WS	NOTEST	0	0	0	0	1	1	no
XLOC_000717	XLOC_000717	gene:AT1G13448	AT1G13448	1:4612242-4615353	2S	WS	OK	6.36377	5.81574	0.12992	-0.0907529	0.87995	0.955774	no
XLOC_000718	XLOC_000718	B'THETA	AT1G13460	1:4615766-4618449	2S	WS	OK	5.77002	7.45024	-0.368709	1.08555	0.08	0.249426	no
XLOC_000719	XLOC_000719	PSK1	AT1G13590	1:4647814-4649066	2S	WS	OK	0.444395	0.320272	0.472544	-0.485724	0.4018	0.671289	no
XLOC_000720	XLOC_000720	gene:AT1G13605	AT1G13605	1:4658537-4659115	2S	WS	NOTEST	0	0	0	0	1	1	no
XLOC_000721	XLOC_000721	gene:AT1G13607	AT1G13607	1:4660777-4661331	2S	WS	NOTEST	0	0	0	0	1	1	no
XLOC_000722	XLOC_000722	gene:AT1G13608	AT1G13608	1:4661524-4662428	2S	WS	OK	0.455635	0.0217404	4.38943	-0.928628	0.20865	0.459238	no
XLOC_000723	XLOC_000723	gene:AT1G13609	AT1G13609	1:4662604-4663456	2S	WS	OK	3.88883	0.498182	2.96459	-2.36084	0.00345	0.0262493	yes
XLOC_000724	XLOC_000724	RGF2	AT1G13620	1:4668365-4673073	2S	WS	NOTEST	0.0691288	0	#NAME?	0	1	1	no
XLOC_000725	XLOC_000725	gene:AT1G13635	AT1G13635	1:4674151-4676484	2S	WS	OK	0.487777	0.58159	-0.253779	0.372782	0.5348	0.77891	no
XLOC_000726	XLOC_000726	gene:AT1G13670	AT1G13670	1:4688017-4689265	2S	WS	OK	8.58415	8.75617	-0.0286257	0.0766755	0.8957	0.962769	no
XLOC_000727	XLOC_000727	gene:AT1G13680	AT1G13680	1:4690292-4692841	2S	WS	NOTEST	0.261888	0.227876	0.2007	0	1	1	no
XLOC_000728	XLOC_000728	ATE1	AT1G13690	1:4693281-4696561	2S	WS	OK	20.6744	17.4426	0.245231	-0.316089	0.57465	0.80538	no
XLOC_000729	XLOC_000729	gene:AT1G05023	AT1G05023	1:4693281-4696561	2S	WS	OK	37.9049	79.5579	-1.06962	0.694401	0.2323	0.489499	no
XLOC_000730	XLOC_000730	gene:AT1G13720	AT1G13720	1:4709634-4709706	2S	WS	NOTEST	0	0	0	0	1	1	no
XLOC_000731	XLOC_000731	gene:AT1G13730	AT1G13730	1:4709756-4712672	2S	WS	OK	7.19832	6.36851	0.176702	-0.476869	0.411	0.679325	no
XLOC_000732	XLOC_000732	AFP2	AT1G13740	1:4713432-4718269	2S	WS	OK	4.67085	6.41143	-0.456961	0.919676	0.12175	0.327636	no
XLOC_000733	XLOC_000733	RUS3,gene:AT1G13780	AT1G13770,AT1G13780	1:4721573-4726558	2S	WS	OK	14.3446	12.5645	0.191152	-0.536884	0.35405	0.626868	no
XLOC_000734	XLOC_000734	FDM4	AT1G13790	1:4726769-4733869	2S	WS	OK	0.758012	0.790021	-0.0596702	0.0919231	0.8724	0.952474	no
XLOC_000735	XLOC_000735	gene:AT1G13805	AT1G13805	1:4726769-4733869	2S	WS	NOTEST	0	0	0	0	1	1	no
XLOC_000736	XLOC_000736	gene:AT1G13810	AT1G13810	1:4733990-4735453	2S	WS	OK	6.41934	4.50213	0.511817	-1.20971	0.03705	0.146302	no
XLOC_000737	XLOC_000737	gene:AT1G13820	AT1G13820	1:4735473-4737910	2S	WS	OK	42.9293	36.2524	0.243885	-0.72958	0.2023	0.451141	no
XLOC_000738	XLOC_000738	gene:AT1G13840	AT1G13840	1:4741998-4742071	2S	WS	NOTEST	0	0	0	0	1	1	no
XLOC_000739	XLOC_000739	gene:AT1G13850	AT1G13850	1:4743094-4743167	2S	WS	NOTEST	0	0	0	0	1	1	no
XLOC_000740	XLOC_000740	gene:AT1G13880	AT1G13880	1:4748830-4751234	2S	WS	OK	19.9876	20.6506	-0.0470797	0.139831	0.8107	0.929158	no
XLOC_000741	XLOC_000741	SNAP30	AT1G13890	1:4751431-4753018	2S	WS	NOTEST	0.0109265	0	#NAME?	0	1	1	no
XLOC_000742	XLOC_000742	gene:AT1G13910	AT1G13910	1:4755776-4758076	2S	WS	OK	6.89506	3.80038	0.859418	-2.09859	0.00055	0.00629472	yes
XLOC_000743	XLOC_000743	gene:AT1G13920	AT1G13920	1:4758083-4760238	2S	WS	OK	5.24737	3.22627	0.701729	-1.62343	0.0041	0.0300336	yes
XLOC_000744	XLOC_000744	gene:AT1G13930	AT1G13930	1:4760956-4766852	2S	WS	OK	1016.7	764.614	0.411094	-1.06115	0.0707	0.228807	no
XLOC_000745	XLOC_000745	ELF5A-1	AT1G13950	1:4773433-4774935	2S	WS	OK	7.76718	6.6563	0.222671	-0.520415	0.3536	0.626551	no
XLOC_000746	XLOC_000746	WRKY4	AT1G13960	1:4776282-4782546	2S	WS	OK	9.92864	12.174	-0.294131	0.816454	0.1601	0.390454	no
XLOC_000747	XLOC_000747	GN,gene:AT1G13990	AT1G13980,AT1G13990	1:4788462-4796599	2S	WS	OK	64.4452	68.9138	-0.0967187	0.219955	0.70295	0.880599	no
XLOC_000748	XLOC_000748	VIK	AT1G14000	1:4797357-4801850	2S	WS	OK	33.97	38.9742	-0.198256	0.501663	0.38715	0.657655	no
XLOC_000749	XLOC_000749	gene:AT1G05043	AT1G05043	1:4797357-4801850	2S	WS	OK	0.847885	0.74748	0.181834	-0.0299873	0.91305	0.967921	no
XLOC_000750	XLOC_000750	OFUT3	AT1G14020	1:4802713-4807525	2S	WS	OK	27.243	23.9263	0.187287	-0.17097	0.7631	0.908184	no
XLOC_000751	XLOC_000751	PHO1%3BH3	AT1G14040	1:4810114-4814724	2S	WS	OK	1.14234	1.50213	-0.395022	0.874354	0.12805	0.338345	no
XLOC_000752	XLOC_000752	FUT6	AT1G14080	1:4822438-4827445	2S	WS	OK	0.329071	0.342324	-0.0569634	0.0332938	0.95305	0.982622	no
XLOC_000753	XLOC_000753	FUT8	AT1G14100	1:4827960-4829587	2S	WS	NOTEST	0.0404458	0.0897472	-1.14988	0	1	1	no
XLOC_000754	XLOC_000754	FUT9	AT1G14110	1:4830296-4831915	2S	WS	NOTEST	0	0	0	0	1	1	no
XLOC_000755	XLOC_000755	gene:AT1G05053	AT1G05053	1:4832650-4832858	2S	WS	NOTEST	0	0	0	0	1	1	no
XLOC_000756	XLOC_000756	PNSL2	AT1G14150	1:4839800-4841848	2S	WS	OK	28.3174	15.4753	0.871725	-1.72309	0.01265	0.0689997	no
XLOC_000757	XLOC_000757	gene:AT1G05057	AT1G05057	1:4842274-4842469	2S	WS	OK	4.73392	2.67167	0.82529	-1.6326	0.337	0.609499	no
XLOC_000758	XLOC_000758	gene:AT1G14180	AT1G14180	1:4847161-4849413	2S	WS	OK	5.07291	5.56868	-0.134524	0.336537	0.55935	0.796003	no
XLOC_000759	XLOC_000759	gene:AT1G14185	AT1G14185	1:4850116-4852096	2S	WS	OK	1.00908	1.11805	-0.147946	0.29002	0.621	0.834851	no
XLOC_000760	XLOC_000760	gene:AT1G14190	AT1G14190	1:4852521-4855287	2S	WS	OK	1.72043	1.91066	-0.151307	0.133873	0.8015	0.924948	no
XLOC_000761	XLOC_000761	gene:AT1G14205	AT1G14205	1:4855419-4858043	2S	WS	OK	6.95517	8.65259	-0.315045	0.421974	0.4581	0.718226	no
XLOC_000762	XLOC_000762	APY4	AT1G14230	1:4861167-4864109	2S	WS	OK	11.4715	10.5485	0.121015	-0.345624	0.55415	0.792656	no
XLOC_000763	XLOC_000763	APY3	AT1G14240	1:4864880-4868011	2S	WS	OK	2.92493	3.6862	-0.333734	0.804858	0.17555	0.413266	no
XLOC_000764	XLOC_000764	APY5	AT1G14250	1:4868345-4871488	2S	WS	OK	10.0375	11.0281	-0.135789	0.388741	0.48405	0.738073	no
XLOC_000765	XLOC_000765	gene:AT1G14260	AT1G14260	1:4872855-4877268	2S	WS	OK	0.83666	0.993303	-0.247593	0.117142	0.90855	0.966434	no
XLOC_000766	XLOC_000766	PKS2	AT1G14280	1:4877505-4879307	2S	WS	OK	45.8558	57.4659	-0.325603	0.973179	0.095	0.278743	no
XLOC_000767	XLOC_000767	gene:AT1G14310	AT1G14310	1:4884950-4887933	2S	WS	OK	17.6221	11.8793	0.568932	-1.49275	0.0102	0.0593239	no
XLOC_000768	XLOC_000768	RPL10A	AT1G14320	1:4888113-4889704	2S	WS	OK	545.905	422.376	0.370121	-0.960803	0.089	0.267092	no
XLOC_000769	XLOC_000769	gene:AT1G14340,gene:AT1G14345	AT1G14340,AT1G14345	1:4897345-4900079	2S	WS	OK	78.7328	41.2619	0.932154	-2.77377	5e-05	0.000829337	yes
XLOC_000770	XLOC_000770	gene:AT1G05067	AT1G05067	1:4902918-4903476	2S	WS	NOTEST	0	0	0	0	1	1	no
XLOC_000771	XLOC_000771	MYB124	AT1G14350	1:4907886-4913167	2S	WS	OK	4.38994	4.36045	0.00972482	-0.0155348	0.97815	0.990959	no
XLOC_000772	XLOC_000772	PBL2	AT1G14370	1:4915490-4921682	2S	WS	OK	3.71283	7.21803	-0.959086	1.17263	0.05215	0.185966	no
XLOC_000773	XLOC_000773	gene:AT1G05083	AT1G05083	1:4915490-4921682	2S	WS	OK	0.531356	0.673682	-0.342388	0.0959303	0.8633	0.94991	no
XLOC_000774	XLOC_000774	gene:AT1G14390	AT1G14390	1:4924036-4931085	2S	WS	OK	0.683952	0.796456	-0.2197	0.0864898	0.9113	0.967719	no
XLOC_000775	XLOC_000775	gene:AT1G14430	AT1G14430	1:4934119-4936194	2S	WS	OK	2.50198	2.26726	0.142123	-0.340988	0.571	0.802886	no
XLOC_000776	XLOC_000776	gene:AT1G14453	AT1G14453	1:4946191-4948400	2S	WS	OK	45.0082	41.6325	0.112478	-0.133942	0.81075	0.929158	no
XLOC_000777	XLOC_000777	gene:AT1G05093	AT1G05093	1:4948637-4953522	2S	WS	NOTEST	0.134212	0.101827	0.398397	0	1	1	no
XLOC_000778	XLOC_000778	PCMP-A4,gene:AT1G14480	AT1G14470,AT1G14480	1:4954036-4958076	2S	WS	OK	2.04061	2.37244	-0.217374	0.395898	0.50505	0.756381	no
XLOC_000779	XLOC_000779	gene:AT1G14500	AT1G14500	1:4960307-4964515	2S	WS	NOTEST	0.0108113	0	#NAME?	0	1	1	no
XLOC_000780	XLOC_000780	PER5	AT1G14550	1:4978921-4980466	2S	WS	NOTEST	0.0863093	0.0694685	0.313156	0	1	1	no
XLOC_000781	XLOC_000781	COAC1	AT1G14560	1:4980623-4983367	2S	WS	OK	13.6787	14.3673	-0.0708555	0.202723	0.72005	0.888635	no
XLOC_000782	XLOC_000782	PUX7	AT1G14570	1:4983488-4987375	2S	WS	OK	19.7683	21.2992	-0.107613	0.312641	0.58965	0.814767	no
XLOC_000783	XLOC_000783	gene:AT1G14580	AT1G14580	1:4989561-4992805	2S	WS	OK	14.2383	17.4905	-0.296799	0.818505	0.1611	0.392233	no
XLOC_000784	XLOC_000784	gene:AT1G05103	AT1G05103	1:4996757-4997187	2S	WS	OK	0.246226	0.962719	-1.96713	0.948943	0.24035	0.499505	no
XLOC_000785	XLOC_000785	gene:AT1G14630	AT1G14630	1:5019799-5021653	2S	WS	OK	3.9631	2.583	0.61758	-1.33542	0.0255	0.113496	no
XLOC_000786	XLOC_000786	gene:AT1G14640,gene:AT1G14642	AT1G14640,AT1G14642	1:5023425-5026974	2S	WS	OK	2.69118	2.35738	0.191057	-0.412979	0.4303	0.694628	no
XLOC_000787	XLOC_000787	gene:AT1G14650	AT1G14650	1:5027315-5031883	2S	WS	OK	10.439	13.995	-0.422929	1.26036	0.03155	0.130962	no
XLOC_000788	XLOC_000788	gene:AT1G05113	AT1G05113	1:5031942-5036720	2S	WS	NOTEST	0	0	0	0	1	1	no
XLOC_000789	XLOC_000789	TMN2	AT1G14670	1:5037575-5040597	2S	WS	OK	45.906	46.4708	-0.0176395	0.0534964	0.9275	0.974471	no
XLOC_000790	XLOC_000790	gene:AT1G14680	AT1G14680	1:5040753-5041967	2S	WS	OK	0.838249	0.936984	-0.160644	0.248034	0.66695	0.861649	no
XLOC_000791	XLOC_000791	BPC2	AT1G14685	1:5042239-5045556	2S	WS	OK	20.3392	25.2003	-0.30918	0.924079	0.1165	0.318068	no
XLOC_000792	XLOC_000792	ZHD14	AT1G14687	1:5047781-5048753	2S	WS	OK	1.09364	2.08698	-0.932282	1.56058	0.0084	0.0513294	no
XLOC_000793	XLOC_000793	gene:AT1G05117	AT1G05117	1:5051297-5051561	2S	WS	NOTEST	0	0	0	0	1	1	no
XLOC_000794	XLOC_000794	PAP3	AT1G14700	1:5058582-5061140	2S	WS	OK	48.8967	29.7541	0.716649	-2.05566	0.00015	0.00214411	yes
XLOC_000795	XLOC_000795	CYB561C	AT1G14730	1:5073030-5074798	2S	WS	OK	8.17524	6.38149	0.357369	-0.90395	0.12185	0.327774	no
XLOC_000796	XLOC_000796	gene:AT1G14755	AT1G14755	1:5083675-5085263	2S	WS	NOTEST	0	0	0	0	1	1	no
XLOC_000797	XLOC_000797	gene:AT1G14780	AT1G14780	1:5090808-5098270	2S	WS	OK	1.01512	2.22301	-1.13087	1.01192	0.0883	0.265739	no
XLOC_000798	XLOC_000798	gene:AT1G14800	AT1G14800	1:5099571-5104850	2S	WS	NOTEST	0	0	0	0	1	1	no
XLOC_000799	XLOC_000799	gene:AT1G05123	AT1G05123	1:5099571-5104850	2S	WS	OK	0.317547	0.484442	-0.609351	0.109117	0.7909	0.920039	no
XLOC_000800	XLOC_000800	NUDT18	AT1G14860	1:5124669-5126280	2S	WS	OK	2.32846	3.25037	-0.481228	1.05079	0.0679	0.222625	no
XLOC_000801	XLOC_000801	gene:AT1G05127	AT1G05127	1:5131511-5131859	2S	WS	NOTEST	0	0	0	0	1	1	no
XLOC_000802	XLOC_000802	gene:AT1G14890	AT1G14890	1:5136873-5137982	2S	WS	OK	56.6807	35.793	0.66318	-2.00017	0.00135	0.0125175	yes
XLOC_000803	XLOC_000803	gene:AT1G05133	AT1G05133	1:5146657-5147266	2S	WS	NOTEST	0	0.0425253	#VALUE!	0	1	1	no
XLOC_000804	XLOC_000804	GAI	AT1G14920	1:5148981-5151415	2S	WS	OK	42.1205	58.7482	-0.480021	1.20158	0.0394	0.152988	no
XLOC_000805	XLOC_000805	SCPL50	AT1G15000	1:5168463-5170571	2S	WS	NOTEST	0	0	0	0	1	1	no
XLOC_000806	XLOC_000806	gene:AT1G15010	AT1G15010	1:5171180-5171956	2S	WS	OK	1.41539	7.32843	-2.3723	4.35264	5e-05	0.000829337	yes
XLOC_000807	XLOC_000807	gene:AT1G15015	AT1G15015	1:5172080-5176479	2S	WS	NOTEST	0.0606079	0	#NAME?	0	1	1	no
XLOC_000808	XLOC_000808	gene:AT1G15030	AT1G15030	1:5177479-5181402	2S	WS	OK	37.2128	47.1044	-0.340064	0.933866	0.1053	0.297799	no
XLOC_000809	XLOC_000809	gene:AT1G05147	AT1G05147	1:5177479-5181402	2S	WS	OK	2.42008	6.35578	-1.39302	0.575397	0.52745	0.773861	no
XLOC_000810	XLOC_000810	LPP2	AT1G15080	1:5187548-5189869	2S	WS	OK	4.4232	3.85286	0.19916	-0.448425	0.4413	0.70309	no
XLOC_000811	XLOC_000811	gene:AT1G05153	AT1G05153	1:5191673-5192854	2S	WS	NOTEST	0.456338	0.347935	0.391286	0	1	1	no
XLOC_000812	XLOC_000812	gene:AT1G15085	AT1G15085	1:5191673-5192854	2S	WS	NOTEST	0.84678	0	#NAME?	0	1	1	no
XLOC_000813	XLOC_000813	gene:AT1G15110	AT1G15110	1:5198939-5202383	2S	WS	OK	6.38432	5.62665	0.182257	-0.481837	0.4067	0.675523	no
XLOC_000814	XLOC_000814	gene:AT1G15120,gene:AT1G15125	AT1G15120,AT1G15125	1:5202592-5209979	2S	WS	OK	59.0889	103.579	-0.809767	1.59263	0.00665	0.0431462	yes
XLOC_000815	XLOC_000815	DTX10	AT1G15150	1:5212474-5215042	2S	WS	OK	0.444249	0.19131	1.21545	-1.42794	0.01275	0.0693771	no
XLOC_000816	XLOC_000816	DTX11	AT1G15160	1:5215269-5220132	2S	WS	OK	1.87026	1.84992	0.0157832	-0.0174559	0.9747	0.98984	no
XLOC_000817	XLOC_000817	DTX12	AT1G15170	1:5220402-5224143	2S	WS	OK	6.32624	11.7096	-0.88827	1.66156	0.0029	0.0229699	yes
XLOC_000818	XLOC_000818	DTX13	AT1G15180	1:5224293-5226778	2S	WS	OK	39.2212	55.004	-0.487906	1.47617	0.01005	0.058755	no
XLOC_000819	XLOC_000819	FLA19	AT1G15190	1:5226981-5231184	2S	WS	OK	0.438344	0.180273	1.28189	-0.391801	0.63	0.838772	no
XLOC_000820	XLOC_000820	gene:AT1G15215	AT1G15215	1:5238043-5241541	2S	WS	OK	11.3732	9.38977	0.276474	-0.474861	0.4202	0.686467	no
XLOC_000821	XLOC_000821	gene:AT1G15240	AT1G15240	1:5243382-5249676	2S	WS	OK	9.89967	12.8506	-0.376389	0.954992	0.1082	0.303166	no
XLOC_000822	XLOC_000822	gene:AT1G15260	AT1G15260	1:5249759-5252121	2S	WS	OK	36.6055	25.0696	0.546119	-0.837149	0.1457	0.366265	no
XLOC_000823	XLOC_000823	gene:AT1G15280	AT1G15280	1:5252284-5256863	2S	WS	OK	18.9947	18.7679	0.0173338	-0.0513113	0.92965	0.975316	no
XLOC_000824	XLOC_000824	PV42A	AT1G15330	1:5274270-5275602	2S	WS	OK	0.187703	0.463898	-1.30536	1.35413	0.037	0.146247	no
XLOC_000825	XLOC_000825	WIN1	AT1G15360	1:5283267-5284736	2S	WS	NOTEST	0	0.00952229	#VALUE!	0	1	1	no
XLOC_000826	XLOC_000826	gene:AT1G15370	AT1G15370	1:5286865-5288640	2S	WS	OK	35.4102	31.1238	0.186149	-0.540539	0.34625	0.619758	no
XLOC_000827	XLOC_000827	gene:AT1G15380	AT1G15380	1:5290563-5292582	2S	WS	OK	14.44	20.1274	-0.479095	1.25976	0.02955	0.125566	no
XLOC_000828	XLOC_000828	PDF1A	AT1G15390	1:5294628-5297075	2S	WS	OK	16.8734	18.6302	-0.142892	0.160595	0.7797	0.914251	no
XLOC_000829	XLOC_000829	gene:AT1G15410	AT1G15410	1:5297846-5301489	2S	WS	OK	24.1859	24.2295	-0.00260351	0.00525138	0.9914	0.99632	no
XLOC_000830	XLOC_000830	gene:AT1G15430	AT1G15430	1:5304097-5309558	2S	WS	OK	8.9713	10.7339	-0.258789	0.492999	0.39195	0.662423	no
XLOC_000831	XLOC_000831	gene:AT1G15470	AT1G15470	1:5315498-5317941	2S	WS	OK	5.23454	4.50133	0.217711	-0.523404	0.36755	0.639748	no
XLOC_000832	XLOC_000832	gene:AT1G15480	AT1G15480	1:5317972-5323895	2S	WS	OK	3.04947	3.5426	-0.216248	0.370884	0.5215	0.768524	no
XLOC_000833	XLOC_000833	AATP2	AT1G15500	1:5325898-5328886	2S	WS	OK	104.527	120.795	-0.208691	0.595384	0.30125	0.570978	no
XLOC_000834	XLOC_000834	PCMP-H73	AT1G15510	1:5329063-5338326	2S	WS	OK	2.2899	2.5134	-0.134352	0.260562	0.6533	0.85348	no
XLOC_000835	XLOC_000835	ABCG40	AT1G15520	1:5329063-5338326	2S	WS	OK	1.30117	0.687815	0.91972	-0.400896	0.5323	0.777336	no
XLOC_000836	XLOC_000836	gene:AT1G15540	AT1G15540	1:5342089-5343876	2S	WS	NOTEST	0	0.0225888	#VALUE!	0	1	1	no
XLOC_000837	XLOC_000837	gene:AT1G05173	AT1G05173	1:5356373-5356587	2S	WS	NOTEST	0	0	0	0	1	1	no
XLOC_000838	XLOC_000838	CYCA2-3	AT1G15570	1:5361864-5366497	2S	WS	OK	4.36463	4.91278	-0.170679	0.437053	0.4443	0.705651	no
XLOC_000839	XLOC_000839	gene:AT1G15590	AT1G15590	1:5367296-5368670	2S	WS	NOTEST	0.0241686	0.016885	0.517397	0	1	1	no
XLOC_000840	XLOC_000840	gene:AT1G15600	AT1G15600	1:5368922-5370344	2S	WS	NOTEST	0	0	0	0	1	1	no
XLOC_000841	XLOC_000841	gene:AT1G15610	AT1G15610	1:5370676-5371859	2S	WS	NOTEST	0	0	0	0	1	1	no
XLOC_000842	XLOC_000842	gene:AT1G15620	AT1G15620	1:5373458-5374575	2S	WS	NOTEST	0	0.0118352	#VALUE!	0	1	1	no
XLOC_000843	XLOC_000843	gene:AT1G15625	AT1G15625	1:5374754-5375910	2S	WS	NOTEST	0.186382	0	#NAME?	0	1	1	no
XLOC_000844	XLOC_000844	gene:AT1G15630	AT1G15630	1:5376792-5378056	2S	WS	NOTEST	0.0701308	0.0933137	-0.412041	0	1	1	no
XLOC_000845	XLOC_000845	gene:AT1G15640	AT1G15640	1:5378885-5380239	2S	WS	NOTEST	0.0612527	0.0679954	-0.150664	0	1	1	no
XLOC_000846	XLOC_000846	gene:AT1G15650	AT1G15650	1:5380906-5380988	2S	WS	NOTEST	0	0	0	0	1	1	no
XLOC_000847	XLOC_000847	CENP-C	AT1G15660	1:5381031-5385380	2S	WS	OK	4.4267	5.4374	-0.296685	0.815361	0.1664	0.400375	no
XLOC_000848	XLOC_000848	gene:AT1G15670	AT1G15670	1:5389951-5391672	2S	WS	OK	39.5333	54.8066	-0.471279	1.41314	0.0164	0.0832903	no
XLOC_000849	XLOC_000849	gene:AT1G15680	AT1G15680	1:5393406-5394639	2S	WS	NOTEST	0	0	0	0	1	1	no
XLOC_000850	XLOC_000850	AVP1	AT1G15690	1:5398925-5403853	2S	WS	OK	233.863	416.801	-0.833694	1.84711	0.0016	0.0144007	yes
XLOC_000851	XLOC_000851	TYRAAT2	AT1G15710	1:5404129-5405910	2S	WS	OK	3.50757	3.2037	0.130734	-0.312105	0.58205	0.809967	no
XLOC_000852	XLOC_000852	TRFL5	AT1G15720	1:5406024-5410043	2S	WS	OK	0.350857	0.493057	-0.490872	0.185385	0.83695	0.939529	no
XLOC_000853	XLOC_000853	gene:AT1G15740	AT1G15740	1:5410907-5421116	2S	WS	OK	191.278	207.231	-0.11557	0.232015	0.6836	0.870017	no
XLOC_000854	XLOC_000854	gene:AT1G05197	AT1G05197	1:5421187-5421431	2S	WS	NOTEST	0	0	0	0	1	1	no
XLOC_000855	XLOC_000855	gene:AT1G15760	AT1G15760	1:5425615-5426666	2S	WS	OK	1.47728	0.60103	1.29743	-1.88349	0.0026	0.0210293	yes
XLOC_000856	XLOC_000856	gene:AT1G15810	AT1G15810	1:5444219-5447880	2S	WS	OK	16.5952	15.6188	0.0874829	-0.0155791	0.9521	0.982394	no
XLOC_000857	XLOC_000857	gene:AT1G05207	AT1G05207	1:5444219-5447880	2S	WS	OK	196.519	150.982	0.380286	-0.0586941	0.7891	0.919105	no
XLOC_000858	XLOC_000858	gene:AT1G15830	AT1G15830	1:5448059-5450617	2S	WS	OK	13.0964	7.47501	0.809019	-2.13994	0.0007	0.00754296	yes
XLOC_000859	XLOC_000859	gene:AT1G15840	AT1G15840	1:5451431-5452374	2S	WS	NOTEST	0.157641	0.249367	-0.661626	0	1	1	no
XLOC_000860	XLOC_000860	gene:AT1G15860	AT1G15860	1:5454765-5457022	2S	WS	OK	45.9582	71.8106	-0.643876	1.89653	0.00135	0.0125175	yes
XLOC_000861	XLOC_000861	gene:AT1G15870	AT1G15870	1:5457083-5464947	2S	WS	NOTEST	0.295881	0.276576	0.0973393	0	1	1	no
XLOC_000862	XLOC_000862	gene:AT1G15885,gene:AT1G15890,gene:AT1G15900	AT1G15885,AT1G15890,AT1G15900	1:5457083-5464947	2S	WS	OK	14.4436	10.033	0.525677	-0.426522	0.4472	0.70837	no
XLOC_000863	XLOC_000863	FDM1	AT1G15910	1:5465250-5469180	2S	WS	OK	14.881	15.9125	-0.0966863	0.287725	0.61865	0.833128	no
XLOC_000864	XLOC_000864	CAF1-2	AT1G15920	1:5469254-5471149	2S	WS	OK	28.2673	24.6573	0.19712	-0.58045	0.3106	0.580878	no
XLOC_000865	XLOC_000865	RPS12A	AT1G15930	1:5471315-5473048	2S	WS	OK	398.274	357.439	0.156066	-0.425907	0.45745	0.717374	no
XLOC_000866	XLOC_000866	gene:AT1G15940	AT1G15940	1:5473358-5478405	2S	WS	OK	8.88933	8.54013	0.0578161	-0.173191	0.76635	0.909116	no
XLOC_000867	XLOC_000867	CCR1	AT1G15950	1:5478602-5486105	2S	WS	OK	50.7231	30.1122	0.752293	-1.16231	0.04925	0.17938	no
XLOC_000868	XLOC_000868	PNSB1	AT1G15980	1:5489144-5494192	2S	WS	OK	129.546	99.0622	0.387059	-1.05076	0.06795	0.222716	no
XLOC_000869	XLOC_000869	gene:AT1G16000	AT1G16000	1:5494532-5495359	2S	WS	OK	10.921	8.13529	0.424833	-0.854413	0.13495	0.349291	no
XLOC_000870	XLOC_000870	CCZ1A	AT1G16020	1:5498011-5501959	2S	WS	OK	9.68477	8.99437	0.106695	-0.284693	0.61665	0.831817	no
XLOC_000871	XLOC_000871	gene:AT1G16025	AT1G16025	1:5498011-5501959	2S	WS	NOTEST	0.135755	0.0809955	0.74509	0	1	1	no
XLOC_000872	XLOC_000872	gene:AT1G16040	AT1G16040	1:5504607-5507059	2S	WS	OK	12.3324	10.1925	0.274951	-0.749088	0.1967	0.443878	no
XLOC_000873	XLOC_000873	ADAP	AT1G16060	1:5508310-5513980	2S	WS	OK	0.953798	0.402814	1.24357	-0.959491	0.0692	0.225356	no
XLOC_000874	XLOC_000874	WAKL7,gene:AT1G16080	AT1G16090,AT1G16080	1:5514261-5517940	2S	WS	OK	175.578	113.332	0.631557	-1.84665	0.00145	0.0132567	yes
XLOC_000875	XLOC_000875	WAKL6	AT1G16110	1:5518218-5520929	2S	WS	OK	3.64107	5.58845	-0.618086	1.67477	0.00375	0.0280994	yes
XLOC_000876	XLOC_000876	WAKL1,WAKL2	AT1G16120,AT1G16130	1:5522601-5528212	2S	WS	OK	1.67256	6.95708	-2.05642	5.09653	5e-05	0.000829337	yes
XLOC_000877	XLOC_000877	WAKL4	AT1G16150	1:5532297-5535060	2S	WS	OK	0.601093	0.802641	-0.417165	0.772931	0.19245	0.4376	no
XLOC_000878	XLOC_000878	WAKL5	AT1G16160	1:5535765-5538501	2S	WS	NOTEST	0.131383	0.116879	0.168758	0	1	1	no
XLOC_000879	XLOC_000879	gene:AT1G16180	AT1G16180	1:5540049-5542902	2S	WS	OK	185.164	217.005	-0.228919	0.659025	0.2687	0.53463	no
XLOC_000880	XLOC_000880	RAD23A	AT1G16190	1:5543118-5547753	2S	WS	OK	6.24818	6.32885	-0.0185068	0.0236375	0.96675	0.987057	no
XLOC_000881	XLOC_000881	gene:AT1G16220	AT1G16220	1:5548261-5550770	2S	WS	OK	3.02428	1.64766	0.876176	-1.99731	0.0007	0.00754296	yes
XLOC_000882	XLOC_000882	gene:AT1G05223	AT1G05223	1:5552867-5553111	2S	WS	NOTEST	0	0	0	0	1	1	no
XLOC_000883	XLOC_000883	gene:AT1G16250	AT1G16250	1:5556963-5562192	2S	WS	OK	12.9579	13.9278	-0.104135	0.18574	0.74805	0.90148	no
XLOC_000884	XLOC_000884	gene:AT1G16270	AT1G16270	1:5562860-5570679	2S	WS	OK	7.4743	9.41303	-0.332722	0.853821	0.14545	0.365909	no
XLOC_000885	XLOC_000885	GAPCP2	AT1G16300	1:5574256-5577622	2S	WS	OK	1.53606	1.00406	0.613379	-1.1758	0.04135	0.158256	no
XLOC_000886	XLOC_000886	MTP10,gene:AT1G16320	AT1G16310,AT1G16320	1:5578264-5587461	2S	WS	OK	85.0353	60.5885	0.489019	-1.43889	0.0109	0.0625162	no
XLOC_000887	XLOC_000887	gene:AT1G16350	AT1G16350	1:5587721-5593098	2S	WS	OK	21.1823	13.434	0.656966	-1.71022	0.0037	0.0278069	yes
XLOC_000888	XLOC_000888	AT1G16370	AT1G16370	1:5596632-5601367	2S	WS	OK	2.52881	3.65668	-0.532078	1.25606	0.03105	0.129737	no
XLOC_000889	XLOC_000889	AT1G16390	AT1G16390	1:5602785-5604770	2S	WS	OK	8.70778	14.6012	-0.745705	2.06523	0.00025	0.0033076	yes
XLOC_000890	XLOC_000890	CYP79F2	AT1G16400	1:5605043-5607498	2S	WS	OK	5.69833	2.35193	1.27669	-3.14596	5e-05	0.000829337	yes
XLOC_000891	XLOC_000891	CYP79F1	AT1G16410	1:5608681-5612064	2S	WS	OK	22.5499	13.7075	0.718156	-2.0722	0.00035	0.00435491	yes
XLOC_000892	XLOC_000892	MED22A	AT1G16430	1:5614562-5615660	2S	WS	OK	13.6081	8.86178	0.618798	-1.46747	0.0116	0.065275	no
XLOC_000893	XLOC_000893	RHS3	AT1G16440	1:5615807-5617672	2S	WS	NOTEST	0.126047	0.134559	-0.0942864	0	1	1	no
XLOC_000894	XLOC_000894	gene:AT1G16445	AT1G16445	1:5617785-5619543	2S	WS	OK	2.99984	3.22587	-0.1048	0.201435	0.7186	0.887966	no
XLOC_000895	XLOC_000895	PAB1	AT1G16470	1:5622745-5625683	2S	WS	OK	63.2267	51.5293	0.29514	-0.868053	0.12685	0.336094	no
XLOC_000896	XLOC_000896	gene:AT1G05227,gene:AT1G16489	AT1G05227,AT1G16489	1:5625698-5631131	2S	WS	OK	0.665632	0.924729	-0.474305	0.316017	0.6011	0.822722	no
XLOC_000897	XLOC_000897	gene:AT1G16500	AT1G16500	1:5638778-5640202	2S	WS	OK	1.35228	0.73384	0.881861	-1.51252	0.00985	0.0578359	no
XLOC_000898	XLOC_000898	gene:AT1G05233	AT1G05233	1:5642763-5642985	2S	WS	NOTEST	0	0	0	0	1	1	no
XLOC_000899	XLOC_000899	gene:AT1G05237	AT1G05237	1:5646665-5646969	2S	WS	NOTEST	0	0	0	0	1	1	no
XLOC_000900	XLOC_000900	gene:AT1G16520	AT1G16520	1:5648635-5651167	2S	WS	OK	6.11608	5.21778	0.229173	-0.58468	0.3109	0.581224	no
XLOC_000901	XLOC_000901	SIR3	AT1G16540	1:5659369-5667016	2S	WS	OK	5.41937	4.9749	0.123458	-0.329067	0.57345	0.804574	no
XLOC_000902	XLOC_000902	-	-	1:5667123-5668311	2S	WS	OK	2.44249	2.03832	0.260969	-0.487703	0.38615	0.656507	no
XLOC_000903	XLOC_000903	gene:AT1G16560	AT1G16560	1:5668383-5673600	2S	WS	OK	25.7457	26.4479	-0.0388207	0.0884213	0.87885	0.955203	no
XLOC_000904	XLOC_000904	REV7	AT1G16590	1:5673706-5675143	2S	WS	OK	2.36187	2.36777	-0.00359753	0.0067154	0.9901	0.996046	no
XLOC_000905	XLOC_000905	gene:AT1G16640	AT1G16640	1:5685502-5687727	2S	WS	OK	2.34445	1.81122	0.372286	-0.400446	0.43525	0.69889	no
XLOC_000906	XLOC_000906	gene:AT1G16650	AT1G16650	1:5687870-5691369	2S	WS	OK	4.63569	4.38069	0.0816244	-0.205524	0.72115	0.889358	no
XLOC_000907	XLOC_000907	CRPK1	AT1G16670	1:5697215-5699870	2S	WS	OK	5.88868	6.66637	-0.178957	0.482892	0.40245	0.671877	no
XLOC_000908	XLOC_000908	gene:AT1G16680,gene:AT1G16690,gene:AT1G16700,gene:AT1G16705	AT1G16680,AT1G16690,AT1G16700,AT1G16705	1:5702122-5713752	2S	WS	OK	58.8587	51.2293	0.200287	-0.534825	0.3511	0.624647	no
XLOC_000909	XLOC_000909	HAC12	AT1G16710	1:5713793-5722614	2S	WS	OK	9.81089	11.887	-0.276934	0.819605	0.157	0.385165	no
XLOC_000910	XLOC_000910	HCF173	AT1G16720	1:5722890-5727406	2S	WS	OK	245.467	169.989	0.530092	-1.31165	0.0247	0.110983	no
XLOC_000911	XLOC_000911	gene:AT1G05257	AT1G05257	1:5722890-5727406	2S	WS	OK	141.474	66.8016	1.08258	-0.0966327	0.4341	0.698204	no
XLOC_000912	XLOC_000912	gene:AT1G16740	AT1G16740	1:5727621-5731934	2S	WS	OK	31.281	23.5083	0.41212	-0.87857	0.13085	0.342883	no
XLOC_000913	XLOC_000913	gene:AT1G16760	AT1G16760	1:5734189-5737704	2S	WS	NOTEST	0	0	0	0	1	1	no
XLOC_000914	XLOC_000914	gene:AT1G16770	AT1G16770	1:5737838-5755471	2S	WS	OK	0.4549	0.32966	0.46457	-0.150614	0.7603	0.906608	no
XLOC_000915	XLOC_000915	gene:AT1G16790	AT1G16790	1:5737838-5755471	2S	WS	NOTEST	0.123872	0.119538	0.0513803	0	1	1	no
XLOC_000916	XLOC_000916	gene:AT1G16810	AT1G16810	1:5755587-5758653	2S	WS	OK	157.844	143.908	0.133349	-0.388046	0.50575	0.757038	no
XLOC_000917	XLOC_000917	gene:AT1G05267,gene:AT1G05273	AT1G05267,AT1G05273	1:5755587-5758653	2S	WS	OK	31.7287	23.2286	0.449882	-0.133514	0.82865	0.93607	no
XLOC_000918	XLOC_000918	RTNLB23	AT1G16825	1:5758689-5760509	2S	WS	OK	4.53523	3.81652	0.248919	-0.460253	0.42455	0.689796	no
XLOC_000919	XLOC_000919	gene:AT1G16830	AT1G16830	1:5760625-5762619	2S	WS	OK	0.778814	1.15917	-0.573743	1.03574	0.0733	0.234673	no
XLOC_000920	XLOC_000920	gene:AT1G16860	AT1G16860	1:5767299-5770640	2S	WS	OK	13.3938	14.328	-0.0972684	0.285376	0.61565	0.831187	no
XLOC_000921	XLOC_000921	ACR11	AT1G16880	1:5773511-5778529	2S	WS	OK	296.146	266.605	0.151602	-0.320403	0.57975	0.808793	no
XLOC_000922	XLOC_000922	gene:AT1G05277	AT1G05277	1:5773511-5778529	2S	WS	OK	2.51075	2.09566	0.260708	-0.0378604	0.8519	0.945058	no
XLOC_000923	XLOC_000923	LSH8	AT1G16910	1:5785002-5785959	2S	WS	NOTEST	0.0631197	0.152684	-1.27439	0	1	1	no
XLOC_000924	XLOC_000924	gene:AT1G16930	AT1G16930	1:5789678-5791752	2S	WS	OK	2.89565	3.74156	-0.369756	0.897831	0.1247	0.332528	no
XLOC_000925	XLOC_000925	gene:AT1G16940	AT1G16940	1:5791982-5793491	2S	WS	NOTEST	0	0	0	0	1	1	no
XLOC_000926	XLOC_000926	gene:AT1G16945	AT1G16945	1:5793904-5794197	2S	WS	NOTEST	0	0	0	0	1	1	no
XLOC_000927	XLOC_000927	CEP13	AT1G16950	1:5795878-5796666	2S	WS	NOTEST	0	0	0	0	1	1	no
XLOC_000928	XLOC_000928	gene:AT1G16960	AT1G16960	1:5799740-5805811	2S	WS	OK	9.80708	9.66898	0.0204599	-0.0265557	0.95885	0.984902	no
XLOC_000929	XLOC_000929	TPS2	AT1G16980	1:5807199-5811610	2S	WS	NOTEST	0.0123625	0.00857481	0.527796	0	1	1	no
XLOC_000930	XLOC_000930	ATTPS3	AT1G17000	1:5812727-5816662	2S	WS	NOTEST	0	0	0	0	1	1	no
XLOC_000931	XLOC_000931	gene:AT1G17010	AT1G17010	1:5817566-5819352	2S	WS	NOTEST	0	0.0217753	#VALUE!	0	1	1	no
XLOC_000932	XLOC_000932	SRG1	AT1G17020	1:5820079-5822013	2S	WS	OK	2.91204	2.59088	0.168588	-0.375234	0.51175	0.761091	no
XLOC_000933	XLOC_000933	gene:AT1G17030	AT1G17030	1:5822308-5824464	2S	WS	OK	0.081147	0.342213	-2.07628	1.9484	0.006	0.0400178	yes
XLOC_000934	XLOC_000934	SHA	AT1G17040	1:5824770-5828266	2S	WS	OK	5.88298	4.30202	0.451534	-1.21616	0.03865	0.151031	no
XLOC_000935	XLOC_000935	SPS2	AT1G17050	1:5828816-5831383	2S	WS	OK	37.9321	18.3482	1.04778	-3.06568	5e-05	0.000829337	yes
XLOC_000936	XLOC_000936	gene:AT1G17065	AT1G17065	1:5832048-5835488	2S	WS	OK	1.16202	4.41669	-1.92633	1.77087	0.01225	0.0675633	no
XLOC_000937	XLOC_000937	STIPL1	AT1G17070	1:5837498-5841745	2S	WS	OK	2.99309	3.68469	-0.299908	0.321459	0.5628	0.797557	no
XLOC_000938	XLOC_000938	gene:AT1G17100	AT1G17100	1:5844645-5845661	2S	WS	OK	45.7855	13.1895	1.7955	-4.99149	5e-05	0.000829337	yes
XLOC_000939	XLOC_000939	CAT8	AT1G17120	1:5851859-5853987	2S	WS	OK	22.436	25.3854	-0.178188	0.531831	0.3593	0.63201	no
XLOC_000940	XLOC_000940	gene:AT1G17130	AT1G17130	1:5854092-5858550	2S	WS	OK	9.51984	9.99891	-0.0708328	0.108765	0.84795	0.943051	no
XLOC_000941	XLOC_000941	gene:AT1G05297	AT1G05297	1:5854092-5858550	2S	WS	OK	1.56024	0.426511	1.87112	-0.346325	0.4153	0.683034	no
XLOC_000942	XLOC_000942	gene:AT1G17150	AT1G17150	1:5865706-5867495	2S	WS	NOTEST	0	0.0100646	#VALUE!	0	1	1	no
XLOC_000943	XLOC_000943	gene:AT1G17160	AT1G17160	1:5867534-5869436	2S	WS	OK	8.66254	11.3999	-0.396157	1.03172	0.07715	0.243348	no
XLOC_000944	XLOC_000944	GSTU24	AT1G17170	1:5869542-5870883	2S	WS	OK	2.76855	2.66299	0.0560835	-0.116581	0.8435	0.94116	no
XLOC_000945	XLOC_000945	GSTU25	AT1G17180	1:5872023-5873124	2S	WS	OK	0.390494	0.136735	1.51392	-1.3136	0.03495	0.140667	no
XLOC_000946	XLOC_000946	GSTU26	AT1G17190	1:5875294-5876620	2S	WS	OK	2.83643	3.8798	-0.451907	0.937138	0.1102	0.307072	no
XLOC_000947	XLOC_000947	gene:AT1G17200	AT1G17200	1:5878389-5884773	2S	WS	OK	57.1099	58.3911	-0.0320086	0.043556	0.94015	0.978299	no
XLOC_000948	XLOC_000948	FUG1	AT1G17220	1:5885006-5890500	2S	WS	OK	130.105	154.464	-0.247588	0.639466	0.27085	0.536894	no
XLOC_000949	XLOC_000949	RTFL11,gene:AT1G17230	AT1G17235,AT1G17230	1:5890615-5896250	2S	WS	OK	3.74848	5.36996	-0.518605	1.42754	0.01115	0.0635008	no
XLOC_000950	XLOC_000950	gene:AT1G17255	AT1G17255	1:5899971-5903773	2S	WS	OK	0.372357	0.275281	0.43578	-0.339427	0.54085	0.782548	no
XLOC_000951	XLOC_000951	AHA10	AT1G17260	1:5904057-5908898	2S	WS	OK	0.667224	0.585808	0.187744	-0.339024	0.55355	0.792534	no
XLOC_000952	XLOC_000952	gene:AT1G17285	AT1G17285	1:5920541-5921483	2S	WS	OK	0.674852	0.26928	1.32546	-1.22364	0.04245	0.161188	no
XLOC_000953	XLOC_000953	ALAAT1	AT1G17290	1:5922331-5926400	2S	WS	OK	52.7219	95.8873	-0.862938	2.49882	5e-05	0.000829337	yes
XLOC_000954	XLOC_000954	gene:AT1G17300	AT1G17300	1:5926635-5927784	2S	WS	OK	0.471635	0.0637481	2.88722	-1.30752	0.01775	0.0881585	no
XLOC_000955	XLOC_000955	gene:AT1G17330	AT1G17330	1:5929825-5931926	2S	WS	OK	9.66897	10.4768	-0.115767	0.295333	0.604	0.824465	no
XLOC_000956	XLOC_000956	SAC5	AT1G17340	1:5933779-5938817	2S	WS	OK	11.5538	18.599	-0.686857	2.03844	0.0003	0.00385342	yes
XLOC_000957	XLOC_000957	SAUR77	AT1G17345	1:5940291-5941525	2S	WS	OK	0.45875	1.67675	-1.86989	2.76232	5e-05	0.000829337	yes
XLOC_000958	XLOC_000958	gene:AT1G17350	AT1G17350	1:5941548-5944465	2S	WS	OK	10.672	7.42931	0.522531	-1.24933	0.0296	0.125647	no
XLOC_000959	XLOC_000959	gene:AT1G17360	AT1G17360	1:5946447-5955143	2S	WS	OK	14.2909	11.1784	0.354377	-0.588707	0.2978	0.56725	no
XLOC_000960	XLOC_000960	gene:AT1G05307	AT1G05307	1:5962529-5962906	2S	WS	NOTEST	0	0	0	0	1	1	no
XLOC_000961	XLOC_000961	LOX3	AT1G17420	1:5977322-5981521	2S	WS	OK	3.28339	10.1148	-1.62321	4.55422	5e-05	0.000829337	yes
XLOC_000962	XLOC_000962	gene:AT1G17430	AT1G17430	1:5982144-5987934	2S	WS	OK	4.20492	4.28845	-0.028379	0.027095	0.9633	0.985772	no
XLOC_000963	XLOC_000963	EFL4	AT1G17455	1:5997056-5998599	2S	WS	OK	20.897	36.5288	-0.805742	2.22642	5e-05	0.000829337	yes
XLOC_000964	XLOC_000964	TRFL3	AT1G17460	1:5998764-6002732	2S	WS	OK	3.25534	4.86394	-0.579316	1.49778	0.01165	0.0654292	no
XLOC_000965	XLOC_000965	DRG1	AT1G17470	1:6002887-6006410	2S	WS	OK	64.6167	70.2188	-0.119951	0.35828	0.5306	0.77642	no
XLOC_000966	XLOC_000966	gene:AT1G17490	AT1G17490	1:6006412-6009420	2S	WS	OK	7.52498	5.55166	0.438768	-0.673408	0.2445	0.504867	no
XLOC_000967	XLOC_000967	ALA4	AT1G17500	1:6017807-6023503	2S	WS	OK	9.86791	17.0279	-0.787086	2.266	0.0001	0.00152628	yes
XLOC_000968	XLOC_000968	TIM23-1	AT1G17530	1:6024635-6029115	2S	WS	OK	15.4379	12.0594	0.35632	-0.608146	0.3193	0.590917	no
XLOC_000969	XLOC_000969	gene:AT1G17545	AT1G17545	1:6033108-6033908	2S	WS	NOTEST	0	0	0	0	1	1	no
XLOC_000970	XLOC_000970	HAB2	AT1G17550	1:6034269-6037398	2S	WS	OK	27.1829	20.9627	0.374873	-1.13284	0.05735	0.198231	no
XLOC_000971	XLOC_000971	gene:AT1G17570	AT1G17570	1:6038756-6038838	2S	WS	NOTEST	0	0	0	0	1	1	no
XLOC_000972	XLOC_000972	XI-1	AT1G17580	1:6039249-6049685	2S	WS	OK	8.6782	12.3853	-0.513163	1.54687	0.0089	0.0535453	no
XLOC_000973	XLOC_000973	CHS1	AT1G17610	1:6052923-6058357	2S	WS	OK	0.893052	0.980742	-0.135129	0.17753	0.7647	0.908866	no
XLOC_000974	XLOC_000974	gene:AT1G17615	AT1G17615	1:6059388-6060851	2S	WS	NOTEST	0	0	0	0	1	1	no
XLOC_000975	XLOC_000975	gene:AT1G17620	AT1G17620	1:6061894-6063362	2S	WS	OK	14.4062	26.6272	-0.88621	2.68136	5e-05	0.000829337	yes
XLOC_000976	XLOC_000976	PCMP-E72	AT1G17630	1:6064481-6069392	2S	WS	OK	0.84716	1.16506	-0.459692	0.458764	0.41635	0.683929	no
XLOC_000977	XLOC_000977	gene:AT1G17660	AT1G17660	1:6075819-6075891	2S	WS	NOTEST	0	0	0	0	1	1	no
XLOC_000978	XLOC_000978	gene:AT1G17680	AT1G17680	1:6076070-6082395	2S	WS	OK	7.20199	10.5035	-0.544401	1.60264	0.00695	0.0445367	yes
XLOC_000979	XLOC_000979	PRA1F1	AT1G17700	1:6089459-6090339	2S	WS	OK	5.8876	2.84116	1.0512	-2.58631	0.00015	0.00214411	yes
XLOC_000980	XLOC_000980	CHMP1A	AT1G17730	1:6099038-6100397	2S	WS	OK	23.1441	20.8137	0.153112	-0.430433	0.45125	0.71156	no
XLOC_000981	XLOC_000981	PGDH	AT1G17745	1:6100960-6105347	2S	WS	OK	4.1924	2.90637	0.528558	-1.29872	0.02535	0.112952	no
XLOC_000982	XLOC_000982	PEPR2	AT1G17750	1:6106322-6116617	2S	WS	OK	0.653316	0.812316	-0.31426	0.325438	0.58205	0.809967	no
XLOC_000983	XLOC_000983	SUVH7	AT1G17770	1:6120740-6122822	2S	WS	NOTEST	0	0	0	0	1	1	no
XLOC_000984	XLOC_000984	gene:AT1G17780	AT1G17780	1:6123566-6127567	2S	WS	OK	29.5548	30.1494	-0.0287375	0.0620494	0.9141	0.968077	no
XLOC_000985	XLOC_000985	ENODL22	AT1G17800	1:6128822-6129508	2S	WS	NOTEST	0.0332543	0.0347234	-0.0623698	0	1	1	no
XLOC_000986	XLOC_000986	TIP3-2	AT1G17810	1:6130024-6135345	2S	WS	NOTEST	0.0630972	0.178284	-1.49853	0	1	1	no
XLOC_000987	XLOC_000987	ABCG11	AT1G17840	1:6142401-6148940	2S	WS	OK	24.1586	29.0064	-0.263835	0.68026	0.24575	0.506467	no
XLOC_000988	XLOC_000988	gene:AT1G05343	AT1G05343	1:6142401-6148940	2S	WS	NOTEST	0	0.704277	#VALUE!	0	1	1	no
XLOC_000989	XLOC_000989	KTI2	AT1G17860	1:6149177-6153982	2S	WS	NOTEST	0.0274148	0.0843166	-1.62086	0	1	1	no
XLOC_000990	XLOC_000990	gene:AT1G05353	AT1G05353	1:6149177-6153982	2S	WS	OK	13.6604	7.3595	0.892324	-0.1028	0.62765	0.837404	no
XLOC_000991	XLOC_000991	WAKL13	AT1G17910	1:6159125-6161615	2S	WS	NOTEST	0.00513593	0	#NAME?	0	1	1	no
XLOC_000992	XLOC_000992	gene:AT1G05357	AT1G05357	1:6161869-6165820	2S	WS	NOTEST	0.265979	0.20721	0.360224	0	1	1	no
XLOC_000993	XLOC_000993	MYB52	AT1G17950	1:6177480-6179289	2S	WS	OK	0.984187	0.934417	0.0748655	-0.119804	0.83565	0.93911	no
XLOC_000994	XLOC_000994	gene:AT1G17970	AT1G17970	1:6184716-6194393	2S	WS	OK	18.9522	36.3161	-0.938244	2.00588	0.0005	0.00583785	yes
XLOC_000995	XLOC_000995	gene:AT1G18010	AT1G18010	1:6199689-6201759	2S	WS	NOTEST	0.0309162	0.0259528	0.252473	0	1	1	no
XLOC_000996	XLOC_000996	gene:AT1G18020,gene:AT1G18030	AT1G18020,AT1G18030	1:6202234-6209528	2S	WS	OK	13.3409	11.8917	0.165902	-0.405414	0.4949	0.74781	no
XLOC_000997	XLOC_000997	gene:AT1G05367	AT1G05367	1:6202234-6209528	2S	WS	NOTEST	0	0	0	0	1	1	no
XLOC_000998	XLOC_000998	gene:AT1G05373	AT1G05373	1:6219398-6219730	2S	WS	NOTEST	0	0	0	0	1	1	no
XLOC_000999	XLOC_000999	MIR159B	AT1G18075	1:6220645-6220841	2S	WS	OK	2.09004	1.04511	0.999875	-0.693442	0.3295	0.6013	no
XLOC_001000	XLOC_001000	RACK1A	AT1G18080	1:6222200-6224242	2S	WS	OK	250.439	216.181	0.212215	-0.580214	0.3071	0.57757	no
XLOC_001001	XLOC_001001	gene:AT1G18090	AT1G18090	1:6224404-6230194	2S	WS	OK	2.719	2.71256	0.00342182	-0.00611626	0.9918	0.996323	no
XLOC_001002	XLOC_001002	gene:AT1G05383	AT1G05383	1:6224404-6230194	2S	WS	NOTEST	0	0	0	0	1	1	no
XLOC_001003	XLOC_001003	gene:AT1G18130	AT1G18130	1:6235894-6238799	2S	WS	NOTEST	0	0	0	0	1	1	no
XLOC_001004	XLOC_001004	gene:AT1G18160	AT1G18160	1:6248523-6254080	2S	WS	OK	15.0148	22.1414	-0.560366	1.69784	0.00435	0.0314108	yes
XLOC_001005	XLOC_001005	FKBP17-2,gene:AT1G18180	AT1G18170,AT1G18180	1:6254093-6261501	2S	WS	OK	32.7259	28.0109	0.224444	-0.528565	0.36215	0.634874	no
XLOC_001006	XLOC_001006	gene:AT1G18193	AT1G18193	1:6262601-6263258	2S	WS	OK	2.97559	2.10109	0.502041	-0.659901	0.24345	0.503673	no
XLOC_001007	XLOC_001007	gene:AT1G05387	AT1G05387	1:6269848-6270159	2S	WS	NOTEST	0	0	0	0	1	1	no
XLOC_001008	XLOC_001008	gene:AT1G18280	AT1G18280	1:6294159-6295372	2S	WS	OK	0.298579	0.429193	-0.523514	0.555375	0.3475	0.621063	no
XLOC_001009	XLOC_001009	gene:AT1G18290	AT1G18290	1:6297218-6298328	2S	WS	OK	0.649133	0.615772	0.0761175	-0.108507	0.86075	0.948955	no
XLOC_001010	XLOC_001010	NUDT4	AT1G18300	1:6299668-6301139	2S	WS	OK	12.1055	9.53554	0.344275	-0.929771	0.1086	0.303993	no
XLOC_001011	XLOC_001011	gene:AT1G18320	AT1G18320	1:6304359-6305689	2S	WS	OK	0.457807	0.456059	0.00552118	-0.00489832	0.95075	0.982199	no
XLOC_001012	XLOC_001012	MKK7	AT1G18350	1:6315635-6319427	2S	WS	OK	0.956791	0.659244	0.537392	-0.269893	0.7663	0.909116	no
XLOC_001013	XLOC_001013	gene:AT1G18390	AT1G18390	1:6325535-6330203	2S	WS	OK	6.99003	8.77193	-0.327596	0.76947	0.18445	0.426053	no
XLOC_001014	XLOC_001014	BEE1	AT1G18400	1:6331397-6333856	2S	WS	OK	3.13093	4.35166	-0.474973	1.07509	0.07195	0.231816	no
XLOC_001015	XLOC_001015	ALMT3	AT1G18420	1:6342868-6345835	2S	WS	OK	1.08116	1.10616	-0.0329703	0.038108	0.94875	0.981684	no
XLOC_001016	XLOC_001016	gene:AT1G18430	AT1G18430	1:6342868-6345835	2S	WS	NOTEST	0	0	0	0	1	1	no
XLOC_001017	XLOC_001017	gene:AT1G18440	AT1G18440	1:6345874-6347918	2S	WS	OK	7.13467	10.3669	-0.539064	1.37661	0.01745	0.0870739	no
XLOC_001018	XLOC_001018	ARP4	AT1G18450	1:6348047-6352049	2S	WS	OK	33.9657	27.2507	0.317784	-0.937633	0.09865	0.285485	no
XLOC_001019	XLOC_001019	gene:AT1G18460	AT1G18460	1:6352324-6360344	2S	WS	OK	24.0707	27.2582	-0.17941	0.320879	0.5748	0.80538	no
XLOC_001020	XLOC_001020	PCMP-H8,SLP2	AT1G18485,AT1G18480	1:6361585-6366263	2S	WS	OK	18.1616	19.0703	-0.0704359	0.17459	0.75945	0.906504	no
XLOC_001021	XLOC_001021	PCO3,gene:AT1G18486	AT1G18490,AT1G18486	1:6366396-6368879	2S	WS	OK	4.49773	4.53062	-0.0105108	0.0264913	0.964	0.986091	no
XLOC_001022	XLOC_001022	IPMS1	AT1G18500	1:6368965-6373080	2S	WS	OK	37.5726	47.8819	-0.349798	1.06131	0.06875	0.224467	no
XLOC_001023	XLOC_001023	TET16	AT1G18510	1:6373264-6374090	2S	WS	NOTEST	0	0	0	0	1	1	no
XLOC_001024	XLOC_001024	TET11	AT1G18520	1:6374905-6376333	2S	WS	NOTEST	0	0	0	0	1	1	no
XLOC_001025	XLOC_001025	CML15	AT1G18530	1:6376622-6378580	2S	WS	NOTEST	0	0	0	0	1	1	no
XLOC_001026	XLOC_001026	gene:AT1G18560	AT1G18560	1:6385185-6388180	2S	WS	OK	1.7419	2.31325	-0.409261	0.96334	0.09125	0.271593	no
XLOC_001027	XLOC_001027	MYB51	AT1G18570	1:6389398-6391386	2S	WS	OK	18.9135	50.0098	-1.40279	4.11961	5e-05	0.000829337	yes
XLOC_001028	XLOC_001028	GAUT11	AT1G18580	1:6395768-6398274	2S	WS	OK	9.34203	9.92301	-0.0870418	0.2485	0.6642	0.860497	no
XLOC_001029	XLOC_001029	SOT17	AT1G18590	1:6398530-6400029	2S	WS	OK	15.8088	7.02472	1.17021	-3.20118	5e-05	0.000829337	yes
XLOC_001030	XLOC_001030	RBL12	AT1G18600	1:6400281-6402794	2S	WS	OK	10.0277	10.7512	-0.100514	0.272724	0.6364	0.843426	no
XLOC_001031	XLOC_001031	gene:AT1G18610	AT1G18610	1:6405606-6409532	2S	WS	OK	5.44256	4.69087	0.21443	-0.564385	0.3291	0.601003	no
XLOC_001032	XLOC_001032	gene:AT1G18620	AT1G18620	1:6409623-6414569	2S	WS	OK	36.1417	51.599	-0.51368	1.49612	0.0103	0.0598026	no
XLOC_001033	XLOC_001033	RBG6	AT1G18630	1:6414608-6425898	2S	WS	OK	9.08574	7.26872	0.321903	-0.170413	0.792	0.920373	no
XLOC_001034	XLOC_001034	gene:AT1G18660	AT1G18660	1:6414608-6425898	2S	WS	OK	43.8866	41.7214	0.0729948	-0.157306	0.7916	0.920373	no
XLOC_001035	XLOC_001035	XXT4	AT1G18690	1:6431937-6437236	2S	WS	OK	6.79462	6.45073	0.0749303	-0.171253	0.76875	0.909745	no
XLOC_001036	XLOC_001036	gene:AT1G18700	AT1G18700	1:6437473-6444076	2S	WS	OK	15.4105	19.1793	-0.315636	0.936914	0.1102	0.307072	no
XLOC_001037	XLOC_001037	gene:AT1G05413	AT1G05413	1:6449228-6449681	2S	WS	NOTEST	0	0	0	0	1	1	no
XLOC_001038	XLOC_001038	AtMYB47	AT1G18710	1:6450584-6453263	2S	WS	OK	0.338727	0.305492	0.148992	-0.177007	0.75655	0.905332	no
XLOC_001039	XLOC_001039	PNSB4	AT1G18730	1:6457774-6462346	2S	WS	OK	50.7285	29.064	0.803564	-0.943286	0.1076	0.302279	no
XLOC_001040	XLOC_001040	gene:AT1G18740	AT1G18740	1:6463848-6465476	2S	WS	OK	26.3989	31.7805	-0.267664	0.821707	0.16805	0.402983	no
XLOC_001041	XLOC_001041	AGL65	AT1G18750	1:6466666-6469984	2S	WS	OK	5.27827	3.85729	0.452479	-1.04284	0.07835	0.245832	no
XLOC_001042	XLOC_001042	gene:AT1G18773	AT1G18773	1:6474709-6477235	2S	WS	OK	19.3788	22.4618	-0.212998	0.578773	0.3148	0.585706	no
XLOC_001043	XLOC_001043	gene:AT1G18820	AT1G18820	1:6488654-6488735	2S	WS	NOTEST	0	0	0	0	1	1	no
XLOC_001044	XLOC_001044	SEC31A	AT1G18830	1:6489232-6494634	2S	WS	OK	0.184795	0.309774	-0.745294	1.04067	0.0632	0.211631	no
XLOC_001045	XLOC_001045	gene:AT1G05443	AT1G05443	1:6500049-6500381	2S	WS	NOTEST	0	0	0	0	1	1	no
XLOC_001046	XLOC_001046	WRKY61	AT1G18860	1:6508775-6511397	2S	WS	OK	0.514045	0.351692	0.547582	-0.832119	0.1528	0.378249	no
XLOC_001047	XLOC_001047	ICS2	AT1G18870	1:6515372-6519485	2S	WS	OK	2.19671	3.25258	-0.566238	1.26833	0.03	0.126919	no
XLOC_001048	XLOC_001048	NPF2.9	AT1G18880	1:6520720-6526075	2S	WS	OK	7.85641	7.99051	-0.0244168	0.0265077	0.96255	0.985748	no
XLOC_001049	XLOC_001049	MIR837A	AT1G18879	1:6520720-6526075	2S	WS	NOTEST	0	0	0	0	1	1	no
XLOC_001050	XLOC_001050	gene:AT1G05453	AT1G05453	1:6520720-6526075	2S	WS	OK	14.8076	29.5003	-0.994387	1.17371	0.04925	0.17938	no
XLOC_001051	XLOC_001051	gene:AT1G18900	AT1G18900	1:6528983-6538145	2S	WS	OK	5.23056	6.84735	-0.388581	0.844655	0.1555	0.382875	no
XLOC_001052	XLOC_001052	gene:AT1G18940	AT1G18940	1:6543780-6545802	2S	WS	OK	1.31058	1.52192	-0.215691	0.42955	0.4609	0.72041	no
XLOC_001053	XLOC_001053	gene:AT1G18950	AT1G18950	1:6546176-6552108	2S	WS	OK	6.20636	7.30018	-0.234185	0.668549	0.24755	0.509038	no
XLOC_001054	XLOC_001054	gene:AT1G18960	AT1G18960	1:6552751-6554036	2S	WS	NOTEST	0.0708781	0.0553396	0.357029	0	1	1	no
XLOC_001055	XLOC_001055	gene:AT1G18975	AT1G18975	1:6554402-6558115	2S	WS	OK	0.720598	0.437272	0.720662	-0.344945	0.70055	0.879005	no
XLOC_001056	XLOC_001056	gene:AT1G19010	AT1G19010	1:6565493-6567662	2S	WS	OK	9.38803	5.99952	0.645974	-1.67357	0.00385	0.0286369	yes
XLOC_001057	XLOC_001057	gene:AT1G19020,gene:AT1G19025	AT1G19020,AT1G19025	1:6568001-6570939	2S	WS	OK	23.5651	67.5272	-1.51882	4.82689	5e-05	0.000829337	yes
XLOC_001058	XLOC_001058	gene:AT1G19040	AT1G19040	1:6576076-6577413	2S	WS	NOTEST	0	0.037662	#VALUE!	0	1	1	no
XLOC_001059	XLOC_001059	TTN10,gene:AT1G19070	AT1G19080,AT1G19070	1:6584240-6586517	2S	WS	OK	40.8209	31.3098	0.382693	-0.49008	0.3897	0.660327	no
XLOC_001060	XLOC_001060	gene:AT1G19086	AT1G19086	1:6588541-6589338	2S	WS	NOTEST	0	0.0211151	#VALUE!	0	1	1	no
XLOC_001061	XLOC_001061	RKF2	AT1G19090	1:6589834-6592762	2S	WS	NOTEST	0	0.0128983	#VALUE!	0	1	1	no
XLOC_001062	XLOC_001062	MORC6	AT1G19100	1:6594879-6601387	2S	WS	OK	4.24529	3.65028	0.217856	-0.57538	0.32855	0.600522	no
XLOC_001063	XLOC_001063	gene:AT1G19110	AT1G19110	1:6602104-6606028	2S	WS	OK	12.3119	16.0309	-0.380802	1.16698	0.05	0.181135	no
XLOC_001064	XLOC_001064	gene:AT1G19115	AT1G19115	1:6606236-6607943	2S	WS	NOTEST	0.0655741	0.181184	-1.46626	0	1	1	no
XLOC_001065	XLOC_001065	LSM1A	AT1G19120	1:6608114-6612609	2S	WS	OK	66.4084	64.3904	0.0445217	-0.0840458	0.88195	0.956822	no
XLOC_001066	XLOC_001066	gene:AT1G05467	AT1G05467	1:6608114-6612609	2S	WS	OK	30.5303	38.4707	-0.333517	0.228386	0.69185	0.87415	no
XLOC_001067	XLOC_001067	LHCA6	AT1G19150	1:6612629-6613972	2S	WS	OK	131.735	84.2074	0.645621	-1.86887	0.00095	0.00950891	yes
XLOC_001068	XLOC_001068	gene:AT1G19170	AT1G19170	1:6616601-6619006	2S	WS	OK	12.6235	10.1575	0.313565	-0.889989	0.12815	0.338389	no
XLOC_001069	XLOC_001069	TIFY10A	AT1G19180	1:6621776-6623668	2S	WS	OK	6.12789	16.5411	-1.43259	3.97819	5e-05	0.000829337	yes
XLOC_001070	XLOC_001070	CXE1	AT1G19190	1:6623822-6624977	2S	WS	OK	0.440416	0.489111	-0.151295	0.178263	0.7546	0.904554	no
XLOC_001071	XLOC_001071	gene:AT1G05487	AT1G05487	1:6642906-6643519	2S	WS	NOTEST	0	0	0	0	1	1	no
XLOC_001072	XLOC_001072	RBOHE	AT1G19230	1:6643941-6650446	2S	WS	OK	0.522661	0.392946	0.411547	-0.233124	0.65595	0.855288	no
XLOC_001073	XLOC_001073	DA1	AT1G19270	1:6662416-6666037	2S	WS	OK	7.86068	12.3023	-0.646207	1.821	0.00195	0.016769	yes
XLOC_001074	XLOC_001074	gene:AT1G19290	AT1G19290	1:6666073-6669795	2S	WS	OK	3.08289	3.20664	-0.0567817	0.148239	0.7959	0.922256	no
XLOC_001075	XLOC_001075	gene:AT1G05497	AT1G05497	1:6670302-6670780	2S	WS	NOTEST	0	0	0	0	1	1	no
XLOC_001076	XLOC_001076	gene:AT1G19320	AT1G19320	1:6679280-6680252	2S	WS	OK	0.211566	0.464538	-1.13469	0.950126	0.1179	0.320123	no
XLOC_001077	XLOC_001077	gene:AT1G19340	AT1G19340	1:6684466-6687145	2S	WS	OK	4.52035	3.21891	0.489861	-1.17525	0.04605	0.170825	no
XLOC_001078	XLOC_001078	BES1	AT1G19350	1:6688462-6692566	2S	WS	OK	93.1152	51.3496	0.858665	-1.89876	0.0013	0.0121595	yes
XLOC_001079	XLOC_001079	gene:AT1G19373	AT1G19373	1:6697177-6697253	2S	WS	NOTEST	0	0	0	0	1	1	no
XLOC_001080	XLOC_001080	gene:AT1G19376	AT1G19376	1:6697437-6697524	2S	WS	NOTEST	6.95915	0	#NAME?	0	1	1	no
XLOC_001081	XLOC_001081	gene:AT1G19380	AT1G19380	1:6697873-6698858	2S	WS	OK	4.21724	17.9848	-2.09241	5.04602	5e-05	0.000829337	yes
XLOC_001082	XLOC_001082	gene:AT1G19394,gene:AT1G19396,gene:AT1G19397	AT1G19394,AT1G19396,AT1G19397	1:6709772-6716439	2S	WS	OK	55.4196	46.9502	0.239266	-0.177755	0.7288	0.892841	no
XLOC_001083	XLOC_001083	KCS4	AT1G19440	1:6728746-6730931	2S	WS	OK	7.57481	7.96039	-0.0716304	0.20035	0.728	0.892454	no
XLOC_001084	XLOC_001084	gene:AT1G19460	AT1G19460	1:6738483-6739734	2S	WS	NOTEST	0	0.0111238	#VALUE!	0	1	1	no
XLOC_001085	XLOC_001085	MIR864A	AT1G19464	1:6740499-6740591	2S	WS	NOTEST	0	0	0	0	1	1	no
XLOC_001086	XLOC_001086	gene:AT1G19470	AT1G19470	1:6741295-6742534	2S	WS	NOTEST	0	0	0	0	1	1	no
XLOC_001087	XLOC_001087	gene:AT1G19480	AT1G19480	1:6744352-6746635	2S	WS	OK	4.11518	3.70761	0.150467	-0.364867	0.5351	0.778916	no
XLOC_001088	XLOC_001088	gene:AT1G19485	AT1G19485	1:6746777-6754073	2S	WS	OK	13.4242	10.1956	0.396881	-1.11499	0.05545	0.193645	no
XLOC_001089	XLOC_001089	NFD5	AT1G19520	1:6759858-6762882	2S	WS	OK	8.37299	9.25834	-0.145011	0.416229	0.4713	0.72883	no
XLOC_001090	XLOC_001090	gene:AT1G19530	AT1G19530	1:6763764-6765049	2S	WS	OK	7.90663	15.9568	-1.01303	2.34916	5e-05	0.000829337	yes
XLOC_001091	XLOC_001091	gene:AT1G19540	AT1G19540	1:6765652-6768290	2S	WS	OK	10.3784	24.7815	-1.25568	3.14901	5e-05	0.000829337	yes
XLOC_001092	XLOC_001092	GAMMACA1	AT1G19580	1:6774682-6777568	2S	WS	OK	17.6792	16.0769	0.137062	-0.387268	0.499	0.75089	no
XLOC_001093	XLOC_001093	gene:AT1G19600	AT1G19600	1:6778886-6781222	2S	WS	OK	44.4997	56.3215	-0.33989	1.01672	0.0802	0.249819	no
XLOC_001094	XLOC_001094	gene:AT1G19620	AT1G19620	1:6783802-6788175	2S	WS	OK	0.872814	0.668649	0.384424	-0.366845	0.5537	0.792637	no
XLOC_001095	XLOC_001095	gene:AT1G19680	AT1G19680	1:6805429-6813063	2S	WS	OK	21.6511	26.9044	-0.3134	0.639298	0.2724	0.538398	no
XLOC_001096	XLOC_001096	gene:AT1G05507	AT1G05507	1:6813646-6814005	2S	WS	NOTEST	0	0	0	0	1	1	no
XLOC_001097	XLOC_001097	gene:AT1G19710	AT1G19710	1:6814703-6822793	2S	WS	OK	5.21734	4.01935	0.376351	-0.202937	0.70625	0.882442	no
XLOC_001098	XLOC_001098	gene:AT1G19740	AT1G19740	1:6824245-6826150	2S	WS	OK	112.888	86.494	0.384225	-1.17325	0.04375	0.164858	no
XLOC_001099	XLOC_001099	gene:AT1G19750	AT1G19750	1:6826829-6830367	2S	WS	OK	0.866947	0.587144	0.562231	-0.867731	0.12045	0.324957	no
XLOC_001100	XLOC_001100	PUP14	AT1G19770	1:6832324-6836633	2S	WS	OK	73.9905	121.361	-0.713894	1.93264	0.00085	0.00875885	yes
XLOC_001101	XLOC_001101	TGD1	AT1G19800	1:6846337-6848128	2S	WS	OK	33.188	24.3471	0.446912	-1.3415	0.02365	0.107625	no
XLOC_001102	XLOC_001102	gene:AT1G19830	AT1G19830	1:6852115-6852945	2S	WS	OK	1.86037	0.816503	1.18806	-1.67348	0.0062	0.0409075	yes
XLOC_001103	XLOC_001103	ARF5	AT1G19850	1:6886668-6894766	2S	WS	OK	6.45711	6.65103	-0.0426899	0.101523	0.8537	0.946123	no
XLOC_001104	XLOC_001104	MGH3	AT1G19890	1:6904962-6906028	2S	WS	NOTEST	0	0	0	0	1	1	no
XLOC_001105	XLOC_001105	VHA-C2	AT1G19910	1:6913000-6916823	2S	WS	OK	182.948	163.801	0.159491	-0.319664	0.5803	0.808962	no
XLOC_001106	XLOC_001106	gene:AT1G19930	AT1G19930	1:6917019-6918138	2S	WS	NOTEST	0.0127116	0	#NAME?	0	1	1	no
XLOC_001107	XLOC_001107	HVA22H	AT1G19950	1:6924090-6926741	2S	WS	OK	1.87177	1.77266	0.0784912	-0.170196	0.77105	0.911012	no
XLOC_001108	XLOC_001108	gene:AT1G19960	AT1G19960	1:6927735-6928656	2S	WS	OK	3.33632	1.42158	1.23077	-2.47087	0.0006	0.00672272	yes
XLOC_001109	XLOC_001109	gene:AT1G19968	AT1G19968	1:6930260-6930985	2S	WS	NOTEST	0.25913	0.142981	0.857854	0	1	1	no
XLOC_001110	XLOC_001110	gene:AT1G19980	AT1G19980	1:6933014-6935053	2S	WS	OK	3.22135	2.20224	0.548693	-1.25326	0.0313	0.130218	no
XLOC_001111	XLOC_001111	gene:AT1G19990	AT1G19990	1:6935217-6937666	2S	WS	OK	3.83496	3.58302	0.0980344	-0.225871	0.69865	0.87798	no
XLOC_001112	XLOC_001112	gene:AT1G20015	AT1G20015	1:6941124-6942155	2S	WS	OK	24.8387	24.4185	0.0246151	-0.0107415	0.85025	0.944321	no
XLOC_001113	XLOC_001113	LFNR2	AT1G20020	1:6942624-6945091	2S	WS	OK	729.614	779.686	-0.0957594	0.196092	0.7272	0.89202	no
XLOC_001114	XLOC_001114	gene:AT1G20030	AT1G20030	1:6945424-6947344	2S	WS	OK	3.97853	7.25122	-0.865987	2.08517	0.0003	0.00385342	yes
XLOC_001115	XLOC_001115	HYD1	AT1G20050	1:6949042-6959148	2S	WS	OK	48.7874	40.4906	0.26892	-0.677854	0.2411	0.500139	no
XLOC_001116	XLOC_001116	gene:AT1G20065	AT1G20065	1:6949042-6959148	2S	WS	OK	1.01101	0.910232	0.151498	-0.0315606	0.87005	0.951404	no
XLOC_001117	XLOC_001117	gene:AT1G05527	AT1G05527	1:6959159-6959605	2S	WS	NOTEST	0	0	0	0	1	1	no
XLOC_001118	XLOC_001118	gene:AT1G05533	AT1G05533	1:6961364-6961574	2S	WS	NOTEST	0	0	0	0	1	1	no
XLOC_001119	XLOC_001119	SYT2	AT1G20080	1:6962029-6965443	2S	WS	NOTEST	0.0731454	0.051189	0.514933	0	1	1	no
XLOC_001120	XLOC_001120	ARAC4	AT1G20090	1:6966841-6969009	2S	WS	OK	145.276	196.24	-0.433821	1.21277	0.03665	0.145345	no
XLOC_001121	XLOC_001121	FREE1	AT1G20110	1:6971423-6975130	2S	WS	OK	36.9547	46.4552	-0.330085	0.981212	0.0931	0.274999	no
XLOC_001122	XLOC_001122	gene:AT1G20120	AT1G20120	1:6975338-6977267	2S	WS	OK	2.03969	1.75871	0.213838	-0.41996	0.46085	0.72041	no
XLOC_001123	XLOC_001123	APG	AT1G20130	1:6977752-6980241	2S	WS	NOTEST	0.0279397	0.00705214	1.98619	0	1	1	no
XLOC_001124	XLOC_001124	gene:AT1G20132	AT1G20132	1:6981263-6983627	2S	WS	NOTEST	0	0.00623138	#VALUE!	0	1	1	no
XLOC_001125	XLOC_001125	gene:AT1G20135	AT1G20135	1:6984041-6985703	2S	WS	NOTEST	0	0	0	0	1	1	no
XLOC_001126	XLOC_001126	ASK4	AT1G20140	1:6986311-6990362	2S	WS	OK	8.97014	5.86474	0.613062	-1.55646	0.0073	0.0460659	yes
XLOC_001127	XLOC_001127	gene:AT1G20180	AT1G20180	1:6996175-6997943	2S	WS	NOTEST	0.0882985	0.122566	-0.473096	0	1	1	no
XLOC_001128	XLOC_001128	gene:AT1G20210	AT1G20210	1:7004513-7004585	2S	WS	NOTEST	0	0	0	0	1	1	no
XLOC_001129	XLOC_001129	PCMP-H21	AT1G20230	1:7009567-7012107	2S	WS	OK	0.710169	0.916991	-0.368745	0.663749	0.24795	0.509499	no
XLOC_001130	XLOC_001130	gene:AT1G20250	AT1G20250	1:7016515-7016588	2S	WS	NOTEST	0	0	0	0	1	1	no
XLOC_001131	XLOC_001131	VHA-B3	AT1G20260	1:7016598-7023162	2S	WS	OK	55.4424	69.1805	-0.319374	0.88291	0.1243	0.332029	no
XLOC_001132	XLOC_001132	gene:AT1G20280	AT1G20280	1:7023681-7024439	2S	WS	NOTEST	0	0	0	0	1	1	no
XLOC_001133	XLOC_001133	gene:AT1G20300	AT1G20300	1:7025547-7031535	2S	WS	OK	3.9069	4.34199	-0.152333	0.377322	0.50885	0.758914	no
XLOC_001134	XLOC_001134	gene:AT1G20310	AT1G20310	1:7032069-7033329	2S	WS	NOTEST	0.0437272	0.146833	-1.74757	0	1	1	no
XLOC_001135	XLOC_001135	TIM17-1	AT1G20350	1:7043627-7044592	2S	WS	OK	3.54849	3.30747	0.101479	-0.196688	0.7377	0.896806	no
XLOC_001136	XLOC_001136	gene:AT1G05543	AT1G05543	1:7049115-7049939	2S	WS	NOTEST	0.0303371	0	#NAME?	0	1	1	no
XLOC_001137	XLOC_001137	gene:AT1G05547	AT1G05547	1:7050830-7051140	2S	WS	NOTEST	0.862354	0	#NAME?	0	1	1	no
XLOC_001138	XLOC_001138	MIR394A	AT1G20375	1:7058193-7058310	2S	WS	NOTEST	0	0	0	0	1	1	no
XLOC_001139	XLOC_001139	gene:AT1G20380	AT1G20380	1:7061441-7065242	2S	WS	OK	3.1398	2.63817	0.251134	-0.616896	0.28545	0.553664	no
XLOC_001140	XLOC_001140	gene:AT1G20405	AT1G20405	1:7077115-7077606	2S	WS	NOTEST	0.183937	0.0379904	2.2755	0	1	1	no
XLOC_001141	XLOC_001141	gene:AT1G20420	AT1G20420	1:7082667-7082739	2S	WS	NOTEST	0	0	0	0	1	1	no
XLOC_001142	XLOC_001142	gene:AT1G20460	AT1G20460	1:7090940-7093593	2S	WS	OK	5.13947	5.5682	-0.11559	0.235292	0.68615	0.871184	no
XLOC_001143	XLOC_001143	gene:AT1G20470	AT1G20470	1:7094007-7097147	2S	WS	OK	8.48128	3.65981	1.21251	-1.81333	0.00275	0.0220054	yes
XLOC_001144	XLOC_001144	gene:AT1G20515	AT1G20515	1:7106127-7108108	2S	WS	OK	0.30238	0.258906	0.223937	-0.173508	0.73015	0.8939	no
XLOC_001145	XLOC_001145	gene:AT1G20540	AT1G20540	1:7112610-7118331	2S	WS	OK	32.5912	26.0392	0.3238	-0.886437	0.1302	0.341842	no
XLOC_001146	XLOC_001146	SMD3B	AT1G20580	1:7128866-7130799	2S	WS	OK	43.4382	30.7681	0.497526	-1.42634	0.0134	0.0719673	no
XLOC_001147	XLOC_001147	gene:AT1G20600	AT1G20600	1:7133110-7134454	2S	WS	NOTEST	0.0188756	0	#NAME?	0	1	1	no
XLOC_001148	XLOC_001148	CAT3	AT1G20620	1:7142971-7146540	2S	WS	OK	1437.03	2011.51	-0.485186	0.767172	0.1799	0.419696	no
XLOC_001149	XLOC_001149	CAT1	AT1G20630	1:7146635-7150180	2S	WS	OK	31.5045	69.7608	-1.14686	3.41798	5e-05	0.000829337	yes
XLOC_001150	XLOC_001150	NLP4	AT1G20640	1:7154409-7160590	2S	WS	OK	12.1101	11.833	0.0333948	-0.044481	0.9368	0.977824	no
XLOC_001151	XLOC_001151	gene:AT1G20680	AT1G20680	1:7169308-7170856	2S	WS	NOTEST	0.105712	0.0679699	0.637173	0	1	1	no
XLOC_001152	XLOC_001152	gene:AT1G20683	AT1G20683	1:7172514-7172835	2S	WS	NOTEST	0	0	0	0	1	1	no
XLOC_001153	XLOC_001153	gene:AT1G20687	AT1G20687	1:7173008-7173340	2S	WS	NOTEST	0	0	0	0	1	1	no
XLOC_001154	XLOC_001154	gene:AT1G20690	AT1G20690	1:7174335-7176647	2S	WS	OK	3.29455	3.29907	-0.00197795	0.00506994	0.9972	0.998678	no
XLOC_001155	XLOC_001155	HMGB2	AT1G20693	1:7176746-7178972	2S	WS	OK	132.524	179.976	-0.441544	1.29546	0.02505	0.112133	no
XLOC_001156	XLOC_001156	HMGB3	AT1G20696	1:7179272-7181574	2S	WS	OK	75.3043	86.3057	-0.196725	0.579654	0.30825	0.57835	no
XLOC_001157	XLOC_001157	WOX14	AT1G20700	1:7182557-7184056	2S	WS	OK	0.420215	0.221189	0.925845	-0.811794	0.123	0.32973	no
XLOC_001158	XLOC_001158	WOX10	AT1G20710	1:7184484-7185267	2S	WS	NOTEST	0	0	0	0	1	1	no
XLOC_001159	XLOC_001159	gene:AT1G20730	AT1G20730	1:7194171-7195609	2S	WS	NOTEST	0	0	0	0	1	1	no
XLOC_001160	XLOC_001160	gene:AT1G20735	AT1G20735	1:7197490-7198681	2S	WS	NOTEST	0	0	0	0	1	1	no
XLOC_001161	XLOC_001161	gene:AT1G20740	AT1G20740	1:7200331-7201737	2S	WS	NOTEST	0	0.0173885	#VALUE!	0	1	1	no
XLOC_001162	XLOC_001162	gene:AT1G20760	AT1G20760	1:7209297-7214993	2S	WS	OK	17.3446	21.1953	-0.289258	0.864212	0.1418	0.360078	no
XLOC_001163	XLOC_001163	PUB44	AT1G20780	1:7217020-7220842	2S	WS	OK	9.77293	16.7079	-0.773666	2.31331	0.0002	0.00274276	yes
XLOC_001164	XLOC_001164	gene:AT1G05593	AT1G05593	1:7223759-7224256	2S	WS	NOTEST	0.0941773	0	#NAME?	0	1	1	no
XLOC_001165	XLOC_001165	gene:AT1G05603	AT1G05603	1:7225308-7225775	2S	WS	NOTEST	0	0	0	0	1	1	no
XLOC_001166	XLOC_001166	FKBP18,OEP21A	AT1G20810,AT1G20816	1:7231975-7235128	2S	WS	OK	35.7678	29.6534	0.270466	-0.722385	0.21075	0.461805	no
XLOC_001167	XLOC_001167	ATL80	AT1G20823	1:7238692-7239698	2S	WS	OK	5.82248	3.59087	0.6973	-1.55146	0.0077	0.0479187	yes
XLOC_001168	XLOC_001168	MCD1	AT1G20830	1:7242895-7248588	2S	WS	OK	7.25602	7.0465	0.0422725	-0.0470914	0.93535	0.977248	no
XLOC_001169	XLOC_001169	gene:AT1G05607	AT1G05607	1:7242895-7248588	2S	WS	NOTEST	0	0	0	0	1	1	no
XLOC_001170	XLOC_001170	XCP2	AT1G20850	1:7252110-7253747	2S	WS	OK	14.6878	25.5314	-0.797655	2.26751	5e-05	0.000829337	yes
XLOC_001171	XLOC_001171	gene:AT1G20875	AT1G20875	1:7259022-7261681	2S	WS	NOTEST	0	0	0	0	1	1	no
XLOC_001172	XLOC_001172	AHL27	AT1G20900	1:7272525-7274072	2S	WS	OK	2.81135	1.94748	0.529657	-1.16056	0.0507	0.182644	no
XLOC_001173	XLOC_001173	PILS1,RH42	AT1G20925,AT1G20920	1:7285041-7294746	2S	WS	OK	17.0029	16.4561	0.0471597	-0.13564	0.8179	0.931777	no
XLOC_001174	XLOC_001174	gene:AT1G20970	AT1G20970	1:7313900-7319921	2S	WS	OK	9.4389	17.2264	-0.86793	2.62186	0.0001	0.00152628	yes
XLOC_001175	XLOC_001175	SPL14	AT1G20980	1:7324470-7329441	2S	WS	OK	25.4036	38.4919	-0.599522	1.74871	0.0031	0.0241855	yes
XLOC_001176	XLOC_001176	gene:AT1G21000	AT1G21000	1:7337604-7339452	2S	WS	OK	39.2017	53.7803	-0.456161	1.38364	0.0187	0.0913326	no
XLOC_001177	XLOC_001177	gene:AT1G05617	AT1G05617	1:7344746-7345128	2S	WS	NOTEST	0	0	0	0	1	1	no
XLOC_001178	XLOC_001178	gene:AT1G21010	AT1G21010	1:7346155-7347283	2S	WS	OK	9.69021	17.1214	-0.821198	2.22901	0.0003	0.00385342	yes
XLOC_001179	XLOC_001179	gene:AT1G21050	AT1G21050	1:7366589-7368203	2S	WS	OK	8.22942	6.24468	0.398163	-1.07119	0.06985	0.226889	no
XLOC_001180	XLOC_001180	gene:AT1G05623	AT1G05623	1:7370610-7370903	2S	WS	NOTEST	0	0	0	0	1	1	no
XLOC_001181	XLOC_001181	gene:AT1G21060,gene:AT1G21065	AT1G21060,AT1G21065	1:7371109-7378227	2S	WS	OK	96.8976	84.8531	0.191495	-0.463707	0.4293	0.693953	no
XLOC_001182	XLOC_001182	gene:AT1G21090	AT1G21090	1:7384559-7386580	2S	WS	OK	3.2571	3.05265	0.0935232	-0.197425	0.7241	0.890704	no
XLOC_001183	XLOC_001183	gene:AT1G05633	AT1G05633	1:7401344-7401549	2S	WS	NOTEST	0	0	0	0	1	1	no
XLOC_001184	XLOC_001184	gene:AT1G21140	AT1G21140	1:7404327-7405426	2S	WS	OK	3.17341	1.53584	1.047	-1.95101	0.0026	0.0210293	yes
XLOC_001185	XLOC_001185	SEC5B	AT1G21170	1:7406200-7419643	2S	WS	OK	5.02037	6.77243	-0.43188	0.789026	0.1743	0.41171	no
XLOC_001186	XLOC_001186	WAK4,gene:AT1G21200	AT1G21210,AT1G21200	1:7421147-7427364	2S	WS	OK	6.24127	5.04969	0.305644	-0.748345	0.19595	0.442728	no
XLOC_001187	XLOC_001187	MIR781A	AT1G21202	1:7421147-7427364	2S	WS	NOTEST	0	0	0	0	1	1	no
XLOC_001188	XLOC_001188	WAK5	AT1G21230	1:7429894-7432477	2S	WS	NOTEST	0.0681127	0.0303713	1.16522	0	1	1	no
XLOC_001189	XLOC_001189	WAK3	AT1G21240	1:7434234-7436830	2S	WS	NOTEST	0.205843	0.150448	0.452281	0	1	1	no
XLOC_001190	XLOC_001190	gene:AT1G21245	AT1G21245	1:7436841-7437342	2S	WS	NOTEST	0	0	0	0	1	1	no
XLOC_001191	XLOC_001191	WAK1	AT1G21250	1:7439170-7442984	2S	WS	OK	5.22503	5.00746	0.0613616	-0.165221	0.777	0.912933	no
XLOC_001192	XLOC_001192	WAK2	AT1G21270	1:7444748-7448483	2S	WS	OK	11.0865	10.0755	0.137958	-0.392069	0.48915	0.742554	no
XLOC_001193	XLOC_001193	gene:AT1G21313	AT1G21313	1:7453244-7455009	2S	WS	OK	4.57903	7.69437	-0.748761	0.599097	0.2959	0.564745	no
XLOC_001194	XLOC_001194	gene:AT1G21323	AT1G21323	1:7466693-7467359	2S	WS	NOTEST	0	0.124319	#VALUE!	0	1	1	no
XLOC_001195	XLOC_001195	gene:AT1G05653	AT1G05653	1:7471089-7471300	2S	WS	NOTEST	0	0	0	0	1	1	no
XLOC_001196	XLOC_001196	gene:AT1G05657	AT1G05657	1:7473010-7473358	2S	WS	NOTEST	0	0	0	0	1	1	no
XLOC_001197	XLOC_001197	DOF1.2	AT1G21340	1:7476021-7479258	2S	WS	NOTEST	0.0160521	0	#NAME?	0	1	1	no
XLOC_001198	XLOC_001198	GLTP2	AT1G21360	1:7481183-7483513	2S	WS	OK	4.11238	5.2455	-0.351106	0.759407	0.2004	0.44873	no
XLOC_001199	XLOC_001199	gene:AT1G21370	AT1G21370	1:7483780-7488780	2S	WS	OK	10.5259	8.57268	0.296131	-0.390066	0.46085	0.72041	no
XLOC_001200	XLOC_001200	gene:AT1G05663	AT1G05663	1:7490991-7491645	2S	WS	NOTEST	0	0	0	0	1	1	no
XLOC_001201	XLOC_001201	gene:AT1G21395	AT1G21395	1:7491964-7492351	2S	WS	NOTEST	0	0	0	0	1	1	no
XLOC_001202	XLOC_001202	gene:AT1G21400	AT1G21400	1:7493212-7496741	2S	WS	OK	31.6474	71.7525	-1.18094	3.31712	5e-05	0.000829337	yes
XLOC_001203	XLOC_001203	SKP2A	AT1G21410	1:7496997-7499616	2S	WS	OK	13.8813	13.4773	0.0426156	-0.11898	0.8336	0.938107	no
XLOC_001204	XLOC_001204	YUC11	AT1G21430	1:7500844-7504275	2S	WS	NOTEST	0	0	0	0	1	1	no
XLOC_001205	XLOC_001205	SCL1	AT1G21450	1:7508700-7513481	2S	WS	OK	14.2962	18.8595	-0.399656	1.03032	0.07975	0.248838	no
XLOC_001206	XLOC_001206	gene:AT1G21560	AT1G21560	1:7554670-7565914	2S	WS	OK	18.893	12.568	0.588097	-0.731131	0.2065	0.45634	no
XLOC_001207	XLOC_001207	gene:AT1G21610	AT1G21610	1:7570844-7579018	2S	WS	OK	10.0794	14.7643	-0.550701	0.867696	0.1695	0.404902	no
XLOC_001208	XLOC_001208	APUM20	AT1G21620	1:7579128-7580171	2S	WS	NOTEST	0.013307	0.0102794	0.372427	0	1	1	no
XLOC_001209	XLOC_001209	gene:AT1G21630	AT1G21630	1:7581007-7588153	2S	WS	OK	18.2926	24.8419	-0.441519	1.3194	0.02225	0.103035	no
XLOC_001210	XLOC_001210	NADK2	AT1G21640	1:7588413-7604247	2S	WS	OK	38.591	55.8588	-0.533519	1.37192	0.01765	0.0877263	no
XLOC_001211	XLOC_001211	gene:AT1G05683	AT1G05683	1:7604409-7604655	2S	WS	NOTEST	0	0	0	0	1	1	no
XLOC_001212	XLOC_001212	gene:AT1G21660	AT1G21660	1:7605619-7609223	2S	WS	OK	20.5654	21.0334	-0.0324622	0.0958034	0.86785	0.95078	no
XLOC_001213	XLOC_001213	gene:AT1G21670	AT1G21670	1:7610240-7612721	2S	WS	OK	11.3605	27.9213	-1.29734	3.99713	5e-05	0.000829337	yes
XLOC_001214	XLOC_001214	gene:AT1G21680	AT1G21680	1:7612833-7615374	2S	WS	OK	58.6069	133.187	-1.18431	3.41636	5e-05	0.000829337	yes
XLOC_001215	XLOC_001215	EMB1968	AT1G21690	1:7615504-7618628	2S	WS	OK	12.4485	13.2409	-0.089031	0.240904	0.6783	0.867466	no
XLOC_001216	XLOC_001216	gene:AT1G21695	AT1G21695	1:7618861-7619919	2S	WS	OK	0.674193	0.39923	0.755942	-0.940064	0.1204	0.324908	no
XLOC_001217	XLOC_001217	OGG1	AT1G21710	1:7624319-7626138	2S	WS	OK	5.16481	6.25664	-0.276671	0.736229	0.23835	0.49708	no
XLOC_001218	XLOC_001218	PBC1	AT1G21720	1:7626181-7628300	2S	WS	OK	40.2982	33.9295	0.248177	-0.742397	0.2009	0.449502	no
XLOC_001219	XLOC_001219	gene:AT1G21722	AT1G21722	1:7628455-7629364	2S	WS	NOTEST	0	0	0	0	1	1	no
XLOC_001220	XLOC_001220	KIN7C	AT1G21730	1:7630106-7636658	2S	WS	OK	7.12196	11.3253	-0.669207	1.98154	0.00085	0.00875885	yes
XLOC_001221	XLOC_001221	gene:AT1G21740	AT1G21740	1:7640905-7645240	2S	WS	OK	2.13068	1.64344	0.374594	-0.924204	0.1123	0.31083	no
XLOC_001222	XLOC_001222	PDIL1-1	AT1G21750	1:7645609-7648855	2S	WS	OK	51.2486	63.1914	-0.302215	0.900023	0.12165	0.327453	no
XLOC_001223	XLOC_001223	SKIP32,gene:AT1G21780,gene:AT1G21790	AT1G21760,AT1G21780,AT1G21790	1:7649144-7655981	2S	WS	OK	78.5332	74.5612	0.0748778	-0.186008	0.7417	0.898731	no
XLOC_001224	XLOC_001224	gene:AT1G21835	AT1G21835	1:7665663-7665936	2S	WS	NOTEST	0	0	0	0	1	1	no
XLOC_001225	XLOC_001225	UREF	AT1G21840	1:7666343-7667794	2S	WS	OK	23.5336	12.4988	0.912933	-2.44909	5e-05	0.000829337	yes
XLOC_001226	XLOC_001226	gene:AT1G21864	AT1G21864	1:7675501-7675971	2S	WS	NOTEST	0	0	0	0	1	1	no
XLOC_001227	XLOC_001227	gene:AT1G21866	AT1G21866	1:7677498-7677959	2S	WS	NOTEST	0	0	0	0	1	1	no
XLOC_001228	XLOC_001228	GONST5	AT1G21870	1:7678207-7679843	2S	WS	NOTEST	0	0	0	0	1	1	no
XLOC_001229	XLOC_001229	LYM1	AT1G21880	1:7680389-7685662	2S	WS	OK	9.08467	9.43942	-0.0552631	0.120331	0.8391	0.939954	no
XLOC_001230	XLOC_001230	ERF012	AT1G21910	1:7696426-7697831	2S	WS	OK	13.9179	51.6295	-1.89125	5.50138	5e-05	0.000829337	yes
XLOC_001231	XLOC_001231	gene:AT1G21930	AT1G21930	1:7712818-7714459	2S	WS	OK	14.3308	13.0312	0.137145	-0.339063	0.5593	0.796003	no
XLOC_001232	XLOC_001232	gene:AT1G21960	AT1G21960	1:7725971-7726586	2S	WS	NOTEST	0	0	0	0	1	1	no
XLOC_001233	XLOC_001233	PIP5K1	AT1G21980	1:7734660-7738772	2S	WS	OK	7.78183	9.54535	-0.29469	0.876607	0.13825	0.354752	no
XLOC_001234	XLOC_001234	gene:AT1G05697	AT1G05697	1:7739695-7740012	2S	WS	NOTEST	0	0	0	0	1	1	no
XLOC_001235	XLOC_001235	gene:AT1G22000	AT1G22000	1:7744093-7745744	2S	WS	NOTEST	0.0680215	0.0581505	0.2262	0	1	1	no
XLOC_001236	XLOC_001236	gene:AT1G22010	AT1G22010	1:7749570-7750062	2S	WS	NOTEST	0	0	0	0	1	1	no
XLOC_001237	XLOC_001237	SHM6	AT1G22020	1:7754280-7758029	2S	WS	OK	16.2767	21.3145	-0.389028	1.16412	0.0481	0.176396	no
XLOC_001238	XLOC_001238	gene:AT1G22040	AT1G22040	1:7767923-7770216	2S	WS	OK	10.0284	9.73374	0.0430257	-0.121175	0.8362	0.939268	no
XLOC_001239	XLOC_001239	MUB6	AT1G22050	1:7771658-7781712	2S	WS	OK	14.3961	17.8384	-0.30931	0.316455	0.58165	0.809883	no
XLOC_001240	XLOC_001240	gene:AT1G05707	AT1G05707	1:7771658-7781712	2S	WS	OK	0	0.609245	#VALUE!	#NAME?	0.16935	0.404639	no
XLOC_001241	XLOC_001241	gene:AT1G22065	AT1G22065	1:7785707-7786477	2S	WS	OK	2.11685	0.754162	1.48897	-2.14112	0.00185	0.0160521	yes
XLOC_001242	XLOC_001242	TGA3	AT1G22070	1:7789132-7792139	2S	WS	OK	16.2243	19.2429	-0.246168	0.734499	0.20665	0.456522	no
XLOC_001243	XLOC_001243	EMB2204	AT1G22090	1:7795707-7797425	2S	WS	NOTEST	0.0603612	0.0249909	1.27222	0	1	1	no
XLOC_001244	XLOC_001244	gene:AT1G05717	AT1G05717	1:7814472-7815722	2S	WS	NOTEST	0.286467	0	#NAME?	0	1	1	no
XLOC_001245	XLOC_001245	SULTR1%3B3	AT1G22150	1:7817608-7821576	2S	WS	NOTEST	0.0290875	0.011168	1.38102	0	1	1	no
XLOC_001246	XLOC_001246	FLZ5	AT1G22160	1:7823065-7823971	2S	WS	OK	40.9899	21.3323	0.942231	-2.81918	5e-05	0.000829337	yes
XLOC_001247	XLOC_001247	gene:AT1G22170	AT1G22170	1:7826267-7830424	2S	WS	OK	3.86853	3.22772	0.26127	-0.4053	0.4841	0.738094	no
XLOC_001248	XLOC_001248	gene:AT1G05727	AT1G05727	1:7826267-7830424	2S	WS	OK	1.57492	3.80299	-1.27185	0.614581	0.29445	0.562985	no
XLOC_001249	XLOC_001249	RAP2-13	AT1G22190	1:7835780-7837465	2S	WS	OK	70.8331	97.5083	-0.461103	1.3717	0.0172	0.0862297	no
XLOC_001250	XLOC_001250	TPPC	AT1G22210	1:7841431-7844056	2S	WS	NOTEST	0.121961	0.0365107	1.74002	0	1	1	no
XLOC_001251	XLOC_001251	gene:AT1G22220	AT1G22220	1:7846458-7847836	2S	WS	OK	1.91621	0.839979	1.18983	-2.0797	0.0009	0.00914391	yes
XLOC_001252	XLOC_001252	gene:AT1G22230	AT1G22230	1:7849775-7851164	2S	WS	OK	0.90755	0.551314	0.719102	-1.14907	0.04945	0.179914	no
XLOC_001253	XLOC_001253	APUM8	AT1G22240	1:7852903-7855213	2S	WS	NOTEST	0.00514364	0.00393211	0.387486	0	1	1	no
XLOC_001254	XLOC_001254	gene:AT1G22250	AT1G22250	1:7858863-7865263	2S	WS	OK	1.63154	1.87721	-0.202354	0.26293	0.6478	0.850681	no
XLOC_001255	XLOC_001255	TRM112A	AT1G22270	1:7865434-7866176	2S	WS	OK	11.2586	16.1998	-0.52495	1.32909	0.0221	0.102645	no
XLOC_001256	XLOC_001256	ZYP1B	AT1G22275	1:7867066-7872715	2S	WS	OK	0.401791	0.458639	-0.190912	0.320444	0.58855	0.814177	no
XLOC_001257	XLOC_001257	gene:AT1G05737	AT1G05737	1:7872849-7873056	2S	WS	NOTEST	0	0	0	0	1	1	no
XLOC_001258	XLOC_001258	PAPP2C	AT1G22280	1:7873866-7876018	2S	WS	OK	17.5577	21.5842	-0.297865	0.841456	0.14195	0.360279	no
XLOC_001259	XLOC_001259	gene:AT1G22330	AT1G22330	1:7886322-7889658	2S	WS	OK	6.8396	20.294	-1.56907	4.33171	5e-05	0.000829337	yes
XLOC_001260	XLOC_001260	gene:AT1G22410	AT1G22410	1:7911842-7915004	2S	WS	OK	34.9892	28.4591	0.298017	-0.886902	0.1202	0.324498	no
XLOC_001261	XLOC_001261	gene:AT1G22430	AT1G22430	1:7919076-7921893	2S	WS	OK	60.7293	52.107	0.220916	-0.658858	0.25565	0.518436	no
XLOC_001262	XLOC_001262	gene:AT1G22440	AT1G22440	1:7922275-7925097	2S	WS	OK	2.82512	1.78384	0.663322	-1.46476	0.01315	0.0708499	no
XLOC_001263	XLOC_001263	COX6B-1	AT1G22450	1:7925120-7930657	2S	WS	OK	23.2931	22.4629	0.0523548	-0.14881	0.79205	0.920373	no
XLOC_001264	XLOC_001264	ATL15	AT1G22500	1:7949475-7954546	2S	WS	OK	17.438	16.8693	0.0478359	-0.0888045	0.87825	0.955105	no
XLOC_001265	XLOC_001265	gene:AT1G05757	AT1G05757	1:7949475-7954546	2S	WS	OK	1.53713	0.523336	1.55443	-0.335195	0.53095	0.776596	no
XLOC_001266	XLOC_001266	NPF5.10	AT1G22540	1:7963812-7968712	2S	WS	OK	9.07753	13.4272	-0.564791	1.10888	0.0607	0.205982	no
XLOC_001267	XLOC_001267	AGL87	AT1G22590	1:7981721-7984334	2S	WS	OK	29.0588	20.4019	0.510272	-1.321	0.02125	0.0999806	no
XLOC_001268	XLOC_001268	gene:AT1G22610	AT1G22610	1:7994165-8002989	2S	WS	OK	16.6578	19.4509	-0.223642	0.494116	0.3967	0.667142	no
XLOC_001269	XLOC_001269	gene:AT1G22630	AT1G22630	1:8003222-8004304	2S	WS	OK	170.514	79.5745	1.09952	-3.20593	5e-05	0.000829337	yes
XLOC_001270	XLOC_001270	MYB3	AT1G22640	1:8006063-8007465	2S	WS	OK	121.848	89.0327	0.452679	-1.3633	0.0228	0.104887	no
XLOC_001271	XLOC_001271	gene:AT1G22660	AT1G22660	1:8017280-8023516	2S	WS	OK	4.93742	5.69213	-0.20521	0.524695	0.35885	0.631547	no
XLOC_001272	XLOC_001272	GASA9	AT1G22690	1:8027125-8030136	2S	WS	OK	90.3718	132.891	-0.556299	0.831448	0.15615	0.383637	no
XLOC_001273	XLOC_001273	gene:AT1G05763	AT1G05763	1:8027125-8030136	2S	WS	OK	3.26878	3.64819	-0.158427	0.0176971	0.9312	0.975589	no
XLOC_001274	XLOC_001274	RABG3B,gene:AT1G22730,gene:AT1G22750	AT1G22740,AT1G22730,AT1G22750	1:8046072-8053167	2S	WS	OK	111.05	105.023	0.080507	-0.215711	0.7085	0.882929	no
XLOC_001275	XLOC_001275	PAB3	AT1G22760	1:8055324-8059060	2S	WS	NOTEST	0.0647139	0.0202741	1.67444	0	1	1	no
XLOC_001276	XLOC_001276	GI,RPS18C,gene:AT1G22790	AT1G22770,AT1G22780,AT1G22790	1:8061750-8071678	2S	WS	OK	149.36	141.562	0.0773609	-0.110064	0.81385	0.930501	no
XLOC_001277	XLOC_001277	gene:AT1G22800	AT1G22800	1:8071788-8075037	2S	WS	OK	8.78855	6.4514	0.446014	-1.17142	0.0451	0.168194	no
XLOC_001278	XLOC_001278	PCMP-E24	AT1G22830	1:8075995-8079137	2S	WS	OK	1.8286	1.93862	-0.084288	0.195128	0.74	0.898201	no
XLOC_001279	XLOC_001279	CYTC-1	AT1G22840	1:8079286-8082895	2S	WS	OK	43.1462	46.3181	-0.102343	0.130789	0.8169	0.931309	no
XLOC_001280	XLOC_001280	VPS3,gene:AT1G22870	AT1G22860,AT1G22870	1:8083183-8094505	2S	WS	OK	11.2322	14.6768	-0.385903	1.13463	0.0497	0.180338	no
XLOC_001281	XLOC_001281	CEL5	AT1G22880	1:8095448-8097790	2S	WS	OK	4.52671	6.57115	-0.537682	1.44708	0.0141	0.0747366	no
XLOC_001282	XLOC_001282	SUN3,gene:AT1G22885	AT1G22882,AT1G22885	1:8098391-8102500	2S	WS	OK	18.3466	48.029	-1.38839	2.68897	5e-05	0.000829337	yes
XLOC_001283	XLOC_001283	gene:AT1G22890	AT1G22890	1:8102727-8103588	2S	WS	OK	24.1548	49.6058	-1.0382	2.99862	5e-05	0.000829337	yes
XLOC_001284	XLOC_001284	gene:AT1G22910	AT1G22910	1:8104992-8108361	2S	WS	OK	12.2375	14.1494	-0.209427	0.579616	0.329	0.600928	no
XLOC_001285	XLOC_001285	gene:AT1G22930	AT1G22930	1:8117285-8122151	2S	WS	OK	50.2665	58.7551	-0.225118	0.654611	0.2749	0.541702	no
XLOC_001286	XLOC_001286	TH1	AT1G22940	1:8122338-8127286	2S	WS	OK	21.9946	20.9271	0.0717819	-0.187245	0.7411	0.898568	no
XLOC_001287	XLOC_001287	HIPP22	AT1G22990	1:8139113-8140233	2S	WS	OK	2.35308	2.8121	-0.257097	0.419276	0.46195	0.721028	no
XLOC_001288	XLOC_001288	gene:AT1G23000	AT1G23000	1:8143226-8145174	2S	WS	OK	1.57224	1.04798	0.585214	-1.18481	0.04405	0.165496	no
XLOC_001289	XLOC_001289	LPR1	AT1G23010	1:8147117-8153796	2S	WS	OK	1.22366	1.52192	-0.31469	0.229733	0.70635	0.882513	no
XLOC_001290	XLOC_001290	PUB11	AT1G23030	1:8156503-8159185	2S	WS	OK	37.1841	73.0641	-0.974475	2.76134	5e-05	0.000829337	yes
XLOC_001291	XLOC_001291	gene:AT1G23037	AT1G23037	1:8162413-8163149	2S	WS	NOTEST	0	0.0270329	#VALUE!	0	1	1	no
XLOC_001292	XLOC_001292	gene:AT1G23040	AT1G23040	1:8164781-8166716	2S	WS	OK	5.17393	4.15498	0.31642	-0.694827	0.2695	0.535428	no
XLOC_001293	XLOC_001293	gene:AT1G23050	AT1G23050	1:8168442-8169267	2S	WS	OK	15.5597	18.8944	-0.280146	0.788583	0.2031	0.452079	no
XLOC_001294	XLOC_001294	gene:AT1G23100	AT1G23100	1:8195775-8198331	2S	WS	OK	2.64417	2.05156	0.366093	-0.499739	0.38635	0.656792	no
XLOC_001295	XLOC_001295	gene:AT1G05787	AT1G05787	1:8195775-8198331	2S	WS	NOTEST	0.0272654	0	#NAME?	0	1	1	no
XLOC_001296	XLOC_001296	gene:AT1G23120	AT1G23120	1:8198585-8199616	2S	WS	OK	2.72631	2.26694	0.266206	-0.491779	0.38555	0.656092	no
XLOC_001297	XLOC_001297	gene:AT1G23130	AT1G23130	1:8200320-8201246	2S	WS	OK	353.051	284.958	0.309127	-0.834451	0.1409	0.358729	no
XLOC_001298	XLOC_001298	RALFL2	AT1G23145	1:8203932-8204318	2S	WS	NOTEST	0	0	0	0	1	1	no
XLOC_001299	XLOC_001299	RALFL3	AT1G23147	1:8205871-8206243	2S	WS	NOTEST	0	0	0	0	1	1	no
XLOC_001300	XLOC_001300	gene:AT1G23150	AT1G23150	1:8206548-8207618	2S	WS	OK	14.2085	9.975	0.510361	-1.31971	0.02535	0.112952	no
XLOC_001301	XLOC_001301	gene:AT1G23160	AT1G23160	1:8209225-8211486	2S	WS	NOTEST	0.0145625	0.0193821	-0.41246	0	1	1	no
XLOC_001302	XLOC_001302	gene:AT1G23170,gene:AT1G23180	AT1G23170,AT1G23180	1:8212555-8219643	2S	WS	OK	8.03322	9.10704	-0.181004	0.504394	0.3816	0.653044	no
XLOC_001303	XLOC_001303	PGM3	AT1G23190	1:8219807-8224547	2S	WS	OK	31.7053	35.9042	-0.17943	0.540291	0.35255	0.625237	no
XLOC_001304	XLOC_001304	PME6	AT1G23200	1:8227132-8229661	2S	WS	OK	0.886419	1.62592	-0.875193	1.71535	0.00335	0.0256424	yes
[truncated: 29,727 more rows]
